# Supplementary material for: Investigating the infant gut microbiota in developing countries: worldwide metagenomic meta‐analysis involving infants living in sub‐urban areas of Côte d'Ivoire
Source: Environ Microbiol Rep. 2021 Jun 21;13(5):626–36. doi: 10.1111/1758-2229.12960 (PMC8518733; doi:10.1111/1758-2229.12960)
Supplement: Supplementary file 2 — Table S1. Metadata of samples included in this meta‐analysis. Table S2. 16S rRNA sequencing‐based taxonomic profiling of the 11 Côte d'Ivoire samples. Table S3. Shallow shotgun‐based taxonomic profiling of the 11 Côte d'Ivoire samples. Table S4. Shallow shotgun‐based taxonomic profiling of the 1109 samples included in this meta‐analysis. Table S5. Full heatmap presence‐absence of all the bacterial species detected in the 1109 samples included in this meta‐analysis. Table S6. Average ISCSTs taxonomic composition at species‐level. Table S7. Table of all the statistical analyses performed in this meta‐analysis. Table S8. Pearson‐based matrix of the covariances observed between bacterial taxa predicted in at least 10 samples included in the meta‐analysis. Table S9. Taxonomic composition of the predicted modularity clusters. [file EMI4-13-626-s001.xlsx]

## Sheet: Table_S1
Table S1: Metadati
ID	BioProject	PMID	NOTE	ALIAS	Geographic location	Sex	Birthweight	Age (days)	treatment	mode of delivery	Age	Age Group	Cluster_HLC
10-BE	PRJNA715615	-	-	-	Côte d’Ivoire	female	3.53	30	-	Vaginal	< 60 days	1-3M	8
11-BE	PRJNA715615	-	-	-	Côte d’Ivoire	female	3.5	60	-	Cesarean	< 60 days	1-3M	6
13-BE	PRJNA715615	-	-	-	Côte d’Ivoire	female	2	75	-	Vaginal	< 60 days	1-3M	7
14-BE	PRJNA715615	-	-	-	Côte d’Ivoire	female	3.34	60	-	Vaginal	< 60 days	1-3M	19
15-BE	PRJNA715615	-	-	-	Côte d’Ivoire	male	2.95	30	-	Cesarean	< 60 days	1-3M	10
16-BE	PRJNA715615	-	-	-	Côte d’Ivoire	female	3.365	15	-	Cesarean	< 60 days	1-3M	7
17-BE	PRJNA715615	-	-	-	Côte d’Ivoire	female	3.2	9	-	Vaginal	< 60 days	1-3M	2
2-BE	PRJNA715615	-	-	-	Côte d’Ivoire	male	3.15	25.5	-	Vaginal	< 60 days	1-3M	1
6-BE	PRJNA715615	-	-	-	Côte d’Ivoire	female	3	48	-	Vaginal	< 60 days	1-3M	15
8-BE	PRJNA715615	-	-	-	Côte d’Ivoire	male	3	36	-	Vaginal	< 60 days	1-3M	7
9-BE	PRJNA715615	-	-	-	Côte d’Ivoire	female	3.4	30	-	Vaginal	< 60 days	1-3M	6
ERR1449719	PRJEB12669	PMID: 27583441	10 pairs of Chinese infant twins	Twins-2A	China	female	-	-	-	-	240	6-9M	6
ERR1449720	PRJEB12669	PMID: 27583441	10 pairs of Chinese infant twins	Twins-2B	China	female	-	-	-	-	240	6-9M	6
ERR1449724	PRJEB12669	PMID: 27583441	10 pairs of Chinese infant twins	Twins-4B	China	female	-	-	-	-	150	3-6M	6
ERR1449725	PRJEB12669	PMID: 27583441	10 pairs of Chinese infant twins	Twins-5A	China	female	-	-	-	-	210	6-9M	10
ERR1449726	PRJEB12669	PMID: 27583441	10 pairs of Chinese infant twins	Twins-5B	China	female	-	-	-	-	210	6-9M	6
ERR2367169	PRJEB24771	PMID: 26578308	-	11405.subject109.timepoint0	Malawi	female	-	-	-	-	173.4	3-6M	1
ERR2367175	PRJEB24771	PMID: 26578308	-	11405.subject112.timepoint0	Malawi	male	-	-	-	-	166.5	3-6M	1
ERR2367181	PRJEB24771	PMID: 26578308	-	11405.subject114.timepoint0	Malawi	male	-	-	-	-	171.6	3-6M	8
ERR2367187	PRJEB24771	PMID: 26578308	-	11405.subject116.timepoint0	Malawi	female	-	-	-	-	168.6	3-6M	1
ERR2367192	PRJEB24771	PMID: 26578308	-	11405.subject118.timepoint0	Malawi	male	-	-	-	-	179.4	3-6M	8
ERR2367198	PRJEB24771	PMID: 26578308	-	11405.subject119.timepoint0	Malawi	male	-	-	-	-	187.2	6-9M	8
ERR2367204	PRJEB24771	PMID: 26578308	-	11405.subject121.timepoint0	Malawi	male	-	-	-	-	175.5	3-6M	8
ERR2367210	PRJEB24771	PMID: 26578308	-	11405.subject122.timepoint0	Malawi	female	-	-	-	-	164.7	3-6M	8
ERR2367216	PRJEB24771	PMID: 26578308	-	11405.subject128.timepoint0	Malawi	male	-	-	-	-	189.3	6-9M	8
ERR2367222	PRJEB24771	PMID: 26578308	-	11405.subject130.timepoint0	Malawi	female	-	-	-	-	167.7	3-6M	8
ERR2367228	PRJEB24771	PMID: 26578308	-	11405.subject136.timepoint0	Malawi	female	-	-	-	-	168.6	3-6M	8
ERR2367234	PRJEB24771	PMID: 26578308	-	11405.subject137.timepoint0	Malawi	male	-	-	-	-	188.4	6-9M	6
ERR2367240	PRJEB24771	PMID: 26578308	-	11405.subject138.timepoint0	Malawi	female	-	-	-	-	176.4	3-6M	8
ERR2367246	PRJEB24771	PMID: 26578308	-	11405.subject139.timepoint0	Malawi	male	-	-	-	-	168.6	3-6M	8
ERR2367252	PRJEB24771	PMID: 26578308	-	11405.subject140.timepoint0	Malawi	female	-	-	-	-	174.6	3-6M	8
ERR2367264	PRJEB24771	PMID: 26578308	-	11405.subject144.timepoint0	Malawi	female	-	-	-	-	184.2	6-9M	1
ERR2367270	PRJEB24771	PMID: 26578308	-	11405.subject146.timepoint0	Malawi	male	-	-	-	-	174.6	3-6M	1
ERR2367276	PRJEB24771	PMID: 26578308	-	11405.subject147.timepoint0	Malawi	male	-	-	-	-	176.4	3-6M	8
ERR2367282	PRJEB24771	PMID: 26578308	-	11405.subject149.timepoint0	Malawi	female	-	-	-	-	168.6	3-6M	8
ERR2367288	PRJEB24771	PMID: 26578308	-	11405.subject152.timepoint0	Malawi	female	-	-	-	-	164.7	3-6M	8
ERR2367294	PRJEB24771	PMID: 26578308	-	11405.subject155.timepoint0	Malawi	male	-	-	-	-	173.4	3-6M	8
ERR2367300	PRJEB24771	PMID: 26578308	-	11405.subject156.timepoint0	Malawi	male	-	-	-	-	178.5	3-6M	1
ERR2367306	PRJEB24771	PMID: 26578308	-	11405.subject157.timepoint0	Malawi	male	-	-	-	-	170.4	3-6M	1
ERR2367312	PRJEB24771	PMID: 26578308	-	11405.subject158.timepoint0	Malawi	male	-	-	-	-	169.5	3-6M	8
ERR2367318	PRJEB24771	PMID: 26578308	-	11405.subject159.timepoint0	Malawi	male	-	-	-	-	176.4	3-6M	1
ERR2367324	PRJEB24771	PMID: 26578308	-	11405.subject160.timepoint0	Malawi	female	-	-	-	-	167.7	3-6M	8
ERR2367330	PRJEB24771	PMID: 26578308	-	11405.subject164.timepoint0	Malawi	female	-	-	-	-	171.6	3-6M	8
ERR2367336	PRJEB24771	PMID: 26578308	-	11405.subject166.timepoint0	Malawi	male	-	-	-	-	167.7	3-6M	8
ERR2367342	PRJEB24771	PMID: 26578308	-	11405.subject167.timepoint0	Malawi	male	-	-	-	-	164.7	3-6M	8
ERR2367348	PRJEB24771	PMID: 26578308	-	11405.subject168.timepoint0	Malawi	male	-	-	-	-	164.7	3-6M	8
ERR2367353	PRJEB24771	PMID: 26578308	-	11405.subject169.timepoint0	Malawi	female	-	-	-	-	174.6	3-6M	8
ERR2367359	PRJEB24771	PMID: 26578308	-	11405.subject170.timepoint0	Malawi	male	-	-	-	-	186.3	6-9M	8
ERR2367365	PRJEB24771	PMID: 26578308	-	11405.subject171.timepoint0	Malawi	male	-	-	-	-	164.7	3-6M	8
ERR2367370	PRJEB24771	PMID: 26578308	-	11405.subject172.timepoint0	Malawi	female	-	-	-	-	164.7	3-6M	8
ERR2367376	PRJEB24771	PMID: 26578308	-	11405.subject173.timepoint0	Malawi	male	-	-	-	-	164.7	3-6M	6
ERR2367382	PRJEB24771	PMID: 26578308	-	11405.subject176.timepoint0	Malawi	female	-	-	-	-	164.7	3-6M	8
ERR2367388	PRJEB24771	PMID: 26578308	-	11405.subject180.timepoint0	Malawi	male	-	-	-	-	173.4	3-6M	8
ERR2367394	PRJEB24771	PMID: 26578308	-	11405.subject186.timepoint0	Malawi	female	-	-	-	-	181.5	6-9M	1
ERR2367400	PRJEB24771	PMID: 26578308	-	11405.subject187.timepoint0	Malawi	male	-	-	-	-	178.5	3-6M	8
ERR2367406	PRJEB24771	PMID: 26578308	-	11405.subject188.timepoint0	Malawi	male	-	-	-	-	189.3	6-9M	8
ERR2367418	PRJEB24771	PMID: 26578308	-	11405.subject19.timepoint0	Malawi	male	-	-	-	-	168.6	3-6M	6
ERR2367424	PRJEB24771	PMID: 26578308	-	11405.subject190.timepoint0	Malawi	female	-	-	-	-	173.4	3-6M	1
ERR2367430	PRJEB24771	PMID: 26578308	-	11405.subject193.timepoint0	Malawi	female	-	-	-	-	171.6	3-6M	6
ERR2367436	PRJEB24771	PMID: 26578308	-	11405.subject195.timepoint0	Malawi	female	-	-	-	-	166.5	3-6M	6
ERR2367442	PRJEB24771	PMID: 26578308	-	11405.subject197.timepoint0	Malawi	male	-	-	-	-	169.5	3-6M	1
ERR2367446	PRJEB24771	PMID: 26578308	-	11405.subject198.timepoint0	Malawi	male	-	-	-	-	164.7	3-6M	8
ERR2367452	PRJEB24771	PMID: 26578308	-	11405.subject199.timepoint0	Malawi	male	-	-	-	-	164.7	3-6M	8
ERR2367458	PRJEB24771	PMID: 26578308	-	11405.subject2.timepoint0	Malawi	female	-	-	-	-	190.2	6-9M	8
ERR2367463	PRJEB24771	PMID: 26578308	-	11405.subject20.timepoint0	Malawi	male	-	-	-	-	168.6	3-6M	6
ERR2367469	PRJEB24771	PMID: 26578308	-	11405.subject203.timepoint0	Malawi	female	-	-	-	-	181.5	6-9M	6
ERR2367475	PRJEB24771	PMID: 26578308	-	11405.subject204.timepoint0	Malawi	male	-	-	-	-	174.6	3-6M	1
ERR2367480	PRJEB24771	PMID: 26578308	-	11405.subject205.timepoint0	Malawi	male	-	-	-	-	173.4	3-6M	8
ERR2367486	PRJEB24771	PMID: 26578308	-	11405.subject207.timepoint0	Malawi	female	-	-	-	-	174.6	3-6M	8
ERR2367492	PRJEB24771	PMID: 26578308	-	11405.subject209.timepoint0	Malawi	male	-	-	-	-	164.7	3-6M	8
ERR2367498	PRJEB24771	PMID: 26578308	-	11405.subject211.timepoint0	Malawi	male	-	-	-	-	170.4	3-6M	8
ERR2367504	PRJEB24771	PMID: 26578308	-	11405.subject214.timepoint0	Malawi	male	-	-	-	-	167.7	3-6M	8
ERR2367510	PRJEB24771	PMID: 26578308	-	11405.subject217.timepoint0	Malawi	female	-	-	-	-	174.6	3-6M	6
ERR2367516	PRJEB24771	PMID: 26578308	-	11405.subject218.timepoint0	Malawi	female	-	-	-	-	182.4	6-9M	8
ERR2367522	PRJEB24771	PMID: 26578308	-	11405.subject219.timepoint0	Malawi	male	-	-	-	-	193.2	6-9M	8
ERR2367527	PRJEB24771	PMID: 26578308	-	11405.subject22.timepoint0	Malawi	female	-	-	-	-	178.5	3-6M	8
ERR2367533	PRJEB24771	PMID: 26578308	-	11405.subject220.timepoint0	Malawi	male	-	-	-	-	175.5	3-6M	8
ERR2367539	PRJEB24771	PMID: 26578308	-	11405.subject221.timepoint0	Malawi	female	-	-	-	-	170.4	3-6M	1
ERR2367545	PRJEB24771	PMID: 26578308	-	11405.subject223.timepoint0	Malawi	female	-	-	-	-	164.7	3-6M	8
ERR2367557	PRJEB24771	PMID: 26578308	-	11405.subject225.timepoint0	Malawi	male	-	-	-	-	168.6	3-6M	6
ERR2367563	PRJEB24771	PMID: 26578308	-	11405.subject227.timepoint0	Malawi	male	-	-	-	-	188.4	6-9M	6
ERR2367569	PRJEB24771	PMID: 26578308	-	11405.subject228.timepoint0	Malawi	female	-	-	-	-	165.6	3-6M	8
ERR2367575	PRJEB24771	PMID: 26578308	-	11405.subject229.timepoint0	Malawi	male	-	-	-	-	164.7	3-6M	1
ERR2367581	PRJEB24771	PMID: 26578308	-	11405.subject23.timepoint0	Malawi	female	-	-	-	-	164.7	3-6M	6
ERR2367587	PRJEB24771	PMID: 26578308	-	11405.subject231.timepoint0	Malawi	male	-	-	-	-	176.4	3-6M	8
ERR2367593	PRJEB24771	PMID: 26578308	-	11405.subject232.timepoint0	Malawi	male	-	-	-	-	171.6	3-6M	6
ERR2367599	PRJEB24771	PMID: 26578308	-	11405.subject233.timepoint0	Malawi	female	-	-	-	-	166.5	3-6M	8
ERR2367605	PRJEB24771	PMID: 26578308	-	11405.subject236.timepoint0	Malawi	female	-	-	-	-	175.5	3-6M	6
ERR2367611	PRJEB24771	PMID: 26578308	-	11405.subject237.timepoint0	Malawi	male	-	-	-	-	177.3	3-6M	6
ERR2367617	PRJEB24771	PMID: 26578308	-	11405.subject24.timepoint0	Malawi	female	-	-	-	-	177.3	3-6M	8
ERR2367623	PRJEB24771	PMID: 26578308	-	11405.subject241.timepoint0	Malawi	male	-	-	-	-	165.6	3-6M	6
ERR2367629	PRJEB24771	PMID: 26578308	-	11405.subject242.timepoint0	Malawi	male	-	-	-	-	164.7	3-6M	1
ERR2367635	PRJEB24771	PMID: 26578308	-	11405.subject243.timepoint0	Malawi	female	-	-	-	-	165.6	3-6M	6
ERR2367641	PRJEB24771	PMID: 26578308	-	11405.subject245.timepoint0	Malawi	female	-	-	-	-	185.4	6-9M	8
ERR2367647	PRJEB24771	PMID: 26578308	-	11405.subject249.timepoint0	Malawi	male	-	-	-	-	170.4	3-6M	8
ERR2367653	PRJEB24771	PMID: 26578308	-	11405.subject25.timepoint0	Malawi	female	-	-	-	-	172.5	3-6M	15
ERR2367659	PRJEB24771	PMID: 26578308	-	11405.subject250.timepoint0	Malawi	male	-	-	-	-	174.6	3-6M	1
ERR2367665	PRJEB24771	PMID: 26578308	-	11405.subject252.timepoint0	Malawi	female	-	-	-	-	189.3	6-9M	8
ERR2367671	PRJEB24771	PMID: 26578308	-	11405.subject253.timepoint0	Malawi	female	-	-	-	-	168.6	3-6M	6
ERR2367677	PRJEB24771	PMID: 26578308	-	11405.subject254.timepoint0	Malawi	female	-	-	-	-	175.5	3-6M	1
ERR2367683	PRJEB24771	PMID: 26578308	-	11405.subject255.timepoint0	Malawi	male	-	-	-	-	176.4	3-6M	6
ERR2367689	PRJEB24771	PMID: 26578308	-	11405.subject256.timepoint0	Malawi	male	-	-	-	-	165.6	3-6M	8
ERR2367695	PRJEB24771	PMID: 26578308	-	11405.subject257.timepoint0	Malawi	male	-	-	-	-	182.4	6-9M	6
ERR2367701	PRJEB24771	PMID: 26578308	-	11405.subject258.timepoint0	Malawi	female	-	-	-	-	176.4	3-6M	8
ERR2367707	PRJEB24771	PMID: 26578308	-	11405.subject26.timepoint0	Malawi	male	-	-	-	-	171.6	3-6M	8
ERR2367713	PRJEB24771	PMID: 26578308	-	11405.subject261.timepoint0	Malawi	male	-	-	-	-	168.6	3-6M	8
ERR2367719	PRJEB24771	PMID: 26578308	-	11405.subject263.timepoint0	Malawi	male	-	-	-	-	173.4	3-6M	8
ERR2367725	PRJEB24771	PMID: 26578308	-	11405.subject264.timepoint0	Malawi	female	-	-	-	-	179.4	3-6M	1
ERR2367731	PRJEB24771	PMID: 26578308	-	11405.subject265.timepoint0	Malawi	female	-	-	-	-	165.6	3-6M	8
ERR2367737	PRJEB24771	PMID: 26578308	-	11405.subject266.timepoint0	Malawi	female	-	-	-	-	167.7	3-6M	6
ERR2367743	PRJEB24771	PMID: 26578308	-	11405.subject267.timepoint0	Malawi	female	-	-	-	-	173.4	3-6M	6
ERR2367748	PRJEB24771	PMID: 26578308	-	11405.subject268.timepoint0	Malawi	male	-	-	-	-	173.4	3-6M	8
ERR2367754	PRJEB24771	PMID: 26578308	-	11405.subject269.timepoint0	Malawi	female	-	-	-	-	176.4	3-6M	8
ERR2367760	PRJEB24771	PMID: 26578308	-	11405.subject27.timepoint0	Malawi	male	-	-	-	-	170.4	3-6M	8
ERR2367766	PRJEB24771	PMID: 26578308	-	11405.subject270.timepoint0	Malawi	male	-	-	-	-	171.6	3-6M	8
ERR2367772	PRJEB24771	PMID: 26578308	-	11405.subject271.timepoint0	Malawi	male	-	-	-	-	177.3	3-6M	8
ERR2367778	PRJEB24771	PMID: 26578308	-	11405.subject273.timepoint0	Malawi	male	-	-	-	-	173.4	3-6M	1
ERR2367784	PRJEB24771	PMID: 26578308	-	11405.subject274.timepoint0	Malawi	female	-	-	-	-	177.3	3-6M	1
ERR2367801	PRJEB24771	PMID: 26578308	-	11405.subject278.timepoint0	Malawi	female	-	-	-	-	163.5	3-6M	1
ERR2367807	PRJEB24771	PMID: 26578308	-	11405.subject28.timepoint0	Malawi	female	-	-	-	-	168.6	3-6M	6
ERR2367813	PRJEB24771	PMID: 26578308	-	11405.subject280.timepoint0	Malawi	male	-	-	-	-	177.3	3-6M	1
ERR2367819	PRJEB24771	PMID: 26578308	-	11405.subject281.timepoint0	Malawi	female	-	-	-	-	174.6	3-6M	8
ERR2367825	PRJEB24771	PMID: 26578308	-	11405.subject282.timepoint0	Malawi	female	-	-	-	-	188.4	6-9M	1
ERR2367831	PRJEB24771	PMID: 26578308	-	11405.subject283.timepoint0	Malawi	female	-	-	-	-	168.6	3-6M	8
ERR2367837	PRJEB24771	PMID: 26578308	-	11405.subject286.timepoint0	Malawi	female	-	-	-	-	169.5	3-6M	1
ERR2367849	PRJEB24771	PMID: 26578308	-	11405.subject289.timepoint0	Malawi	male	-	-	-	-	173.4	3-6M	1
ERR2367855	PRJEB24771	PMID: 26578308	-	11405.subject29.timepoint0	Malawi	female	-	-	-	-	176.4	3-6M	8
ERR2367861	PRJEB24771	PMID: 26578308	-	11405.subject291.timepoint0	Malawi	female	-	-	-	-	191.1	6-9M	14
ERR2367873	PRJEB24771	PMID: 26578308	-	11405.subject293.timepoint0	Malawi	male	-	-	-	-	177.3	3-6M	8
ERR2367879	PRJEB24771	PMID: 26578308	-	11405.subject295.timepoint0	Malawi	female	-	-	-	-	172.5	3-6M	8
ERR2367885	PRJEB24771	PMID: 26578308	-	11405.subject296.timepoint0	Malawi	male	-	-	-	-	164.7	3-6M	8
ERR2367891	PRJEB24771	PMID: 26578308	-	11405.subject3.timepoint0	Malawi	female	-	-	-	-	190.2	6-9M	8
ERR2367896	PRJEB24771	PMID: 26578308	-	11405.subject301.timepoint0	Malawi	female	-	-	-	-	174.6	3-6M	8
ERR2367902	PRJEB24771	PMID: 26578308	-	11405.subject302.timepoint0	Malawi	female	-	-	-	-	190.2	6-9M	8
ERR2367908	PRJEB24771	PMID: 26578308	-	11405.subject303.timepoint0	Malawi	male	-	-	-	-	174.6	3-6M	8
ERR2367914	PRJEB24771	PMID: 26578308	-	11405.subject304.timepoint0	Malawi	male	-	-	-	-	176.4	3-6M	1
ERR2367920	PRJEB24771	PMID: 26578308	-	11405.subject305.timepoint0	Malawi	male	-	-	-	-	176.4	3-6M	8
ERR2367926	PRJEB24771	PMID: 26578308	-	11405.subject307.timepoint0	Malawi	female	-	-	-	-	172.5	3-6M	8
ERR2367932	PRJEB24771	PMID: 26578308	-	11405.subject309.timepoint0	Malawi	male	-	-	-	-	165.6	3-6M	1
ERR2367938	PRJEB24771	PMID: 26578308	-	11405.subject31.timepoint0	Malawi	female	-	-	-	-	180.3	3-6M	8
ERR2367944	PRJEB24771	PMID: 26578308	-	11405.subject310.timepoint0	Malawi	female	-	-	-	-	186.3	6-9M	1
ERR2367950	PRJEB24771	PMID: 26578308	-	11405.subject311.timepoint0	Malawi	female	-	-	-	-	175.5	3-6M	8
ERR2367956	PRJEB24771	PMID: 26578308	-	11405.subject312.timepoint0	Malawi	female	-	-	-	-	167.7	3-6M	8
ERR2367962	PRJEB24771	PMID: 26578308	-	11405.subject315.timepoint0	Malawi	male	-	-	-	-	171.6	3-6M	8
ERR2367968	PRJEB24771	PMID: 26578308	-	11405.subject316.timepoint0	Malawi	female	-	-	-	-	166.5	3-6M	1
ERR2367974	PRJEB24771	PMID: 26578308	-	11405.subject317.timepoint0	Malawi	male	-	-	-	-	187.2	6-9M	8
ERR2367980	PRJEB24771	PMID: 26578308	-	11405.subject318.timepoint0	Malawi	female	-	-	-	-	186.3	6-9M	8
ERR2367986	PRJEB24771	PMID: 26578308	-	11405.subject319.timepoint0	Malawi	female	-	-	-	-	165.6	3-6M	1
ERR2367992	PRJEB24771	PMID: 26578308	-	11405.subject320.timepoint0	Malawi	male	-	-	-	-	177.3	3-6M	1
ERR2367998	PRJEB24771	PMID: 26578308	-	11405.subject321.timepoint0	Malawi	female	-	-	-	-	175.5	3-6M	1
ERR2368004	PRJEB24771	PMID: 26578308	-	11405.subject322.timepoint0	Malawi	male	-	-	-	-	167.7	3-6M	8
ERR2368010	PRJEB24771	PMID: 26578308	-	11405.subject325.timepoint0	Malawi	male	-	-	-	-	168.6	3-6M	1
ERR2368015	PRJEB24771	PMID: 26578308	-	11405.subject327.timepoint0	Malawi	female	-	-	-	-	165.6	3-6M	8
ERR2368021	PRJEB24771	PMID: 26578308	-	11405.subject328.timepoint0	Malawi	female	-	-	-	-	176.4	3-6M	1
ERR2368027	PRJEB24771	PMID: 26578308	-	11405.subject329.timepoint0	Malawi	female	-	-	-	-	171.6	3-6M	6
ERR2368039	PRJEB24771	PMID: 26578308	-	11405.subject332.timepoint0	Malawi	male	-	-	-	-	168.6	3-6M	8
ERR2368045	PRJEB24771	PMID: 26578308	-	11405.subject333.timepoint0	Malawi	male	-	-	-	-	169.5	3-6M	1
ERR2368051	PRJEB24771	PMID: 26578308	-	11405.subject334.timepoint0	Malawi	male	-	-	-	-	189.3	6-9M	8
ERR2368057	PRJEB24771	PMID: 26578308	-	11405.subject336.timepoint0	Malawi	female	-	-	-	-	172.5	3-6M	8
ERR2368063	PRJEB24771	PMID: 26578308	-	11405.subject339.timepoint0	Malawi	female	-	-	-	-	171.6	3-6M	8
ERR2368069	PRJEB24771	PMID: 26578308	-	11405.subject340.timepoint0	Malawi	male	-	-	-	-	177.3	3-6M	1
ERR2368075	PRJEB24771	PMID: 26578308	-	11405.subject342.timepoint0	Malawi	female	-	-	-	-	166.5	3-6M	8
ERR2368081	PRJEB24771	PMID: 26578308	-	11405.subject343.timepoint0	Malawi	female	-	-	-	-	170.4	3-6M	8
ERR2368087	PRJEB24771	PMID: 26578308	-	11405.subject344.timepoint0	Malawi	female	-	-	-	-	173.4	3-6M	6
ERR2368093	PRJEB24771	PMID: 26578308	-	11405.subject345.timepoint0	Malawi	female	-	-	-	-	165.6	3-6M	8
ERR2368099	PRJEB24771	PMID: 26578308	-	11405.subject347.timepoint0	Malawi	female	-	-	-	-	176.4	3-6M	1
ERR2368105	PRJEB24771	PMID: 26578308	-	11405.subject35.timepoint0	Malawi	male	-	-	-	-	169.5	3-6M	6
ERR2368111	PRJEB24771	PMID: 26578308	-	11405.subject350.timepoint0	Malawi	male	-	-	-	-	176.4	3-6M	1
ERR2368113	PRJEB24771	PMID: 26578308	-	11405.subject352.timepoint0	Malawi	female	-	-	-	-	167.7	3-6M	1
ERR2368119	PRJEB24771	PMID: 26578308	-	11405.subject354.timepoint0	Malawi	male	-	-	-	-	176.4	3-6M	1
ERR2368125	PRJEB24771	PMID: 26578308	-	11405.subject356.timepoint0	Malawi	female	-	-	-	-	173.4	3-6M	1
ERR2368131	PRJEB24771	PMID: 26578308	-	11405.subject358.timepoint0	Malawi	female	-	-	-	-	166.5	3-6M	6
ERR2368137	PRJEB24771	PMID: 26578308	-	11405.subject359.timepoint0	Malawi	male	-	-	-	-	187.2	6-9M	6
ERR2368143	PRJEB24771	PMID: 26578308	-	11405.subject36.timepoint0	Malawi	female	-	-	-	-	176.4	3-6M	8
ERR2368148	PRJEB24771	PMID: 26578308	-	11405.subject361.timepoint0	Malawi	male	-	-	-	-	165.6	3-6M	8
ERR2368154	PRJEB24771	PMID: 26578308	-	11405.subject365.timepoint0	Malawi	female	-	-	-	-	171.6	3-6M	8
ERR2368160	PRJEB24771	PMID: 26578308	-	11405.subject366.timepoint0	Malawi	female	-	-	-	-	177.3	3-6M	6
ERR2368166	PRJEB24771	PMID: 26578308	-	11405.subject368.timepoint0	Malawi	female	-	-	-	-	188.4	6-9M	8
ERR2368172	PRJEB24771	PMID: 26578308	-	11405.subject371.timepoint0	Malawi	female	-	-	-	-	169.5	3-6M	1
ERR2368184	PRJEB24771	PMID: 26578308	-	11405.subject375.timepoint0	Malawi	male	-	-	-	-	173.4	3-6M	6
ERR2368190	PRJEB24771	PMID: 26578308	-	11405.subject379.timepoint0	Malawi	female	-	-	-	-	178.5	3-6M	6
ERR2368196	PRJEB24771	PMID: 26578308	-	11405.subject381.timepoint0	Malawi	male	-	-	-	-	189.3	6-9M	6
ERR2368202	PRJEB24771	PMID: 26578308	-	11405.subject383.timepoint0	Malawi	female	-	-	-	-	172.5	3-6M	8
ERR2368208	PRJEB24771	PMID: 26578308	-	11405.subject384.timepoint0	Malawi	female	-	-	-	-	176.4	3-6M	6
ERR2368214	PRJEB24771	PMID: 26578308	-	11405.subject387.timepoint0	Malawi	female	-	-	-	-	171.6	3-6M	8
ERR2368220	PRJEB24771	PMID: 26578308	-	11405.subject39.timepoint0	Malawi	female	-	-	-	-	172.5	3-6M	8
ERR2368226	PRJEB24771	PMID: 26578308	-	11405.subject397.timepoint0	Malawi	male	-	-	-	-	169.5	3-6M	8
ERR2368232	PRJEB24771	PMID: 26578308	-	11405.subject398.timepoint0	Malawi	male	-	-	-	-	186.3	6-9M	8
ERR2368238	PRJEB24771	PMID: 26578308	-	11405.subject4.timepoint0	Malawi	male	-	-	-	-	190.2	6-9M	8
ERR2368243	PRJEB24771	PMID: 26578308	-	11405.subject40.timepoint0	Malawi	female	-	-	-	-	175.5	3-6M	8
ERR2368249	PRJEB24771	PMID: 26578308	-	11405.subject400.timepoint0	Malawi	male	-	-	-	-	181.5	6-9M	1
ERR2368255	PRJEB24771	PMID: 26578308	-	11405.subject401.timepoint0	Malawi	male	-	-	-	-	169.5	3-6M	8
ERR2368261	PRJEB24771	PMID: 26578308	-	11405.subject405.timepoint0	Malawi	male	-	-	-	-	157.8	3-6M	8
ERR2368267	PRJEB24771	PMID: 26578308	-	11405.subject406.timepoint0	Malawi	female	-	-	-	-	169.5	3-6M	8
ERR2368273	PRJEB24771	PMID: 26578308	-	11405.subject408.timepoint0	Malawi	male	-	-	-	-	169.5	3-6M	6
ERR2368279	PRJEB24771	PMID: 26578308	-	11405.subject409.timepoint0	Malawi	female	-	-	-	-	183.3	6-9M	1
ERR2368285	PRJEB24771	PMID: 26578308	-	11405.subject411.timepoint0	Malawi	female	-	-	-	-	165.6	3-6M	8
ERR2368291	PRJEB24771	PMID: 26578308	-	11405.subject412.timepoint0	Malawi	female	-	-	-	-	171.6	3-6M	8
ERR2368297	PRJEB24771	PMID: 26578308	-	11405.subject413.timepoint0	Malawi	male	-	-	-	-	167.7	3-6M	1
ERR2368303	PRJEB24771	PMID: 26578308	-	11405.subject415.timepoint0	Malawi	male	-	-	-	-	168.6	3-6M	8
ERR2368309	PRJEB24771	PMID: 26578308	-	11405.subject416.timepoint0	Malawi	male	-	-	-	-	167.7	3-6M	1
ERR2368316	PRJEB24771	PMID: 26578308	-	11405.subject418.timepoint0	Malawi	male	-	-	-	-	182.4	6-9M	8
ERR2368322	PRJEB24771	PMID: 26578308	-	11405.subject419.timepoint0	Malawi	female	-	-	-	-	186.3	6-9M	1
ERR2368328	PRJEB24771	PMID: 26578308	-	11405.subject42.timepoint0	Malawi	male	-	-	-	-	188.4	6-9M	1
ERR2368334	PRJEB24771	PMID: 26578308	-	11405.subject424.timepoint0	Malawi	female	-	-	-	-	184.2	6-9M	8
ERR2368340	PRJEB24771	PMID: 26578308	-	11405.subject425.timepoint0	Malawi	male	-	-	-	-	175.5	3-6M	1
ERR2368345	PRJEB24771	PMID: 26578308	-	11405.subject43.timepoint0	Malawi	female	-	-	-	-	185.4	6-9M	8
ERR2368351	PRJEB24771	PMID: 26578308	-	11405.subject431.timepoint0	Malawi	female	-	-	-	-	178.5	3-6M	1
ERR2368356	PRJEB24771	PMID: 26578308	-	11405.subject436.timepoint0	Malawi	male	-	-	-	-	181.5	6-9M	6
ERR2368363	PRJEB24771	PMID: 26578308	-	11405.subject440.timepoint0	Malawi	male	-	-	-	-	188.4	6-9M	1
ERR2368369	PRJEB24771	PMID: 26578308	-	11405.subject442.timepoint0	Malawi	male	-	-	-	-	184.2	6-9M	8
ERR2368375	PRJEB24771	PMID: 26578308	-	11405.subject47.timepoint0	Malawi	male	-	-	-	-	176.4	3-6M	8
ERR2368381	PRJEB24771	PMID: 26578308	-	11405.subject48.timepoint0	Malawi	female	-	-	-	-	173.4	3-6M	8
ERR2368387	PRJEB24771	PMID: 26578308	-	11405.subject49.timepoint0	Malawi	male	-	-	-	-	178.5	3-6M	8
ERR2368393	PRJEB24771	PMID: 26578308	-	11405.subject50.timepoint0	Malawi	female	-	-	-	-	178.5	3-6M	8
ERR2368420	PRJEB24771	PMID: 26578308	-	11405.subject52.timepoint0	Malawi	male	-	-	-	-	178.5	3-6M	6
ERR2368426	PRJEB24771	PMID: 26578308	-	11405.subject53.timepoint0	Malawi	male	-	-	-	-	179.4	3-6M	8
ERR2368432	PRJEB24771	PMID: 26578308	-	11405.subject55.timepoint0	Malawi	female	-	-	-	-	178.5	3-6M	1
ERR2368438	PRJEB24771	PMID: 26578308	-	11405.subject57.timepoint0	Malawi	female	-	-	-	-	165.6	3-6M	1
ERR2368444	PRJEB24771	PMID: 26578308	-	11405.subject58.timepoint0	Malawi	male	-	-	-	-	167.7	3-6M	8
ERR2368450	PRJEB24771	PMID: 26578308	-	11405.subject59.timepoint0	Malawi	female	-	-	-	-	167.7	3-6M	8
ERR2368455	PRJEB24771	PMID: 26578308	-	11405.subject6.timepoint0	Malawi	male	-	-	-	-	173.4	3-6M	1
ERR2368460	PRJEB24771	PMID: 26578308	-	11405.subject60.timepoint0	Malawi	male	-	-	-	-	169.5	3-6M	8
ERR2368466	PRJEB24771	PMID: 26578308	-	11405.subject63.timepoint0	Malawi	male	-	-	-	-	172.5	3-6M	6
ERR2368472	PRJEB24771	PMID: 26578308	-	11405.subject64.timepoint0	Malawi	male	-	-	-	-	192.3	6-9M	1
ERR2368477	PRJEB24771	PMID: 26578308	-	11405.subject66.timepoint0	Malawi	male	-	-	-	-	188.4	6-9M	1
ERR2368482	PRJEB24771	PMID: 26578308	-	11405.subject67.timepoint0	Malawi	male	-	-	-	-	167.7	3-6M	1
ERR2368492	PRJEB24771	PMID: 26578308	-	11405.subject7.timepoint0	Malawi	male	-	-	-	-	175.5	3-6M	6
ERR2368497	PRJEB24771	PMID: 26578308	-	11405.subject71.timepoint0	Malawi	female	-	-	-	-	183.3	6-9M	1
ERR2368502	PRJEB24771	PMID: 26578308	-	11405.subject74.timepoint0	Malawi	female	-	-	-	-	188.4	6-9M	6
ERR2368507	PRJEB24771	PMID: 26578308	-	11405.subject76.timepoint0	Malawi	male	-	-	-	-	180.3	3-6M	8
ERR2368512	PRJEB24771	PMID: 26578308	-	11405.subject77.timepoint0	Malawi	male	-	-	-	-	179.4	3-6M	8
ERR2368517	PRJEB24771	PMID: 26578308	-	11405.subject8.timepoint0	Malawi	male	-	-	-	-	170.4	3-6M	8
ERR2368527	PRJEB24771	PMID: 26578308	-	11405.subject81.timepoint0	Malawi	male	-	-	-	-	176.4	3-6M	8
ERR2368532	PRJEB24771	PMID: 26578308	-	11405.subject82.timepoint0	Malawi	female	-	-	-	-	173.4	3-6M	8
ERR2368537	PRJEB24771	PMID: 26578308	-	11405.subject84.timepoint0	Malawi	female	-	-	-	-	170.4	3-6M	8
ERR2368542	PRJEB24771	PMID: 26578308	-	11405.subject86.timepoint0	Malawi	female	-	-	-	-	165.6	3-6M	1
ERR2368547	PRJEB24771	PMID: 26578308	-	11405.subject88.timepoint0	Malawi	male	-	-	-	-	164.7	3-6M	8
ERR2368552	PRJEB24771	PMID: 26578308	-	11405.subject9.timepoint0	Malawi	male	-	-	-	-	164.7	3-6M	6
ERR2368556	PRJEB24771	PMID: 26578308	-	11405.subject90.timepoint0	Malawi	female	-	-	-	-	164.7	3-6M	6
ERR3277216	PRJEB32135	PMID: 25405552 / PMID: 31279162	The Canadian Healthy Infant Longitudinal Development (CHILD).We selected 3-month and 1-year stool samples from an atopy enriched subset of children from one enrollment center (Vancouver)	AC001	Canada	-	-	-	-	-	360	9-12M	8
ERR3277217	PRJEB32135	PMID: 25405552 / PMID: 31279161	The Canadian Healthy Infant Longitudinal Development (CHILD).We selected 3-month and 1-year stool samples from an atopy enriched subset of children from one enrollment center (Vancouver)	AC003	Canada	-	-	-	-	-	360	9-12M	8
ERR3277220	PRJEB32135	PMID: 25405552 / PMID: 31279158	The Canadian Healthy Infant Longitudinal Development (CHILD).We selected 3-month and 1-year stool samples from an atopy enriched subset of children from one enrollment center (Vancouver)	AC006	Canada	-	-	-	-	-	360	9-12M	5
ERR3277223	PRJEB32135	PMID: 25405552 / PMID: 31279155	The Canadian Healthy Infant Longitudinal Development (CHILD).We selected 3-month and 1-year stool samples from an atopy enriched subset of children from one enrollment center (Vancouver)	AC010	Canada	-	-	-	-	-	90	1-3M	8
ERR3277225	PRJEB32135	PMID: 25405552 / PMID: 31279153	The Canadian Healthy Infant Longitudinal Development (CHILD).We selected 3-month and 1-year stool samples from an atopy enriched subset of children from one enrollment center (Vancouver)	AC013	Canada	-	-	-	-	-	360	9-12M	11
ERR3277251	PRJEB32135	PMID: 25405552 / PMID: 31279127	The Canadian Healthy Infant Longitudinal Development (CHILD).We selected 3-month and 1-year stool samples from an atopy enriched subset of children from one enrollment center (Vancouver)	AC041	Canada	-	-	-	-	-	360	9-12M	1
ERR3277254	PRJEB32135	PMID: 25405552 / PMID: 31279124	The Canadian Healthy Infant Longitudinal Development (CHILD).We selected 3-month and 1-year stool samples from an atopy enriched subset of children from one enrollment center (Vancouver)	AC044	Canada	-	-	-	-	-	360	9-12M	17
ERR3277261	PRJEB32135	PMID: 25405552 / PMID: 31279117	The Canadian Healthy Infant Longitudinal Development (CHILD).We selected 3-month and 1-year stool samples from an atopy enriched subset of children from one enrollment center (Vancouver)	AC054	Canada	-	-	-	-	-	90	1-3M	19
ERR3277263	PRJEB32135	PMID: 25405552 / PMID: 31279115	The Canadian Healthy Infant Longitudinal Development (CHILD).We selected 3-month and 1-year stool samples from an atopy enriched subset of children from one enrollment center (Vancouver)	AC056	Canada	-	-	-	-	-	360	9-12M	8
ERR3277266	PRJEB32135	PMID: 25405552 / PMID: 31279112	The Canadian Healthy Infant Longitudinal Development (CHILD).We selected 3-month and 1-year stool samples from an atopy enriched subset of children from one enrollment center (Vancouver)	AC064	Canada	-	-	-	-	-	90	1-3M	8
ERR3277273	PRJEB32135	PMID: 25405552 / PMID: 31279105	The Canadian Healthy Infant Longitudinal Development (CHILD).We selected 3-month and 1-year stool samples from an atopy enriched subset of children from one enrollment center (Vancouver)	AC077	Canada	-	-	-	-	-	360	9-12M	6
ERR3277275	PRJEB32135	PMID: 25405552 / PMID: 31279103	The Canadian Healthy Infant Longitudinal Development (CHILD).We selected 3-month and 1-year stool samples from an atopy enriched subset of children from one enrollment center (Vancouver)	AC079	Canada	-	-	-	-	-	90	1-3M	15
ERR3277277	PRJEB32135	PMID: 25405552 / PMID: 31279101	The Canadian Healthy Infant Longitudinal Development (CHILD).We selected 3-month and 1-year stool samples from an atopy enriched subset of children from one enrollment center (Vancouver)	AC082	Canada	-	-	-	-	-	360	9-12M	6
ERR3277278	PRJEB32135	PMID: 25405552 / PMID: 31279100	The Canadian Healthy Infant Longitudinal Development (CHILD).We selected 3-month and 1-year stool samples from an atopy enriched subset of children from one enrollment center (Vancouver)	AC083	Canada	-	-	-	-	-	360	9-12M	8
ERR3277281	PRJEB32135	PMID: 25405552 / PMID: 31279097	The Canadian Healthy Infant Longitudinal Development (CHILD).We selected 3-month and 1-year stool samples from an atopy enriched subset of children from one enrollment center (Vancouver)	AC086	Canada	-	-	-	-	-	360	9-12M	6
ERR3277282	PRJEB32135	PMID: 25405552 / PMID: 31279096	The Canadian Healthy Infant Longitudinal Development (CHILD).We selected 3-month and 1-year stool samples from an atopy enriched subset of children from one enrollment center (Vancouver)	AC087	Canada	-	-	-	-	-	90	1-3M	8
ERR3277283	PRJEB32135	PMID: 25405552 / PMID: 31279095	The Canadian Healthy Infant Longitudinal Development (CHILD).We selected 3-month and 1-year stool samples from an atopy enriched subset of children from one enrollment center (Vancouver)	AC089	Canada	-	-	-	-	-	360	9-12M	8
ERR3277286	PRJEB32135	PMID: 25405552 / PMID: 31279092	The Canadian Healthy Infant Longitudinal Development (CHILD).We selected 3-month and 1-year stool samples from an atopy enriched subset of children from one enrollment center (Vancouver)	AC092	Canada	-	-	-	-	-	360	9-12M	1
ERR3277290	PRJEB32135	PMID: 25405552 / PMID: 31279088	The Canadian Healthy Infant Longitudinal Development (CHILD).We selected 3-month and 1-year stool samples from an atopy enriched subset of children from one enrollment center (Vancouver)	AC096	Canada	-	-	-	-	-	360	9-12M	10
ERR3277294	PRJEB32135	PMID: 25405552 / PMID: 31279084	The Canadian Healthy Infant Longitudinal Development (CHILD).We selected 3-month and 1-year stool samples from an atopy enriched subset of children from one enrollment center (Vancouver)	AC100	Canada	-	-	-	-	-	360	9-12M	1
ERR3277299	PRJEB32135	PMID: 25405552 / PMID: 31279079	The Canadian Healthy Infant Longitudinal Development (CHILD).We selected 3-month and 1-year stool samples from an atopy enriched subset of children from one enrollment center (Vancouver)	AC109	Canada	-	-	-	-	-	90	1-3M	8
ERR3277300	PRJEB32135	PMID: 25405552 / PMID: 31279078	The Canadian Healthy Infant Longitudinal Development (CHILD).We selected 3-month and 1-year stool samples from an atopy enriched subset of children from one enrollment center (Vancouver)	AC110	Canada	-	-	-	-	-	90	1-3M	19
ERR3277301	PRJEB32135	PMID: 25405552 / PMID: 31279077	The Canadian Healthy Infant Longitudinal Development (CHILD).We selected 3-month and 1-year stool samples from an atopy enriched subset of children from one enrollment center (Vancouver)	AC111	Canada	-	-	-	-	-	360	9-12M	8
ERR3277302	PRJEB32135	PMID: 25405552 / PMID: 31279076	The Canadian Healthy Infant Longitudinal Development (CHILD).We selected 3-month and 1-year stool samples from an atopy enriched subset of children from one enrollment center (Vancouver)	AC113	Canada	-	-	-	-	-	360	9-12M	18
ERR3277303	PRJEB32135	PMID: 25405552 / PMID: 31279075	The Canadian Healthy Infant Longitudinal Development (CHILD).We selected 3-month and 1-year stool samples from an atopy enriched subset of children from one enrollment center (Vancouver)	AC114	Canada	-	-	-	-	-	90	1-3M	2
ERR3277304	PRJEB32135	PMID: 25405552 / PMID: 31279074	The Canadian Healthy Infant Longitudinal Development (CHILD).We selected 3-month and 1-year stool samples from an atopy enriched subset of children from one enrollment center (Vancouver)	AC115	Canada	-	-	-	-	-	360	9-12M	7
ERR3277305	PRJEB32135	PMID: 25405552 / PMID: 31279073	The Canadian Healthy Infant Longitudinal Development (CHILD).We selected 3-month and 1-year stool samples from an atopy enriched subset of children from one enrollment center (Vancouver)	AC116	Canada	-	-	-	-	-	90	1-3M	15
ERR3277311	PRJEB32135	PMID: 25405552 / PMID: 31279067	The Canadian Healthy Infant Longitudinal Development (CHILD).We selected 3-month and 1-year stool samples from an atopy enriched subset of children from one enrollment center (Vancouver)	AC123	Canada	-	-	-	-	-	360	9-12M	17
ERR3277314	PRJEB32135	PMID: 25405552 / PMID: 31279064	The Canadian Healthy Infant Longitudinal Development (CHILD).We selected 3-month and 1-year stool samples from an atopy enriched subset of children from one enrollment center (Vancouver)	AC127	Canada	-	-	-	-	-	360	9-12M	3
ERR3277315	PRJEB32135	PMID: 25405552 / PMID: 31279063	The Canadian Healthy Infant Longitudinal Development (CHILD).We selected 3-month and 1-year stool samples from an atopy enriched subset of children from one enrollment center (Vancouver)	AC128	Canada	-	-	-	-	-	360	9-12M	8
ERR3277316	PRJEB32135	PMID: 25405552 / PMID: 31279062	The Canadian Healthy Infant Longitudinal Development (CHILD).We selected 3-month and 1-year stool samples from an atopy enriched subset of children from one enrollment center (Vancouver)	AC129	Canada	-	-	-	-	-	360	9-12M	18
ERR3277323	PRJEB32135	PMID: 25405552 / PMID: 31279055	The Canadian Healthy Infant Longitudinal Development (CHILD).We selected 3-month and 1-year stool samples from an atopy enriched subset of children from one enrollment center (Vancouver)	AC137	Canada	-	-	-	-	-	360	9-12M	16
ERR3277325	PRJEB32135	PMID: 25405552 / PMID: 31279053	The Canadian Healthy Infant Longitudinal Development (CHILD).We selected 3-month and 1-year stool samples from an atopy enriched subset of children from one enrollment center (Vancouver)	AC139	Canada	-	-	-	-	-	360	9-12M	16
ERR3277327	PRJEB32135	PMID: 25405552 / PMID: 31279051	The Canadian Healthy Infant Longitudinal Development (CHILD).We selected 3-month and 1-year stool samples from an atopy enriched subset of children from one enrollment center (Vancouver)	AC141	Canada	-	-	-	-	-	360	9-12M	1
ERR3277328	PRJEB32135	PMID: 25405552 / PMID: 31279050	The Canadian Healthy Infant Longitudinal Development (CHILD).We selected 3-month and 1-year stool samples from an atopy enriched subset of children from one enrollment center (Vancouver)	AC142	Canada	-	-	-	-	-	90	1-3M	6
ERR3277330	PRJEB32135	PMID: 25405552 / PMID: 31279048	The Canadian Healthy Infant Longitudinal Development (CHILD).We selected 3-month and 1-year stool samples from an atopy enriched subset of children from one enrollment center (Vancouver)	AC144	Canada	-	-	-	-	-	90	1-3M	15
ERR3277332	PRJEB32135	PMID: 25405552 / PMID: 31279046	The Canadian Healthy Infant Longitudinal Development (CHILD).We selected 3-month and 1-year stool samples from an atopy enriched subset of children from one enrollment center (Vancouver)	AC146	Canada	-	-	-	-	-	360	9-12M	8
ERR3277336	PRJEB32135	PMID: 25405552 / PMID: 31279042	The Canadian Healthy Infant Longitudinal Development (CHILD).We selected 3-month and 1-year stool samples from an atopy enriched subset of children from one enrollment center (Vancouver)	AC151	Canada	-	-	-	-	-	90	1-3M	7
ERR3277337	PRJEB32135	PMID: 25405552 / PMID: 31279041	The Canadian Healthy Infant Longitudinal Development (CHILD).We selected 3-month and 1-year stool samples from an atopy enriched subset of children from one enrollment center (Vancouver)	AC152	Canada	-	-	-	-	-	360	9-12M	1
ERR3277338	PRJEB32135	PMID: 25405552 / PMID: 31279040	The Canadian Healthy Infant Longitudinal Development (CHILD).We selected 3-month and 1-year stool samples from an atopy enriched subset of children from one enrollment center (Vancouver)	AC153	Canada	-	-	-	-	-	90	1-3M	8
ERR3277339	PRJEB32135	PMID: 25405552 / PMID: 31279039	The Canadian Healthy Infant Longitudinal Development (CHILD).We selected 3-month and 1-year stool samples from an atopy enriched subset of children from one enrollment center (Vancouver)	AC155	Canada	-	-	-	-	-	360	9-12M	10
ERR3277340	PRJEB32135	PMID: 25405552 / PMID: 31279038	The Canadian Healthy Infant Longitudinal Development (CHILD).We selected 3-month and 1-year stool samples from an atopy enriched subset of children from one enrollment center (Vancouver)	AC157	Canada	-	-	-	-	-	90	1-3M	8
ERR3277341	PRJEB32135	PMID: 25405552 / PMID: 31279037	The Canadian Healthy Infant Longitudinal Development (CHILD).We selected 3-month and 1-year stool samples from an atopy enriched subset of children from one enrollment center (Vancouver)	AC158	Canada	-	-	-	-	-	360	9-12M	10
ERR3277345	PRJEB32135	PMID: 25405552 / PMID: 31279033	The Canadian Healthy Infant Longitudinal Development (CHILD).We selected 3-month and 1-year stool samples from an atopy enriched subset of children from one enrollment center (Vancouver)	AC163	Canada	-	-	-	-	-	90	1-3M	10
ERR3277346	PRJEB32135	PMID: 25405552 / PMID: 31279032	The Canadian Healthy Infant Longitudinal Development (CHILD).We selected 3-month and 1-year stool samples from an atopy enriched subset of children from one enrollment center (Vancouver)	AC164	Canada	-	-	-	-	-	90	1-3M	8
ERR3277347	PRJEB32135	PMID: 25405552 / PMID: 31279031	The Canadian Healthy Infant Longitudinal Development (CHILD).We selected 3-month and 1-year stool samples from an atopy enriched subset of children from one enrollment center (Vancouver)	AC165	Canada	-	-	-	-	-	90	1-3M	1
ERR3277348	PRJEB32135	PMID: 25405552 / PMID: 31279030	The Canadian Healthy Infant Longitudinal Development (CHILD).We selected 3-month and 1-year stool samples from an atopy enriched subset of children from one enrollment center (Vancouver)	AC166	Canada	-	-	-	-	-	90	1-3M	1
ERR3277349	PRJEB32135	PMID: 25405552 / PMID: 31279029	The Canadian Healthy Infant Longitudinal Development (CHILD).We selected 3-month and 1-year stool samples from an atopy enriched subset of children from one enrollment center (Vancouver)	AC167	Canada	-	-	-	-	-	360	9-12M	1
ERR3277350	PRJEB32135	PMID: 25405552 / PMID: 31279028	The Canadian Healthy Infant Longitudinal Development (CHILD).We selected 3-month and 1-year stool samples from an atopy enriched subset of children from one enrollment center (Vancouver)	AC168	Canada	-	-	-	-	-	360	9-12M	8
ERR3277351	PRJEB32135	PMID: 25405552 / PMID: 31279027	The Canadian Healthy Infant Longitudinal Development (CHILD).We selected 3-month and 1-year stool samples from an atopy enriched subset of children from one enrollment center (Vancouver)	AC169	Canada	-	-	-	-	-	90	1-3M	1
ERR3277352	PRJEB32135	PMID: 25405552 / PMID: 31279026	The Canadian Healthy Infant Longitudinal Development (CHILD).We selected 3-month and 1-year stool samples from an atopy enriched subset of children from one enrollment center (Vancouver)	AC171	Canada	-	-	-	-	-	90	1-3M	1
ERR3277353	PRJEB32135	PMID: 25405552 / PMID: 31279025	The Canadian Healthy Infant Longitudinal Development (CHILD).We selected 3-month and 1-year stool samples from an atopy enriched subset of children from one enrollment center (Vancouver)	AC172	Canada	-	-	-	-	-	360	9-12M	16
ERR3277354	PRJEB32135	PMID: 25405552 / PMID: 31279024	The Canadian Healthy Infant Longitudinal Development (CHILD).We selected 3-month and 1-year stool samples from an atopy enriched subset of children from one enrollment center (Vancouver)	AC173	Canada	-	-	-	-	-	90	1-3M	16
ERR3277358	PRJEB32135	PMID: 25405552 / PMID: 31279020	The Canadian Healthy Infant Longitudinal Development (CHILD).We selected 3-month and 1-year stool samples from an atopy enriched subset of children from one enrollment center (Vancouver)	AC180	Canada	-	-	-	-	-	90	1-3M	8
ERR3277360	PRJEB32135	PMID: 25405552 / PMID: 31279018	The Canadian Healthy Infant Longitudinal Development (CHILD).We selected 3-month and 1-year stool samples from an atopy enriched subset of children from one enrollment center (Vancouver)	AC183	Canada	-	-	-	-	-	360	9-12M	7
ERR3277362	PRJEB32135	PMID: 25405552 / PMID: 31279016	The Canadian Healthy Infant Longitudinal Development (CHILD).We selected 3-month and 1-year stool samples from an atopy enriched subset of children from one enrollment center (Vancouver)	AC185	Canada	-	-	-	-	-	360	9-12M	20
ERR3277363	PRJEB32135	PMID: 25405552 / PMID: 31279015	The Canadian Healthy Infant Longitudinal Development (CHILD).We selected 3-month and 1-year stool samples from an atopy enriched subset of children from one enrollment center (Vancouver)	AC186	Canada	-	-	-	-	-	90	1-3M	12
ERR3277367	PRJEB32135	PMID: 25405552 / PMID: 31279011	The Canadian Healthy Infant Longitudinal Development (CHILD).We selected 3-month and 1-year stool samples from an atopy enriched subset of children from one enrollment center (Vancouver)	AC195	Canada	-	-	-	-	-	360	9-12M	8
ERR3277368	PRJEB32135	PMID: 25405552 / PMID: 31279010	The Canadian Healthy Infant Longitudinal Development (CHILD).We selected 3-month and 1-year stool samples from an atopy enriched subset of children from one enrollment center (Vancouver)	AC196	Canada	-	-	-	-	-	90	1-3M	9
ERR3277369	PRJEB32135	PMID: 25405552 / PMID: 31279009	The Canadian Healthy Infant Longitudinal Development (CHILD).We selected 3-month and 1-year stool samples from an atopy enriched subset of children from one enrollment center (Vancouver)	AC197	Canada	-	-	-	-	-	90	1-3M	11
ERR3277371	PRJEB32135	PMID: 25405552 / PMID: 31279007	The Canadian Healthy Infant Longitudinal Development (CHILD).We selected 3-month and 1-year stool samples from an atopy enriched subset of children from one enrollment center (Vancouver)	AC200	Canada	-	-	-	-	-	90	1-3M	3
ERR525688	PRJEB6456	26308884	-	INFdxqMAODFAAPEI-3	Europe	-	-	-	-	-	360	9-12M	18
ERR525689	PRJEB6456	26308884	-	GUTfirMDIDFAAPEI-7	Europe	-	-	-	-	-	360	9-12M	16
ERR525693	PRJEB6456	26308884	-	INFdxqMANDFAAPEI-2	Europe	-	-	-	-	-	120	3-6M	15
ERR525694	PRJEB6456	26308884	-	GUTfirMDMDFAAPEI-11	Europe	-	-	-	-	-	360	9-12M	17
ERR525695	PRJEB6456	26308884	-	GUTfirMDLDFAAPEI-10	Europe	-	-	-	-	-	120	3-6M	1
ERR525700	PRJEB6456	26308884	-	GUTfirMACDFAAPEI-3	Europe	-	-	-	-	-	360	9-12M	16
ERR525701	PRJEB6456	26308884	-	GUTfirMASDFAAPEI-11	Europe	-	-	-	-	-	360	9-12M	20
ERR525703	PRJEB6456	26308884	-	GUTfirMDQDFAAPEI-3	Europe	-	-	-	-	-	360	9-12M	18
ERR525704	PRJEB6456	26308884	-	GUTfirMDPDFAAPEI-2	Europe	-	-	-	-	-	120	3-6M	10
ERR525709	PRJEB6456	26308884	-	GUTfirMDUDFAAPEI-7	Europe	-	-	-	-	-	360	9-12M	16
ERR525710	PRJEB6456	26308884	-	GUTfirMDTDFAAPEI-6	Europe	-	-	-	-	-	120	3-6M	8
ERR525713	PRJEB6456	26308884	-	GUTfirMECDFAAPEI-11	Europe	-	-	-	-	-	360	9-12M	16
ERR525714	PRJEB6456	26308884	-	GUTfirMEBDFAAPEI-10	Europe	-	-	-	-	-	120	3-6M	1
ERR525717	PRJEB6456	26308884	-	INFdxqMEKDFAAPEI-7	Europe	-	-	-	-	-	360	9-12M	17
ERR525718	PRJEB6456	26308884	-	INFdxqMEJDFAAPEI-6	Europe	-	-	-	-	-	120	3-6M	1
ERR525721	PRJEB6456	26308884	-	GUTfirMABDFAAPEI-2	Europe	-	-	-	-	-	120	3-6M	8
ERR525722	PRJEB6456	26308884	-	GUTfirMEODFAAPEI-3	Europe	-	-	-	-	-	360	9-12M	16
ERR525723	PRJEB6456	26308884	-	GUTfirMENDFAAPEI-2	Europe	-	-	-	-	-	120	3-6M	15
ERR525726	PRJEB6456	26308884	-	GUTfirMESDFAAPEI-7	Europe	-	-	-	-	-	360	9-12M	7
ERR525727	PRJEB6456	26308884	-	GUTfirMERDFAAPEI-6	Europe	-	-	-	-	-	120	3-6M	3
ERR525730	PRJEB6456	26308884	-	GUTfirMFADFAAPEI-11	Europe	-	-	-	-	-	360	9-12M	18
ERR525731	PRJEB6456	26308884	-	GUTfirMEZDFAAPEI-10	Europe	-	-	-	-	-	120	3-6M	7
ERR525734	PRJEB6456	26308884	-	GUTfirMFEDFAAPEI-3	Europe	-	-	-	-	-	360	9-12M	18
ERR525735	PRJEB6456	26308884	-	GUTfirMFDDFAAPEI-2	Europe	-	-	-	-	-	120	3-6M	7
ERR525738	PRJEB6456	26308884	-	INFgtjMFIDFAAPEI-3	Europe	-	-	-	-	-	360	9-12M	15
ERR525739	PRJEB6456	26308884	-	INFgtjMFHDFAAPEI-2	Europe	-	-	-	-	-	120	3-6M	15
ERR525742	PRJEB6456	26308884	-	GUTfirMFMDFAAPEI-7	Europe	-	-	-	-	-	360	9-12M	20
ERR525743	PRJEB6456	26308884	-	GUTfirMAWDFAAPEI-3	Europe	-	-	-	-	-	360	9-12M	18
ERR525744	PRJEB6456	26308884	-	GUTfirMFLDFAAPEI-6	Europe	-	-	-	-	-	120	3-6M	2
ERR525747	PRJEB6456	26308884	-	GUTfirMFQDFAAPEI-11	Europe	-	-	-	-	-	360	9-12M	17
ERR525748	PRJEB6456	26308884	-	GUTfirMFPDFAAPEI-10	Europe	-	-	-	-	-	120	3-6M	8
ERR525750	PRJEB6456	26308884	-	GUTfirMAVDFAAPEI-2	Europe	-	-	-	-	-	120	3-6M	2
ERR525754	PRJEB6456	26308884	-	GUTfirMFUDFAAPEI-3	Europe	-	-	-	-	-	360	9-12M	16
ERR525755	PRJEB6456	26308884	-	GUTfirMFTDFAAPEI-2	Europe	-	-	-	-	-	120	3-6M	8
ERR525760	PRJEB6456	26308884	-	GUTfirMFYDFAAPEI-7	Europe	-	-	-	-	-	360	9-12M	8
ERR525761	PRJEB6456	26308884	-	GUTfirMFXDFAAPEI-6	Europe	-	-	-	-	-	120	3-6M	8
ERR525764	PRJEB6456	26308884	-	GUTfirMGCDFAAPEI-11	Europe	-	-	-	-	-	360	9-12M	15
ERR525765	PRJEB6456	26308884	-	GUTfirMGBDFAAPEI-10	Europe	-	-	-	-	-	120	3-6M	8
ERR525768	PRJEB6456	26308884	-	GUTfirMGGDFAAPEI-3	Europe	-	-	-	-	-	360	9-12M	19
ERR525769	PRJEB6456	26308884	-	GUTfirMGFDFAAPEI-2	Europe	-	-	-	-	-	120	3-6M	8
ERR525772	PRJEB6456	26308884	-	GUTfirMGKDFAAPEI-7	Europe	-	-	-	-	-	360	9-12M	11
ERR525773	PRJEB6456	26308884	-	GUTfirMGJDFAAPEI-6	Europe	-	-	-	-	-	120	3-6M	1
ERR525776	PRJEB6456	26308884	-	GUTfirMGSDFAAPEI-11	Europe	-	-	-	-	-	360	9-12M	15
ERR525777	PRJEB6456	26308884	-	GUTfirMGRDFAAPEI-10	Europe	-	-	-	-	-	120	3-6M	8
ERR525780	PRJEB6456	26308884	-	GUTfirMHADFAAPEI-3	Europe	-	-	-	-	-	360	9-12M	4
ERR525781	PRJEB6456	26308884	-	GUTfirMGZDFAAPEI-2	Europe	-	-	-	-	-	120	3-6M	8
ERR525784	PRJEB6456	26308884	-	GUTfirMHEDFAAPEI-7	Europe	-	-	-	-	-	360	9-12M	1
ERR525788	PRJEB6456	26308884	-	GUTfirMHIDFAAPEI-11	Europe	-	-	-	-	-	360	9-12M	1
ERR525789	PRJEB6456	26308884	-	GUTfirMHHDFAAPEI-10	Europe	-	-	-	-	-	120	3-6M	8
ERR525792	PRJEB6456	26308884	-	GUTfirMHQDFAAPEI-3	Europe	-	-	-	-	-	360	9-12M	11
ERR525793	PRJEB6456	26308884	-	GUTfirMHPDFAAPEI-2	Europe	-	-	-	-	-	120	3-6M	8
ERR525796	PRJEB6456	26308884	-	GUTfirMHUDFAAPEI-7	Europe	-	-	-	-	-	360	9-12M	17
ERR525797	PRJEB6456	26308884	-	GUTfirMHTDFAAPEI-6	Europe	-	-	-	-	-	120	3-6M	11
ERR525800	PRJEB6456	26308884	-	INFgtjMBADFAAPEI-7	Europe	-	-	-	-	-	360	9-12M	11
ERR525801	PRJEB6456	26308884	-	GUTfirMHYDFAAPEI-11	Europe	-	-	-	-	-	360	9-12M	15
ERR525802	PRJEB6456	26308884	-	GUTfirMHXDFAAPEI-10	Europe	-	-	-	-	-	120	3-6M	8
ERR525805	PRJEB6456	26308884	-	INFgtjMAZDFAAPEI-6	Europe	-	-	-	-	-	120	3-6M	2
ERR525806	PRJEB6456	26308884	-	GUTfirMICDFAAPEI-3	Europe	-	-	-	-	-	360	9-12M	15
ERR525807	PRJEB6456	26308884	-	GUTfirMIBDFAAPEI-2	Europe	-	-	-	-	-	120	3-6M	8
ERR525810	PRJEB6456	26308884	-	GUTfirMIGDFAAPEI-7	Europe	-	-	-	-	-	360	9-12M	18
ERR525811	PRJEB6456	26308884	-	GUTfirMIFDFAAPEI-6	Europe	-	-	-	-	-	120	3-6M	1
ERR525816	PRJEB6456	26308884	-	GUTfirMIKDFAAPEI-11	Europe	-	-	-	-	-	360	9-12M	17
ERR525817	PRJEB6456	26308884	-	GUTfirMIJDFAAPEI-10	Europe	-	-	-	-	-	120	3-6M	7
ERR525821	PRJEB6456	26308884	-	GUTfirMINDFABPEI-2	Europe	-	-	-	-	-	120	3-6M	15
ERR525824	PRJEB6456	26308884	-	INFgtjMISDFAAPEI-7	Europe	-	-	-	-	-	360	9-12M	15
ERR525825	PRJEB6456	26308884	-	INFgtjMIRDFAAPEI-6	Europe	-	-	-	-	-	120	3-6M	8
ERR525828	PRJEB6456	26308884	-	GUTfirMIWDFAAPEI-7	Europe	-	-	-	-	-	360	9-12M	17
ERR525829	PRJEB6456	26308884	-	GUTfirMIVDFAAPEI-6	Europe	-	-	-	-	-	120	3-6M	1
ERR525832	PRJEB6456	26308884	-	GUTfirMJADFAAPEI-11	Europe	-	-	-	-	-	360	9-12M	18
ERR525833	PRJEB6456	26308884	-	GUTfirMIZDFAAPEI-10	Europe	-	-	-	-	-	120	3-6M	9
ERR525836	PRJEB6456	26308884	-	GUTfirMJEDFAAPEI-3	Europe	-	-	-	-	-	360	9-12M	11
ERR525837	PRJEB6456	26308884	-	GUTfirMJDDFAAPEI-2	Europe	-	-	-	-	-	120	3-6M	8
ERR525840	PRJEB6456	26308884	-	GUTfirMJUDFAAPEI-7	Europe	-	-	-	-	-	360	9-12M	17
ERR525841	PRJEB6456	26308884	-	GUTfirMJTDFAAPEI-6	Europe	-	-	-	-	-	120	3-6M	6
ERR525844	PRJEB6456	26308884	-	INFdxqMJYDFAAPEI-11	Europe	-	-	-	-	-	360	9-12M	18
ERR525845	PRJEB6456	26308884	-	INFdxqMJXDFAAPEI-10	Europe	-	-	-	-	-	120	3-6M	8
ERR525848	PRJEB6456	26308884	-	GUTfirMKCDFAAPEI-11	Europe	-	-	-	-	-	360	9-12M	19
ERR525849	PRJEB6456	26308884	-	GUTfirMKBDFAAPEI-10	Europe	-	-	-	-	-	120	3-6M	2
ERR525852	PRJEB6456	26308884	-	GUTfirMKGDFAAPEI-3	Europe	-	-	-	-	-	360	9-12M	17
ERR525853	PRJEB6456	26308884	-	GUTfirMKFDFAAPEI-2	Europe	-	-	-	-	-	120	3-6M	8
ERR525856	PRJEB6456	26308884	-	GUTfirMKKDFAAPEI-7	Europe	-	-	-	-	-	360	9-12M	15
ERR525857	PRJEB6456	26308884	-	GUTfirMKJDFAAPEI-6	Europe	-	-	-	-	-	120	3-6M	15
ERR525860	PRJEB6456	26308884	-	GUTfirMKODFAAPEI-11	Europe	-	-	-	-	-	360	9-12M	18
ERR525861	PRJEB6456	26308884	-	GUTfirMKNDFAAPEI-10	Europe	-	-	-	-	-	120	3-6M	19
ERR525864	PRJEB6456	26308884	-	GUTfirMKWDFAAPEI-3	Europe	-	-	-	-	-	360	9-12M	18
ERR525865	PRJEB6456	26308884	-	GUTfirMKVDFAAPEI-2	Europe	-	-	-	-	-	120	3-6M	8
ERR525868	PRJEB6456	26308884	-	GUTfirMLADFAAPEI-7	Europe	-	-	-	-	-	360	9-12M	20
ERR525869	PRJEB6456	26308884	-	GUTfirMKZDFAAPEI-6	Europe	-	-	-	-	-	120	3-6M	15
ERR525872	PRJEB6456	26308884	-	GUTfirMLEDFAAPEI-11	Europe	-	-	-	-	-	360	9-12M	16
ERR525873	PRJEB6456	26308884	-	GUTfirMLDDFAAPEI-10	Europe	-	-	-	-	-	120	3-6M	1
ERR525876	PRJEB6456	26308884	-	GUTfirMLIDFAAPEI-3	Europe	-	-	-	-	-	360	9-12M	18
ERR525877	PRJEB6456	26308884	-	GUTfirMLHDFABPEI-2	Europe	-	-	-	-	-	120	3-6M	6
ERR525880	PRJEB6456	26308884	-	GUTfirMBEDFAAPEI-7	Europe	-	-	-	-	-	360	9-12M	8
ERR525881	PRJEB6456	26308884	-	INFgtjMLMDFAAPEI-11	Europe	-	-	-	-	-	360	9-12M	18
ERR525885	PRJEB6456	26308884	-	GUTfirMBDDFAAPEI-6	Europe	-	-	-	-	-	120	3-6M	10
ERR525886	PRJEB6456	26308884	-	INFgtjMLQDFAAPEI-3	Europe	-	-	-	-	-	360	9-12M	16
ERR525887	PRJEB6456	26308884	-	INFgtjMLPDFAAPEI-2	Europe	-	-	-	-	-	120	3-6M	8
ERR525890	PRJEB6456	26308884	-	INFgtjMLUDFAAPEI-7	Europe	-	-	-	-	-	360	9-12M	11
ERR525891	PRJEB6456	26308884	-	INFgtjMLTDFAAPEI-6	Europe	-	-	-	-	-	120	3-6M	1
ERR525896	PRJEB6456	26308884	-	GUTfirMBIDFAAPEI-11	Europe	-	-	-	-	-	360	9-12M	18
ERR525897	PRJEB6456	26308884	-	GUTfirMBHDFAAPEI-10	Europe	-	-	-	-	-	120	3-6M	8
ERR525898	PRJEB6456	26308884	-	GUTfirMLYDFAAPEI-7	Europe	-	-	-	-	-	360	9-12M	18
ERR525899	PRJEB6456	26308884	-	GUTfirMLXDFAAPEI-6	Europe	-	-	-	-	-	120	3-6M	2
ERR525904	PRJEB6456	26308884	-	GUTfirMBMDFAAPEI-3	Europe	-	-	-	-	-	360	9-12M	7
ERR525905	PRJEB6456	26308884	-	GUTfirMBLDFAAPEI-2	Europe	-	-	-	-	-	120	3-6M	6
ERR525908	PRJEB6456	26308884	-	INFdxqMBQDFAAPEI-7	Europe	-	-	-	-	-	360	9-12M	2
ERR525909	PRJEB6456	26308884	-	INFdxqMBPDFAAPEI-6	Europe	-	-	-	-	-	120	3-6M	15
ERR525912	PRJEB6456	26308884	-	GUTfirMMCDFAAPEI-11	Europe	-	-	-	-	-	360	9-12M	16
ERR525913	PRJEB6456	26308884	-	GUTfirMMBDFAAPEI-10	Europe	-	-	-	-	-	120	3-6M	4
ERR525916	PRJEB6456	26308884	-	INFgtjMMGDFAAPEI-11	Europe	-	-	-	-	-	360	9-12M	17
ERR525920	PRJEB6456	26308884	-	GUTfirMMKDFAAPEI-3	Europe	-	-	-	-	-	360	9-12M	16
ERR525921	PRJEB6456	26308884	-	GUTfirMMJDFAAPEI-2	Europe	-	-	-	-	-	120	3-6M	1
ERR525924	PRJEB6456	26308884	-	GUTfirMMODFAAPEI-7	Europe	-	-	-	-	-	360	9-12M	18
ERR525925	PRJEB6456	26308884	-	INFgtjMBUDFAAPEI-11	Europe	-	-	-	-	-	360	9-12M	18
ERR525926	PRJEB6456	26308884	-	GUTfirMMNDFAAPEI-6	Europe	-	-	-	-	-	120	3-6M	15
ERR525929	PRJEB6456	26308884	-	INFgtjMBTDFAAPEI-10	Europe	-	-	-	-	-	120	3-6M	15
ERR525933	PRJEB6456	26308884	-	GUTfirMMVDFAAPEI-10	Europe	-	-	-	-	-	120	3-6M	15
ERR525936	PRJEB6456	26308884	-	GUTfirMNADFAAPEI-3	Europe	-	-	-	-	-	360	9-12M	11
ERR525937	PRJEB6456	26308884	-	GUTfirMMZDFAAPEI-2	Europe	-	-	-	-	-	120	3-6M	8
ERR525940	PRJEB6456	26308884	-	INFgtjMNEDFAAPEI-3	Europe	-	-	-	-	-	360	9-12M	18
ERR525941	PRJEB6456	26308884	-	INFgtjMNDDFAAPEI-2	Europe	-	-	-	-	-	120	3-6M	8
ERR525945	PRJEB6456	26308884	-	GUTfirMNIDFAAPEI-7	Europe	-	-	-	-	-	360	9-12M	18
ERR525946	PRJEB6456	26308884	-	GUTfirMNHDFAAPEI-6	Europe	-	-	-	-	-	120	3-6M	1
ERR525949	PRJEB6456	26308884	-	INFdxqMBXDFAAPEI-10	Europe	-	-	-	-	-	120	3-6M	15
ERR525950	PRJEB6456	26308884	-	INFgtjMNMDFAAPEI-7	Europe	-	-	-	-	-	360	9-12M	18
ERR525951	PRJEB6456	26308884	-	INFgtjMNLDFAAPEI-6	Europe	-	-	-	-	-	120	3-6M	8
ERR525956	PRJEB6456	26308884	-	GUTfirMNQDFAAPEI-11	Europe	-	-	-	-	-	360	9-12M	1
ERR525957	PRJEB6456	26308884	-	GUTfirMNPDFAAPEI-10	Europe	-	-	-	-	-	120	3-6M	16
ERR525960	PRJEB6456	26308884	-	GUTfirMNYDFAAPEI-3	Europe	-	-	-	-	-	360	9-12M	16
ERR525961	PRJEB6456	26308884	-	GUTfirMNXDFAAPEI-2	Europe	-	-	-	-	-	120	3-6M	8
ERR525964	PRJEB6456	26308884	-	INFdxqMOCDFAAPEI-3	Europe	-	-	-	-	-	360	9-12M	18
ERR525965	PRJEB6456	26308884	-	INFdxqMOBDFAAPEI-2	Europe	-	-	-	-	-	120	3-6M	6
ERR525968	PRJEB6456	26308884	-	GUTfirMOODFAAPEI-7	Europe	-	-	-	-	-	360	9-12M	18
ERR525969	PRJEB6456	26308884	-	GUTfirMONDFAAPEI-6	Europe	-	-	-	-	-	120	3-6M	8
ERR525972	PRJEB6456	26308884	-	GUTfirMOSDFAAPEI-11	Europe	-	-	-	-	-	360	9-12M	18
ERR525973	PRJEB6456	26308884	-	GUTfirMORDFAAPEI-10	Europe	-	-	-	-	-	120	3-6M	8
ERR525976	PRJEB6456	26308884	-	INFgtjMOWDFAAPEI-11	Europe	-	-	-	-	-	360	9-12M	15
ERR525977	PRJEB6456	26308884	-	INFgtjMOVDFAAPEI-10	Europe	-	-	-	-	-	120	3-6M	8
ERR525980	PRJEB6456	26308884	-	GUTfirMPADFAAPEI-3	Europe	-	-	-	-	-	360	9-12M	8
ERR525981	PRJEB6456	26308884	-	GUTfirMOZDFAAPEI-2	Europe	-	-	-	-	-	120	3-6M	8
ERR525984	PRJEB6456	26308884	-	GUTfirMPEDFAAPEI-7	Europe	-	-	-	-	-	360	9-12M	11
ERR525985	PRJEB6456	26308884	-	GUTfirMPDDFAAPEI-6	Europe	-	-	-	-	-	120	3-6M	19
ERR525988	PRJEB6456	26308884	-	GUTfirMPIDFAAPEI-11	Europe	-	-	-	-	-	360	9-12M	17
ERR525989	PRJEB6456	26308884	-	GUTfirMPHDFAAPEI-10	Europe	-	-	-	-	-	120	3-6M	6
ERR525992	PRJEB6456	26308884	-	GUTfirMPMDFAAPEI-3	Europe	-	-	-	-	-	360	9-12M	8
ERR525993	PRJEB6456	26308884	-	GUTfirMPLDFAAPEI-2	Europe	-	-	-	-	-	120	3-6M	7
ERR525996	PRJEB6456	26308884	-	INFdxqMPQDFAAPEI-7	Europe	-	-	-	-	-	360	9-12M	15
ERR525997	PRJEB6456	26308884	-	INFdxqMPPDFAAPEI-6	Europe	-	-	-	-	-	120	3-6M	15
ERR526000	PRJEB6456	26308884	-	INFgtjMPUDFAAPEI-3	Europe	-	-	-	-	-	360	9-12M	18
ERR526001	PRJEB6456	26308884	-	INFgtjMPTDFAAPEI-2	Europe	-	-	-	-	-	120	3-6M	8
ERR526005	PRJEB6456	26308884	-	GUTfirMPXDFAAPEI-6	Europe	-	-	-	-	-	120	3-6M	15
ERR526008	PRJEB6456	26308884	-	GUTfirMQCDFAAPEI-11	Europe	-	-	-	-	-	360	9-12M	17
ERR526012	PRJEB6456	26308884	-	GUTfirMQGDFAAPEI-3	Europe	-	-	-	-	-	360	9-12M	7
ERR526013	PRJEB6456	26308884	-	GUTfirMQFDFAAPEI-2	Europe	-	-	-	-	-	120	3-6M	8
ERR526016	PRJEB6456	26308884	-	GUTfirMQKDFAAPEI-7	Europe	-	-	-	-	-	360	9-12M	11
ERR526017	PRJEB6456	26308884	-	GUTfirMQJDFAAPEI-6	Europe	-	-	-	-	-	120	3-6M	8
ERR526020	PRJEB6456	26308884	-	GUTfirMQODFAAPEI-11	Europe	-	-	-	-	-	360	9-12M	19
ERR526024	PRJEB6456	26308884	-	GUTfirMQSDFAAPEI-3	Europe	-	-	-	-	-	360	9-12M	17
ERR526025	PRJEB6456	26308884	-	GUTfirMQRDFAAPEI-2	Europe	-	-	-	-	-	120	3-6M	8
ERR526028	PRJEB6456	26308884	-	GUTfirMQWDFAAPEI-7	Europe	-	-	-	-	-	360	9-12M	16
ERR526029	PRJEB6456	26308884	-	GUTfirMQVDFAAPEI-6	Europe	-	-	-	-	-	120	3-6M	8
ERR526032	PRJEB6456	26308884	-	GUTfirMRADFAAPEI-11	Europe	-	-	-	-	-	360	9-12M	15
ERR526033	PRJEB6456	26308884	-	GUTfirMQZDFAAPEI-10	Europe	-	-	-	-	-	120	3-6M	8
ERR526036	PRJEB6456	26308884	-	GUTfirMREDFAAPEI-3	Europe	-	-	-	-	-	360	9-12M	11
ERR526037	PRJEB6456	26308884	-	GUTfirMRDDFAAPEI-2	Europe	-	-	-	-	-	120	3-6M	8
ERR526040	PRJEB6456	26308884	-	GUTfirMRIDFAAPEI-7	Europe	-	-	-	-	-	360	9-12M	3
ERR526041	PRJEB6456	26308884	-	GUTfirMRHDFAAPEI-6	Europe	-	-	-	-	-	120	3-6M	3
ERR526044	PRJEB6456	26308884	-	GUTfirMRMDFAAPEI-11	Europe	-	-	-	-	-	360	9-12M	18
ERR526045	PRJEB6456	26308884	-	GUTfirMRLDFAAPEI-10	Europe	-	-	-	-	-	120	3-6M	2
ERR526048	PRJEB6456	26308884	-	INFgtjMRQDFAAPEI-7	Europe	-	-	-	-	-	360	9-12M	8
ERR526049	PRJEB6456	26308884	-	INFgtjMRPDFAAPEI-6	Europe	-	-	-	-	-	120	3-6M	8
ERR526052	PRJEB6456	26308884	-	GUTfirMRUDFAAPEI-3	Europe	-	-	-	-	-	360	9-12M	17
ERR526053	PRJEB6456	26308884	-	GUTfirMRTDFAAPEI-2	Europe	-	-	-	-	-	120	3-6M	1
ERR526056	PRJEB6456	26308884	-	GUTfirMRYDFAAPEI-7	Europe	-	-	-	-	-	360	9-12M	3
ERR526057	PRJEB6456	26308884	-	GUTfirMRXDFAAPEI-6	Europe	-	-	-	-	-	120	3-6M	8
ERR526061	PRJEB6456	26308884	-	INFgtjMSBDFAAPEI-10	Europe	-	-	-	-	-	120	3-6M	7
ERR526064	PRJEB6456	26308884	-	GUTfirMCGDFAAPEI-7	Europe	-	-	-	-	-	360	9-12M	1
ERR526065	PRJEB6456	26308884	-	GUTfirMCFDFAAPEI-6	Europe	-	-	-	-	-	120	3-6M	8
ERR526068	PRJEB6456	26308884	-	INFgtjMAGDFAAPEI-3	Europe	-	-	-	-	-	360	9-12M	3
ERR526069	PRJEB6456	26308884	-	INFgtjMAFDFAAPEI-2	Europe	-	-	-	-	-	120	3-6M	8
ERR526070	PRJEB6456	26308884	-	GUTfirMCKDFAAPEI-11	Europe	-	-	-	-	-	360	9-12M	5
ERR526071	PRJEB6456	26308884	-	GUTfirMCJDFAAPEI-10	Europe	-	-	-	-	-	120	3-6M	8
ERR526076	PRJEB6456	26308884	-	INFdxqMCODFAAPEI-3	Europe	-	-	-	-	-	360	9-12M	16
ERR526077	PRJEB6456	26308884	-	INFdxqMCNDFAAPEI-2	Europe	-	-	-	-	-	120	3-6M	4
ERR526080	PRJEB6456	26308884	-	GUTfirMCSDFAAPEI-3	Europe	-	-	-	-	-	360	9-12M	16
ERR526084	PRJEB6456	26308884	-	GUTfirMAKDFAAPEI-7	Europe	-	-	-	-	-	360	9-12M	11
ERR526085	PRJEB6456	26308884	-	GUTfirMAJDFAAPEI-6	Europe	-	-	-	-	-	120	3-6M	11
SRR2131211	PRJNA287207	-	-	SS2_Infant	Europe	-	-	-	-	Vaginal	90	1-3M	8
SRR2131212	PRJNA287207	-	-	SS4_Infant	Europe	-	-	-	-	Vaginal	90	1-3M	1
SRR4052021	PRJNA339914	28144631	-	MV_FEI1_t1Q14	Europe	-	-	-	T1	-	90	1-3M	6
SRR4052022	PRJNA339914	28144631	-	MV_FEI2_t1Q14	Europe	-	-	-	T1	-	90	1-3M	8
SRR4052033	PRJNA339914	28144631	-	MV_FEI3_t1Q14	Europe	-	-	-	T1	-	90	1-3M	6
SRR4052038	PRJNA339914	28144631	-	MV_FEI4_t1Q14	Europe	-	-	-	T1	-	90	1-3M	6
SRR4052040	PRJNA339914	28144631	-	MV_FEI5_t1Q14	Europe	-	-	-	T1	-	90	1-3M	1
SRR4305032	PRJNA290380	27133167	-	G69147	Europe	-	-	173	-	-	173	3-6M	5
SRR4305202	PRJNA290380	27133167	-	G78673	Europe	-	-	96	-	-	96	3-6M	20
SRR4305204	PRJNA290380	27133167	-	G78675	Europe	-	-	122	-	-	122	3-6M	20
SRR4305205	PRJNA290380	27133167	-	G78676	Europe	-	-	103	-	-	103	3-6M	15
SRR4305206	PRJNA290380	27133167	-	G78677	Europe	-	-	43	-	-	43	1-3M	8
SRR4305207	PRJNA290380	27133167	-	G78679	Europe	-	-	113	-	-	113	3-6M	19
SRR4305267	PRJNA290380	27133167	-	G69181	Europe	-	-	175	-	-	175	3-6M	8
SRR4305286	PRJNA290380	27133167	-	G78783	Europe	-	-	154	-	-	154	3-6M	8
SRR4305334	PRJNA290380	27133167	-	G69187	Europe	-	-	130	-	-	130	3-6M	8
SRR4305340	PRJNA290380	27133167	-	G78840	Europe	-	-	86	-	-	86	1-3M	7
SRR4305356	PRJNA290380	27133167	-	G69189	Europe	-	-	144	-	-	144	3-6M	6
SRR4305361	PRJNA290380	27133167	-	G78862	Europe	-	-	179	-	-	179	3-6M	2
SRR4305368	PRJNA290380	27133167	-	G69190	Europe	-	-	139	-	-	139	3-6M	5
SRR4305373	PRJNA290380	27133167	-	G78872	Europe	-	-	124	-	-	124	3-6M	18
SRR4305376	PRJNA290380	27133167	-	G78875	Europe	-	-	136	-	-	136	3-6M	8
SRR4305403	PRJNA290380	27133167	-	G78899	Europe	-	-	92	-	-	92	3-6M	6
SRR4305405	PRJNA290380	27133167	-	G78901	Europe	-	-	158	-	-	158	3-6M	2
SRR4305406	PRJNA290380	27133167	-	G78902	Europe	-	-	122	-	-	122	3-6M	1
SRR4305407	PRJNA290380	27133167	-	G78903	Europe	-	-	143	-	-	143	3-6M	1
SRR4305409	PRJNA290380	27133167	-	G78905	Europe	-	-	144	-	-	144	3-6M	1
SRR4305414	PRJNA290380	27133167	-	G78909	Europe	-	-	162	-	-	162	3-6M	8
SRR4305483	PRJNA290380	27133167	-	G69205	Europe	-	-	162	-	-	162	3-6M	8
SRR4305488	PRJNA290380	27133167	-	G69210	Europe	-	-	131	-	-	131	3-6M	8
SRR4305496	PRJNA290380	27133167	-	G69217	Europe	-	-	103	-	-	103	3-6M	8
SRR4305508	PRJNA290380	27133167	-	G69229	Europe	-	-	169	-	-	169	3-6M	2
SRR4305515	PRJNA290380	27133167	-	G69235	Europe	-	-	158	-	-	158	3-6M	8
SRR4408022	PRJNA290380	27133167	-	G80438	Europe	-	-	117	-	-	117	3-6M	1
SRR4408037	PRJNA290380	27133167	-	G80453	Europe	-	-	111	-	-	111	3-6M	8
SRR4408040	PRJNA290380	27133167	-	G80456	Europe	-	-	44	-	-	44	1-3M	8
SRR4408041	PRJNA290380	27133167	-	G80457	Europe	-	-	122	-	-	122	3-6M	19
SRR4408049	PRJNA290380	27133167	-	G80465	Europe	-	-	119	-	-	119	3-6M	18
SRR4408051	PRJNA290380	27133167	-	G80467	Europe	-	-	136	-	-	136	3-6M	7
SRR4408052	PRJNA290380	27133167	-	G80468	Europe	-	-	45	-	-	45	1-3M	15
SRR4408056	PRJNA290380	27133167	-	G80472	Europe	-	-	44	-	-	44	1-3M	10
SRR4408057	PRJNA290380	27133167	-	G80474	Europe	-	-	132	-	-	132	3-6M	19
SRR4408064	PRJNA290380	27133167	-	G80480	Europe	-	-	109	-	-	109	3-6M	8
SRR4408065	PRJNA290380	27133167	-	G80481	Europe	-	-	40	-	-	40	1-3M	8
SRR4408067	PRJNA290380	27133167	-	G80483	Europe	-	-	121	-	-	121	3-6M	1
SRR4408075	PRJNA290380	27133167	-	G80490	Europe	-	-	58	-	-	58	1-3M	10
SRR4408077	PRJNA290380	27133167	-	G80492	Europe	-	-	41	-	-	41	1-3M	15
SRR4408081	PRJNA290380	27133167	-	G80495	Europe	-	-	177	-	-	177	3-6M	7
SRR4408082	PRJNA290380	27133167	-	G80496	Europe	-	-	118	-	-	118	3-6M	6
SRR4408084	PRJNA290380	27133167	-	G80498	Europe	-	-	42	-	-	42	1-3M	6
SRR4408085	PRJNA290380	27133167	-	G80499	Europe	-	-	119	-	-	119	3-6M	15
SRR4408086	PRJNA290380	27133167	-	G80500	Europe	-	-	135	-	-	135	3-6M	10
SRR4408087	PRJNA290380	27133167	-	G80501	Europe	-	-	114	-	-	114	3-6M	1
SRR4408092	PRJNA290380	27133167	-	G80506	Europe	-	-	74	-	-	74	1-3M	6
SRR4408095	PRJNA290380	27133167	-	G80509	Europe	-	-	120	-	-	120	3-6M	10
SRR4408100	PRJNA290380	27133167	-	G80514	Europe	-	-	70	-	-	70	1-3M	19
SRR4408103	PRJNA290380	27133167	-	G80516	Europe	-	-	44	-	-	44	1-3M	8
SRR4408104	PRJNA290380	27133167	-	G80517	Europe	-	-	134	-	-	134	3-6M	8
SRR4408106	PRJNA290380	27133167	-	G80520	Europe	-	-	105	-	-	105	3-6M	4
SRR4408108	PRJNA290380	27133167	-	G80522	Europe	-	-	51	-	-	51	1-3M	18
SRR4408117	PRJNA290380	27133167	-	G80524	Europe	-	-	62	-	-	62	1-3M	7
SRR4408123	PRJNA290380	27133167	-	G80528	Europe	-	-	125	-	-	125	3-6M	1
SRR4408125	PRJNA290380	27133167	-	G80530	Europe	-	-	52	-	-	52	1-3M	1
SRR4408127	PRJNA290380	27133167	-	G80532	Europe	-	-	121	-	-	121	3-6M	15
SRR4408130	PRJNA290380	27133167	-	G80535	Europe	-	-	113	-	-	113	3-6M	19
SRR4408131	PRJNA290380	27133167	-	G80536	Europe	-	-	33	-	-	33	1-3M	19
SRR4408134	PRJNA290380	27133167	-	G80538	Europe	-	-	122	-	-	122	3-6M	10
SRR4408139	PRJNA290380	27133167	-	G80543	Europe	-	-	45	-	-	45	1-3M	15
SRR4408146	PRJNA290380	27133167	-	G80553	Europe	-	-	118	-	-	118	3-6M	3
SRR4408148	PRJNA290380	27133167	-	G80555	Europe	-	-	40	-	-	40	1-3M	19
SRR4408149	PRJNA290380	27133167	-	G80556	Europe	-	-	136	-	-	136	3-6M	6
SRR4408152	PRJNA290380	27133167	-	G80560	Europe	-	-	121	-	-	121	3-6M	6
SRR4408156	PRJNA290380	27133167	-	G80563	Europe	-	-	51	-	-	51	1-3M	15
SRR4408159	PRJNA290380	27133167	-	G80566	Europe	-	-	47	-	-	47	1-3M	19
SRR4408161	PRJNA290380	27133167	-	G80568	Europe	-	-	55	-	-	55	1-3M	11
SRR4408163	PRJNA290380	27133167	-	G80570	Europe	-	-	52	-	-	52	1-3M	20
SRR4408166	PRJNA290380	27133167	-	G80572	Europe	-	-	42	-	-	42	1-3M	19
SRR4408169	PRJNA290380	27133167	-	G80575	Europe	-	-	57	-	-	57	1-3M	19
SRR4408170	PRJNA290380	27133167	-	G80576	Europe	-	-	43	-	-	43	1-3M	8
SRR4408181	PRJNA290380	27133167	-	G80587	Europe	-	-	55	-	-	55	1-3M	10
SRR4408185	PRJNA290380	27133167	-	G80591	Europe	-	-	127	-	-	127	3-6M	7
SRR4408186	PRJNA290380	27133167	-	G80592	Europe	-	-	120	-	-	120	3-6M	15
SRR4408188	PRJNA290380	27133167	-	G80593	Europe	-	-	121	-	-	121	3-6M	10
SRR4408189	PRJNA290380	27133167	-	G80594	Europe	-	-	49	-	-	49	1-3M	8
SRR4408193	PRJNA290380	27133167	-	G80599	Europe	-	-	122	-	-	122	3-6M	6
SRR4408196	PRJNA290380	27133167	-	G80603	Europe	-	-	60	-	-	60	1-3M	10
SRR4408197	PRJNA290380	27133167	-	G80604	Europe	-	-	108	-	-	108	3-6M	8
SRR4408199	PRJNA290380	27133167	-	G80605	Europe	-	-	42	-	-	42	1-3M	18
SRR4408201	PRJNA290380	27133167	-	G80608	Europe	-	-	115	-	-	115	3-6M	19
SRR4408202	PRJNA290380	27133167	-	G80609	Europe	-	-	35	-	-	35	1-3M	6
SRR4408204	PRJNA290380	27133167	-	G80611	Europe	-	-	66	-	-	66	1-3M	15
SRR4408205	PRJNA290380	27133167	-	G80612	Europe	-	-	66	-	-	66	1-3M	15
SRR4408210	PRJNA290380	27133167	-	G80616	Europe	-	-	78	-	-	78	1-3M	3
SRR4408214	PRJNA290380	27133167	-	G80623	Europe	-	-	122	-	-	122	3-6M	19
SRR4408235	PRJNA290380	27133167	-	G80367	Europe	-	-	130	-	-	130	3-6M	10
SRR5273878	PRJNA352475	PMID: 30001516	-	2973_t4	Europe	-	-	-	-	Vaginal	30	1-3M	1
SRR5273888	PRJNA352475	PMID: 30001516	-	2920_t5	Europe	-	-	-	-	Vaginal	120	3-6M	8
SRR5273917	PRJNA352475	PMID: 30001516	-	2739_t5	Europe	-	-	-	-	Vaginal	120	3-6M	2
SRR5273963	PRJNA352475	PMID: 30001516	-	2541_t5	Europe	-	-	-	-	Vaginal	120	3-6M	10
SRR5273982	PRJNA352475	PMID: 30001516	-	2465_t4	Europe	-	-	-	-	Vaginal	30	1-3M	6
SRR5273989	PRJNA352475	PMID: 30001516	-	2419_t5	Europe	-	-	-	-	Vaginal	120	3-6M	6
SRR5273997	PRJNA352475	PMID: 30001516	-	2401_t5	Europe	-	-	-	-	Vaginal	120	3-6M	1
SRR5274006	PRJNA352475	PMID: 30001516	-	2345_t5	Europe	-	-	-	-	Vaginal	120	3-6M	8
SRR5274034	PRJNA352475	PMID: 30001516	-	2149_t5	Europe	-	-	-	-	Vaginal	120	3-6M	1
SRR5274043	PRJNA352475	PMID: 30001516	-	2131_t5	Europe	-	-	-	-	Vaginal	120	3-6M	10
SRR5274049	PRJNA352475	PMID: 30001516	-	2113_t5	Europe	-	-	-	-	Vaginal	120	3-6M	10
SRR5274059	PRJNA352475	PMID: 30001516	-	2095_t5	Europe	-	-	-	-	Vaginal	120	3-6M	6
SRR5274068	PRJNA352475	PMID: 30001516	-	2077_t5	Europe	-	-	-	-	Vaginal	120	3-6M	6
SRR7217476	PRJNA473126	PMID: 30374198	-	T0150A_8	USA	-	-	251	Exclusively Formula-Fed\, Cow''s Milk Formula\, Lactose\, Cereal/Starch\, Fruits/Vegetables\, Meat/Fish/Eggs	Vaginal	251	6-9M	8
SRR7217486	PRJNA473126	PMID: 30374198	-	T0173A_8	USA	-	-	243	Mostly Breastfed\, Cow''s Milk Formula\, Galacto-oligosaccharides\, Lactose\, Cereal/Starch\, Fruits/Vegetables	Vaginal	243	6-9M	2
SRR7217509	PRJNA473126	PMID: 30374198	-	T0108A_8	USA	-	-	233	Exclusively Formula-Fed\, Cow''s Milk Formula\, Lactose\, Cereal/Starch\, Fruits/Vegetables	Vaginal	233	6-9M	1
SRR7217512	PRJNA473126	PMID: 30374198	-	T0102A_7_B	USA	-	-	196	Exclusively Formula-Fed\, Cow''s Milk Formula\, Galacto-oligosaccharides\, Fructo-oligosaccharides\, Lactose\, Cereal/Starch\, Fruits/Vegetables	Vaginal	196	6-9M	1
SRR7217521	PRJNA473126	PMID: 30374198	-	T0165B_7	USA	-	-	213	Exclusively Formula-Fed\, Cow''s Milk Formula\, Lactose\, Cereal/Starch\, Fruits/Vegetables\, Sweets	Cesarean	213	6-9M	10
SRR7217527	PRJNA473126	PMID: 30374198	-	T0101A_7	USA	-	-	218	Exclusively Formula-Fed\, Hydrolyzed Cow''s Milk Formula\, Corn Syrup\, Cereal/Starch\, Fruits/Vegetables	Cesarean	218	6-9M	8
SRR7217532	PRJNA473126	PMID: 30374198	-	T0101B_7	USA	-	-	218	Exclusively Formula-Fed\, Hydrolyzed Cow''s Milk Formula\, Corn Syrup\, Cereal/Starch\, Fruits/Vegetables\, Juice/Sweetened Drinks	Cesarean	218	6-9M	8
SRR7217541	PRJNA473126	PMID: 30374198	-	T0157B_7	USA	-	-	224	Exclusively Formula-Fed\, Cow''s Milk Formula\, Lactose\, Cereal/Starch\, Fruits/Vegetables	Vaginal	224	6-9M	9
SRR7217543	PRJNA473126	PMID: 30374198	-	T0199A_7	USA	-	-	222	Exclusively Formula-Fed\, Cow''s Milk Formula\, Lactose\, Cereal/Starch\, Fruits/Vegetables	Vaginal	222	6-9M	8
SRR7217565	PRJNA473126	PMID: 30374198	-	T0165A_7	USA	-	-	213	Exclusively Formula-Fed\, Cow''s Milk Formula\, Lactose\, Cereal/Starch\, Fruits/Vegetables	Vaginal	213	6-9M	11
SRR7217574	PRJNA473126	PMID: 30374198	-	T0144A_8	USA	-	-	249	Exclusively Formula-Fed\, Cow''s Milk Formula\, Lactose\, Cereal/Starch\, Fruits/Vegetables	Vaginal	249	6-9M	18
SRR7217582	PRJNA473126	PMID: 30374198	-	T0122B_8	USA	-	-	230	Exclusively Formula-Fed\, Cow''s Milk Formula\, Lactose\, Cereal/Starch\, Fruits/Vegetables\, Juice/Sweetened Drinks	Cesarean	230	6-9M	8
SRR7217591	PRJNA473126	PMID: 30374198	-	T0111B_8	USA	-	-	229	Exclusively Formula-Fed\, Cow''s Milk Formula\, Galacto-oligosaccharides\, Lactose\, Cereal/Starch\, Fruits/Vegetables	Vaginal	229	6-9M	1
SRR7217596	PRJNA473126	PMID: 30374198	-	T0180A_8	USA	-	-	231	Exclusively Formula-Fed\, Cow''s Milk Formula\, Lactose	Cesarean	231	6-9M	7
SRR7217600	PRJNA473126	PMID: 30374198	-	T0181B_8	USA	-	-	233	Exclusively Formula-Fed\, Cow''s Milk Formula\, Lactose\, Cereal/Starch\, Fruits/Vegetables\, Meat/Fish/Eggs\, Juice/Sweetened Drinks	Cesarean	233	6-9M	2
SRR7217610	PRJNA473126	PMID: 30374198	-	T0168B_8	USA	-	-	247	Exclusively Formula-Fed\, Soy Formula\, Fructo-oligosaccharides\, Corn Syrup\, Cereal/Starch\, Fruits/Vegetables	Vaginal	247	6-9M	16
SRR7217632	PRJNA473126	PMID: 30374198	-	T0181A_8	USA	-	-	233	Exclusively Formula-Fed\, Cow''s Milk Formula\, Lactose\, Cereal/Starch\, Fruits/Vegetables\, Meat/Fish/Eggs\, Juice/Sweetened Drinks	Cesarean	233	6-9M	1
SRR7217644	PRJNA473126	PMID: 30374198	-	T0168A_8	USA	-	-	247	Exclusively Formula-Fed\, Soy Formula\, Fructo-oligosaccharides\, Corn Syrup\, Cereal/Starch\, Fruits/Vegetables	Vaginal	247	6-9M	16
SRR7217646	PRJNA473126	PMID: 30374198	-	T0143A_8	USA	-	-	250	Exclusively Formula-Fed\, Hydrolyzed Cow''s Milk Formula\, Corn Syrup\, Cereal/Starch\, Fruits/Vegetables	Cesarean	250	6-9M	11
SRR7217653	PRJNA473126	PMID: 30374198	-	T0143B_8	USA	-	-	250	Exclusively Formula-Fed\, Hydrolyzed Cow''s Milk Formula\, Corn Syrup\, Cereal/Starch\, Fruits/Vegetables	Cesarean	250	6-9M	11
SRR7217654	PRJNA473126	PMID: 30374198	-	T0157A_7	USA	-	-	224	Exclusively Formula-Fed\, Cow''s Milk Formula\, Lactose\, Cereal/Starch\, Fruits/Vegetables	Vaginal	224	6-9M	9
SRR7217661	PRJNA473126	PMID: 30374198	-	T0102B_8	USA	-	-	230	Exclusively Formula-Fed\, Soy Formula\, Fructo-oligosaccharides\, Corn Syrup\, Cereal/Starch\, Fruits/Vegetables\, Meat/Fish/Eggs\, Juice/Sweetened Drinks	Vaginal	230	6-9M	16
SRR7217668	PRJNA473126	PMID: 30374198	-	T0182A_8	USA	-	-	250	Exclusively Formula-Fed\, Cow''s Milk Formula\, Galacto-oligosaccharides\, Fructo-oligosaccharides\, Lactose\, Cereal/Starch\, Fruits/Vegetables	Cesarean	250	6-9M	10
SRR7217671	PRJNA473126	PMID: 30374198	-	T0122A_8	USA	-	-	230	Exclusively Formula-Fed\, Cow''s Milk Formula\, Lactose\, Cereal/Starch\, Fruits/Vegetables\, Juice/Sweetened Drinks	Cesarean	230	6-9M	8
SRR7217686	PRJNA473126	PMID: 30374198	-	T0185B_8	USA	-	-	254	Exclusively Formula-Fed\, Cow''s Milk Formula\, Lactose\, Cereal/Starch	Cesarean	254	6-9M	11
SRR7217696	PRJNA473126	PMID: 30374198	-	T0103B_8	USA	-	-	248	Mostly Breastfed\, Cow''s Milk Formula\, Lactose\, Cereal/Starch\, Fruits/Vegetables	Vaginal	248	6-9M	11
SRR7217698	PRJNA473126	PMID: 30374198	-	T0103A_8	USA	-	-	248	Mostly Breastfed\, Cow''s Milk Formula\, Lactose\, Fruits/Vegetables	Vaginal	248	6-9M	11
SRR7217701	PRJNA473126	PMID: 30374198	-	T0117B_8	USA	-	-	244	Exclusively Formula-Fed\, Soy Formula\, Fructo-oligosaccharides\, Corn Syrup\, Cereal/Starch\, Fruits/Vegetables	Cesarean	244	6-9M	11
SRR7217708	PRJNA473126	PMID: 30374198	-	T0144B_8	USA	-	-	249	Exclusively Formula-Fed\, Cow''s Milk Formula\, Lactose\, Cereal/Starch\, Fruits/Vegetables	Vaginal	249	6-9M	18
SRR7217723	PRJNA473126	PMID: 30374198	-	T0125A_8	USA	-	-	244	Exclusively Formula-Fed\, Cow''s Milk Formula\, Lactose\, Cereal/Starch\, Fruits/Vegetables	Cesarean	244	6-9M	1
SRR7217732	PRJNA473126	PMID: 30374198	-	T0180B_8	USA	-	-	231	Exclusively Formula-Fed\, Cow''s Milk Formula\, Lactose	Cesarean	231	6-9M	7
SRR7217744	PRJNA473126	PMID: 30374198	-	T0182B_8	USA	-	-	250	Exclusively Formula-Fed\, Cow''s Milk Formula\, Galacto-oligosaccharides\, Fructo-oligosaccharides\, Lactose\, Cereal/Starch\, Fruits/Vegetables	Cesarean	250	6-9M	2
SRR7217745	PRJNA473126	PMID: 30374198	-	T0160B_8	USA	-	-	232	Exclusively Formula-Fed\, Hydrolyzed Cow''s Milk Formula\, Corn Syrup\, Fruits/Vegetables\, Yogurt (Inactive)\, Juice/Sweetened Drinks	Cesarean	232	6-9M	5
SRR7217753	PRJNA473126	PMID: 30374198	-	T0160A_8	USA	-	-	232	Exclusively Formula-Fed\, Hydrolyzed Cow''s Milk Formula\, Corn Syrup\, Fruits/Vegetables\, Yogurt (Inactive)\, Juice/Sweetened Drinks	Cesarean	232	6-9M	10
SRR7217762	PRJNA473126	PMID: 30374198	-	T0127B_7	USA	-	-	219	Exclusively Formula-Fed\, Cow''s Milk Formula\, Lactose\, Cereal/Starch\, Fruits/Vegetables	Cesarean	219	6-9M	8
SRR7217769	PRJNA473126	PMID: 30374198	-	T0171A_8	USA	-	-	249	Exclusively Formula-Fed\, Cow''s Milk Formula\, Lactose\, Cereal/Starch\, Fruits/Vegetables\, Meat/Fish/Eggs\, Yogurt (Inactive)\, Juice/Sweetened Drinks	Cesarean	249	6-9M	8
SRR7217780	PRJNA473126	PMID: 30374198	-	T0173B_8	USA	-	-	243	Mostly Breastfed\, Cow''s Milk Formula\, Galacto-oligosaccharides\, Lactose\, Cereal/Starch\, Fruits/Vegetables	Vaginal	243	6-9M	1
SRR7217787	PRJNA473126	PMID: 30374198	-	T0178A_8	USA	-	-	262	Exclusively Formula-Fed\, Cow''s Milk Formula\, Galacto-oligosaccharides\, Corn Syrup\, Lactose\, Maltodextrin\, Polydextrose\, Cereal/Starch\, Fruits/Vegetables\, Meat/Fish/Eggs	Vaginal	262	6-9M	5
SRR7217788	PRJNA473126	PMID: 30374198	-	T0119A_8	USA	-	-	246	Exclusively Formula-Fed\, Cow''s Milk Formula\, Cereal/Starch\, Fruits/Vegetables\, Meat/Fish/Eggs\, Yogurt\, Whole Milk	Cesarean	246	6-9M	16
SRR7217795	PRJNA473126	PMID: 30374198	-	T0132B_8	USA	-	-	250	Exclusively Formula-Fed\, Cow''s Milk Formula\, Galacto-oligosaccharides\, Lactose\, Polydextrose\, Cereal/Starch\, Fruits/Vegetables\, Meat/Fish/Eggs\, Juice/Sweetened Drinks	Cesarean	250	6-9M	8
SRR7217798	PRJNA473126	PMID: 30374198	-	T0185A_8	USA	-	-	254	Exclusively Formula-Fed\, Cow''s Milk Formula\, Lactose\, Cereal/Starch	Cesarean	254	6-9M	18
SRR7217806	PRJNA473126	PMID: 30374198	-	T0150B_8	USA	-	-	252	Exclusively Formula-Fed\, Cow''s Milk Formula\, Lactose\, Cereal/Starch\, Fruits/Vegetables\, Meat/Fish/Eggs\, Yogurt	Vaginal	252	6-9M	8
SRR7217814	PRJNA473126	PMID: 30374198	-	T0117A_6	USA	-	-	191	Exclusively Formula-Fed\, Soy Formula\, Fructo-oligosaccharides\, Corn Syrup\, Cereal/Starch\, Fruits/Vegetables	Cesarean	191	6-9M	9
SRR7217829	PRJNA473126	PMID: 30374198	-	T0125B_8_B	USA	-	-	244	Exclusively Formula-Fed\, Cow''s Milk Formula\, Lactose\, Cereal/Starch\, Fruits/Vegetables	Cesarean	244	6-9M	1
SRR7217838	PRJNA473126	PMID: 30374198	-	T0186A_7	USA	-	-	198	Exclusively Formula-Fed\, Hydrolyzed Cow''s Milk Formula\, Corn Syrup	Cesarean	198	6-9M	7
SRR7217843	PRJNA473126	PMID: 30374198	-	T0186B_8	USA	-	-	235	Exclusively Formula-Fed\, Cow''s Milk Formula\, Lactose\, Cereal/Starch	Cesarean	235	6-9M	9
SRR7217848	PRJNA473126	PMID: 30374198	-	T0162A_7	USA	-	-	212	Mostly Formula-Fed\, Cow''s Milk Formula\, Lactose\, Cereal/Starch	Vaginal	212	6-9M	1
SRR7217853	PRJNA473126	PMID: 30374198	-	T0162B_8	USA	-	-	246	Exclusively Formula-Fed\, Cow''s Milk Formula\, Lactose\, Cereal/Starch\, Fruits/Vegetables\, Meat/Fish/Eggs\, Juice/Sweetened Drinks	Cesarean	246	6-9M	9
SRR7217860	PRJNA473126	PMID: 30374198	-	T0178B_7	USA	-	-	195	Whole Milk Fed\, Cow''s Milk Formula\, Cereal/Starch\, Fruits/Vegetables\, Meat/Fish/Eggs\, Yogurt\, Whole Milk\, Juice/Sweetened Drinks\, Sweets	Vaginal	195	6-9M	9
SRR7217869	PRJNA473126	PMID: 30374198	-	T0199B_7	USA	-	-	222	Exclusively Formula-Fed\, Cow''s Milk Formula\, Lactose\, Cereal/Starch\, Fruits/Vegetables	Vaginal	222	6-9M	8
SRR7217887	PRJNA473126	PMID: 30374198	-	T0113B_8	USA	-	-	246	Mostly Formula-Fed\, Cow''s Milk Formula\, Galacto-oligosaccharides\, Lactose\, Cereal/Starch\, Fruits/Vegetables	Cesarean	246	6-9M	8
SRR7217890	PRJNA473126	PMID: 30374198	-	T0108B_8	USA	-	-	233	Exclusively Formula-Fed\, Cow''s Milk Formula\, Lactose\, Fruits/Vegetables	Cesarean	233	6-9M	1
SRR7217896	PRJNA473126	PMID: 30374198	-	T0113A_7	USA	-	-	215	Mostly Formula-Fed\, Cow''s Milk Formula\, Galacto-oligosaccharides\, Lactose\, Cereal/Starch\, Fruits/Vegetables	Cesarean	215	6-9M	8
SRR7217911	PRJNA473126	PMID: 30374198	-	T0190A_8	USA	-	-	227	Exclusively Formula-Fed\, Cow''s Milk Formula\, Lactose\, Cereal/Starch\, Fruits/Vegetables\, Juice/Sweetened Drinks	Vaginal	227	6-9M	2
SRR7217913	PRJNA473126	PMID: 30374198	-	T0111A_8	USA	-	-	230	Exclusively Formula-Fed\, Cow''s Milk Formula\, Galacto-oligosaccharides\, Lactose\, Cereal/Starch\, Fruits/Vegetables	Vaginal	230	6-9M	1
SRR7280791	PRJNA475246	DOI: 10.1038/s41591-020-0761-3 / DOI:https://doi.org/10.1016/j.chom.2018.06.007	-	G102229	Europe	-	-	-	-	-	90	1-3M	4
SRR7280800	PRJNA475246	DOI: 10.1038/s41591-020-0761-3 / DOI:https://doi.org/10.1016/j.chom.2018.06.007	-	G102234	Europe	-	-	-	-	Vaginal	90	1-3M	1
SRR7280802	PRJNA475246	DOI: 10.1038/s41591-020-0761-3 / DOI:https://doi.org/10.1016/j.chom.2018.06.007	-	G102210	Europe	-	-	-	-	Vaginal	90	1-3M	19
SRR7280803	PRJNA475246	DOI: 10.1038/s41591-020-0761-3 / DOI:https://doi.org/10.1016/j.chom.2018.06.007	-	G102241	Europe	-	-	-	-	Vaginal	90	1-3M	8
SRR7280807	PRJNA475246	DOI: 10.1038/s41591-020-0761-3 / DOI:https://doi.org/10.1016/j.chom.2018.06.007	-	G102197	Europe	-	-	-	-	-	90	1-3M	18
SRR7280810	PRJNA475246	DOI: 10.1038/s41591-020-0761-3 / DOI:https://doi.org/10.1016/j.chom.2018.06.007	-	G102202	Europe	-	-	-	-	Vaginal	90	1-3M	6
SRR7280815	PRJNA475246	DOI: 10.1038/s41591-020-0761-3 / DOI:https://doi.org/10.1016/j.chom.2018.06.007	-	G102308	Europe	-	-	-	-	-	90	1-3M	19
SRR7280818	PRJNA475246	DOI: 10.1038/s41591-020-0761-3 / DOI:https://doi.org/10.1016/j.chom.2018.06.007	-	G102305	Europe	-	-	-	-	Vaginal	90	1-3M	7
SRR7280823	PRJNA475246	DOI: 10.1038/s41591-020-0761-3 / DOI:https://doi.org/10.1016/j.chom.2018.06.007	-	G102300	Europe	-	-	-	-	-	90	1-3M	17
SRR7280830	PRJNA475246	DOI: 10.1038/s41591-020-0761-3 / DOI:https://doi.org/10.1016/j.chom.2018.06.007	-	G102252	Europe	-	-	-	-	-	90	1-3M	1
SRR7280838	PRJNA475246	DOI: 10.1038/s41591-020-0761-3 / DOI:https://doi.org/10.1016/j.chom.2018.06.007	-	G102257	Europe	-	-	-	-	Vaginal	90	1-3M	9
SRR7280847	PRJNA475246	DOI: 10.1038/s41591-020-0761-3 / DOI:https://doi.org/10.1016/j.chom.2018.06.007	-	G102221	Europe	-	-	-	-	-	90	1-3M	18
SRR7280848	PRJNA475246	DOI: 10.1038/s41591-020-0761-3 / DOI:https://doi.org/10.1016/j.chom.2018.06.007	-	G102226	Europe	-	-	-	-	Cesarean	90	1-3M	1
SRR7280853	PRJNA475246	DOI: 10.1038/s41591-020-0761-3 / DOI:https://doi.org/10.1016/j.chom.2018.06.007	-	G102237	Europe	-	-	-	-	-	90	1-3M	20
SRR7280858	PRJNA475246	DOI: 10.1038/s41591-020-0761-3 / DOI:https://doi.org/10.1016/j.chom.2018.06.007	-	G102321	Europe	-	-	-	-	Vaginal	90	1-3M	7
SRR7280859	PRJNA475246	DOI: 10.1038/s41591-020-0761-3 / DOI:https://doi.org/10.1016/j.chom.2018.06.007	-	G102249	Europe	-	-	-	-	Vaginal	90	1-3M	8
SRR7280861	PRJNA475246	DOI: 10.1038/s41591-020-0761-3 / DOI:https://doi.org/10.1016/j.chom.2018.06.007	-	G104622	Europe	-	-	-	-	-	90	1-3M	20
SRR7280870	PRJNA475246	DOI: 10.1038/s41591-020-0761-3 / DOI:https://doi.org/10.1016/j.chom.2018.06.007	-	G104626	Europe	-	-	-	-	Vaginal	90	1-3M	9
SRR7280876	PRJNA475246	DOI: 10.1038/s41591-020-0761-3 / DOI:https://doi.org/10.1016/j.chom.2018.06.007	-	G102332	Europe	-	-	-	-	-	90	1-3M	18
SRR7280879	PRJNA475246	DOI: 10.1038/s41591-020-0761-3 / DOI:https://doi.org/10.1016/j.chom.2018.06.007	-	G102268	Europe	-	-	-	-	-	90	1-3M	19
SRR7280883	PRJNA475246	DOI: 10.1038/s41591-020-0761-3 / DOI:https://doi.org/10.1016/j.chom.2018.06.007	-	G102364	Europe	-	-	-	-	-	90	1-3M	18
SRR7280885	PRJNA475246	DOI: 10.1038/s41591-020-0761-3 / DOI:https://doi.org/10.1016/j.chom.2018.06.007	-	G102205	Europe	-	-	-	-	-	90	1-3M	1
SRR7280891	PRJNA475246	DOI: 10.1038/s41591-020-0761-3 / DOI:https://doi.org/10.1016/j.chom.2018.06.007	-	G102244	Europe	-	-	-	-	-	90	1-3M	19
SRR7280898	PRJNA475246	DOI: 10.1038/s41591-020-0761-3 / DOI:https://doi.org/10.1016/j.chom.2018.06.007	-	G104680	Europe	-	-	-	-	Vaginal	90	1-3M	1
SRR7280905	PRJNA475246	DOI: 10.1038/s41591-020-0761-3 / DOI:https://doi.org/10.1016/j.chom.2018.06.007	-	G102329	Europe	-	-	-	-	Vaginal	90	1-3M	18
SRR7280908	PRJNA475246	DOI: 10.1038/s41591-020-0761-3 / DOI:https://doi.org/10.1016/j.chom.2018.06.007	-	G104629	Europe	-	-	-	-	-	90	1-3M	7
SRR7280913	PRJNA475246	DOI: 10.1038/s41591-020-0761-3 / DOI:https://doi.org/10.1016/j.chom.2018.06.007	-	G104634	Europe	-	-	-	-	Vaginal	90	1-3M	7
SRR7280915	PRJNA475246	DOI: 10.1038/s41591-020-0761-3 / DOI:https://doi.org/10.1016/j.chom.2018.06.007	-	G104637	Europe	-	-	-	-	-	90	1-3M	17
SRR7280928	PRJNA475246	DOI: 10.1038/s41591-020-0761-3 / DOI:https://doi.org/10.1016/j.chom.2018.06.007	-	G102284	Europe	-	-	-	-	-	90	1-3M	19
SRR7280934	PRJNA475246	DOI: 10.1038/s41591-020-0761-3 / DOI:https://doi.org/10.1016/j.chom.2018.06.007	-	G102297	Europe	-	-	-	-	Vaginal	90	1-3M	8
SRR7280937	PRJNA475246	DOI: 10.1038/s41591-020-0761-3 / DOI:https://doi.org/10.1016/j.chom.2018.06.007	-	G102292	Europe	-	-	-	-	-	90	1-3M	18
SRR7280948	PRJNA475246	DOI: 10.1038/s41591-020-0761-3 / DOI:https://doi.org/10.1016/j.chom.2018.06.007	-	G102289	Europe	-	-	-	-	Vaginal	90	1-3M	15
SRR7280952	PRJNA475246	DOI: 10.1038/s41591-020-0761-3 / DOI:https://doi.org/10.1016/j.chom.2018.06.007	-	G102340	Europe	-	-	-	-	-	90	1-3M	20
SRR7280960	PRJNA475246	DOI: 10.1038/s41591-020-0761-3 / DOI:https://doi.org/10.1016/j.chom.2018.06.007	-	G102276	Europe	-	-	-	-	-	90	1-3M	18
SRR7280962	PRJNA475246	DOI: 10.1038/s41591-020-0761-3 / DOI:https://doi.org/10.1016/j.chom.2018.06.007	-	G104650	Europe	-	-	-	-	Cesarean	90	1-3M	6
SRR7280969	PRJNA475246	DOI: 10.1038/s41591-020-0761-3 / DOI:https://doi.org/10.1016/j.chom.2018.06.007	-	G104676	Europe	-	-	-	-	-	90	1-3M	18
SRR7280972	PRJNA475246	DOI: 10.1038/s41591-020-0761-3 / DOI:https://doi.org/10.1016/j.chom.2018.06.007	-	G104645	Europe	-	-	-	-	-	90	1-3M	18
SRR7280976	PRJNA475246	DOI: 10.1038/s41591-020-0761-3 / DOI:https://doi.org/10.1016/j.chom.2018.06.007	-	G102313	Europe	-	-	-	-	Vaginal	90	1-3M	8
SRR7280979	PRJNA475246	DOI: 10.1038/s41591-020-0761-3 / DOI:https://doi.org/10.1016/j.chom.2018.06.007	-	G102356	Europe	-	-	-	-	-	90	1-3M	18
SRR7280987	PRJNA475246	DOI: 10.1038/s41591-020-0761-3 / DOI:https://doi.org/10.1016/j.chom.2018.06.007	-	G104666	Europe	-	-	-	-	Vaginal	90	1-3M	19
SRR7280988	PRJNA475246	DOI: 10.1038/s41591-020-0761-3 / DOI:https://doi.org/10.1016/j.chom.2018.06.007	-	G104661	Europe	-	-	-	-	-	90	1-3M	19
SRR7280994	PRJNA475246	DOI: 10.1038/s41591-020-0761-3 / DOI:https://doi.org/10.1016/j.chom.2018.06.007	-	G102273	Europe	-	-	-	-	Vaginal	90	1-3M	6
SRR7281016	PRJNA475246	DOI: 10.1038/s41591-020-0761-3 / DOI:https://doi.org/10.1016/j.chom.2018.06.007	-	G102353	Europe	-	-	-	-	Vaginal	90	1-3M	8
SRR7281017	PRJNA475246	DOI: 10.1038/s41591-020-0761-3 / DOI:https://doi.org/10.1016/j.chom.2018.06.007	-	G102348	Europe	-	-	-	-	-	90	1-3M	18
SRR7281023	PRJNA475246	DOI: 10.1038/s41591-020-0761-3 / DOI:https://doi.org/10.1016/j.chom.2018.06.007	-	G102385	Europe	-	-	-	-	Vaginal	90	1-3M	2
SRR7281026	PRJNA475246	DOI: 10.1038/s41591-020-0761-3 / DOI:https://doi.org/10.1016/j.chom.2018.06.007	-	G102380	Europe	-	-	-	-	-	90	1-3M	20
SRR7281035	PRJNA475246	DOI: 10.1038/s41591-020-0761-3 / DOI:https://doi.org/10.1016/j.chom.2018.06.007	-	G102213	Europe	-	-	-	-	-	90	1-3M	20
SRR7281039	PRJNA475246	DOI: 10.1038/s41591-020-0761-3 / DOI:https://doi.org/10.1016/j.chom.2018.06.007	-	G102218	Europe	-	-	-	-	Vaginal	90	1-3M	8
SRR7281049	PRJNA475246	DOI: 10.1038/s41591-020-0761-3 / DOI:https://doi.org/10.1016/j.chom.2018.06.007	-	G102377	Europe	-	-	-	-	Vaginal	90	1-3M	1
SRR7281052	PRJNA475246	DOI: 10.1038/s41591-020-0761-3 / DOI:https://doi.org/10.1016/j.chom.2018.06.007	-	G102372	Europe	-	-	-	-	-	90	1-3M	19
SRR7281064	PRJNA475246	DOI: 10.1038/s41591-020-0761-3 / DOI:https://doi.org/10.1016/j.chom.2018.06.007	-	G102369	Europe	-	-	-	-	Vaginal	90	1-3M	10
SRR7281068	PRJNA475246	DOI: 10.1038/s41591-020-0761-3 / DOI:https://doi.org/10.1016/j.chom.2018.06.007	-	G102316	Europe	-	-	-	-	-	90	1-3M	17
SRR7281071	PRJNA475246	DOI: 10.1038/s41591-020-0761-3 / DOI:https://doi.org/10.1016/j.chom.2018.06.007	-	G102260	Europe	-	-	-	-	-	90	1-3M	18
SRR7281076	PRJNA475246	DOI: 10.1038/s41591-020-0761-3 / DOI:https://doi.org/10.1016/j.chom.2018.06.007	-	G102265	Europe	-	-	-	-	Vaginal	90	1-3M	2
SRR7351694	PRJNA345144	27255079	-	sample_001	New Zeland	-	-	-	placeb	-	90	1-3M	1
SRR7351732	PRJNA345144	27255079	-	sample_077	New Zeland	-	-	-	placeb	-	90	1-3M	8
SRR7351733	PRJNA345144	27255079	-	sample_076	New Zeland	-	-	-	placeb	-	90	1-3M	9
SRR7351739	PRJNA345144	27255079	-	sample_074	New Zeland	-	-	-	placeb	-	90	1-3M	6
SRR7351776	PRJNA345144	27255079	-	NZGL01012_sample_071	New Zeland	-	-	-	placeb	-	90	1-3M	8
SRR7351777	PRJNA345144	27255079	-	NZGL01012_sample_072	New Zeland	-	-	-	placeb	-	90	1-3M	9
SRR7351778	PRJNA345144	27255079	-	NZGL01012_sample_069	New Zeland	-	-	-	placeb	-	90	1-3M	2
SRR7351779	PRJNA345144	27255079	-	NZGL01012_sample_070	New Zeland	-	-	-	placeb	-	90	1-3M	2
SRR7351781	PRJNA345144	27255079	-	NZGL01012_sample_076	New Zeland	-	-	-	placeb	-	90	1-3M	5
SRR7351782	PRJNA345144	27255079	-	NZGL01012_sample_073	New Zeland	-	-	-	placeb	-	90	1-3M	2
SRR7351783	PRJNA345144	27255079	-	NZGL01012_sample_074	New Zeland	-	-	-	placeb	-	90	1-3M	8
SRR7351827	PRJNA345144	27255079	-	sample_087	New Zeland	-	-	-	placeb	-	90	1-3M	2
SRR7351836	PRJNA345144	27255079	-	sample_078	New Zeland	-	-	-	placeb	-	90	1-3M	1
SRR7351856	PRJNA345144	27255079	-	sample_065	New Zeland	-	-	-	placeb	-	90	1-3M	8
SRR7351870	PRJNA345144	27255079	-	sample_057	New Zeland	-	-	-	placeb	-	90	1-3M	4
SRR7351876	PRJNA345144	27255079	-	sample_019	New Zeland	-	-	-	placeb	-	90	1-3M	11
SRR7351905	PRJNA345144	27255079	-	sample_128	New Zeland	-	-	-	placeb	-	90	1-3M	8
SRR7351906	PRJNA345144	27255079	-	sample_127	New Zeland	-	-	-	placeb	-	90	1-3M	2
SRR7351932	PRJNA345144	27255079	-	sample_115	New Zeland	-	-	-	placeb	-	90	1-3M	8
SRR7351952	PRJNA345144	27255079	-	sample_067	New Zeland	-	-	-	placeb	-	90	1-3M	8
SRR7351953	PRJNA345144	27255079	-	sample_064	New Zeland	-	-	-	placeb	-	90	1-3M	1
SRR7351999	PRJNA345144	27255079	-	sample_008	New Zeland	-	-	-	placeb	-	90	1-3M	1
SRR7352035	PRJNA345144	27255079	-	NZGL01012_sample_068	New Zeland	-	-	-	placeb	-	90	1-3M	6
SRR7352036	PRJNA345144	27255079	-	NZGL01012_sample_067	New Zeland	-	-	-	placeb	-	90	1-3M	8
SRR7352048	PRJNA345144	27255079	-	sample_166	New Zeland	-	-	-	placeb	-	90	1-3M	2
SRR7352050	PRJNA345144	27255079	-	sample_168	New Zeland	-	-	-	placeb	-	90	1-3M	8
SRR7352051	PRJNA345144	27255079	-	sample_163	New Zeland	-	-	-	placeb	-	90	1-3M	2
SRR7352058	PRJNA345144	27255079	-	sample_055	New Zeland	-	-	-	placeb	-	90	1-3M	2
SRR7352066	PRJNA345144	27255079	-	sample_047	New Zeland	-	-	-	placeb	-	90	1-3M	2
SRR7411251	PRJNA345144	27255079	-	sample_421	New Zeland	-	-	-	placeb	-	90	1-3M	8
SRR7411252	PRJNA345144	27255079	-	sample_420	New Zeland	-	-	-	placeb	-	90	1-3M	10
SRR7411253	PRJNA345144	27255079	-	sample_419	New Zeland	-	-	-	placeb	-	90	1-3M	8
SRR7411257	PRJNA345144	27255079	-	sample_415	New Zeland	-	-	-	placeb	-	90	1-3M	6
SRR7411264	PRJNA345144	27255079	-	sample_521	New Zeland	-	-	-	placeb	-	90	1-3M	8
SRR7411267	PRJNA345144	27255079	-	sample_518	New Zeland	-	-	-	placeb	-	90	1-3M	8
SRR7411280	PRJNA345144	27255079	-	sample_413	New Zeland	-	-	-	placeb	-	90	1-3M	8
SRR7411283	PRJNA345144	27255079	-	sample_406	New Zeland	-	-	-	placeb	-	90	1-3M	1
SRR7411284	PRJNA345144	27255079	-	sample_407	New Zeland	-	-	-	placeb	-	90	1-3M	1
SRR7411286	PRJNA345144	27255079	-	sample_409	New Zeland	-	-	-	placeb	-	90	1-3M	8
SRR7411288	PRJNA345144	27255079	-	sample_411	New Zeland	-	-	-	placeb	-	90	1-3M	2
SRR7411291	PRJNA345144	27255079	-	sample_484	New Zeland	-	-	-	placeb	-	90	1-3M	2
SRR7411292	PRJNA345144	27255079	-	sample_485	New Zeland	-	-	-	placeb	-	90	1-3M	6
SRR7411293	PRJNA345144	27255079	-	sample_486	New Zeland	-	-	-	placeb	-	90	1-3M	4
SRR7411294	PRJNA345144	27255079	-	sample_487	New Zeland	-	-	-	placeb	-	90	1-3M	2
SRR7411300	PRJNA345144	27255079	-	sample_438	New Zeland	-	-	-	placeb	-	90	1-3M	1
SRR7411301	PRJNA345144	27255079	-	sample_441	New Zeland	-	-	-	placeb	-	90	1-3M	8
SRR7411303	PRJNA345144	27255079	-	sample_435	New Zeland	-	-	-	placeb	-	90	1-3M	19
SRR7411305	PRJNA345144	27255079	-	sample_437	New Zeland	-	-	-	placeb	-	90	1-3M	1
SRR7411307	PRJNA345144	27255079	-	sample_443	New Zeland	-	-	-	placeb	-	90	1-3M	8
SRR7411312	PRJNA345144	27255079	-	sample_498	New Zeland	-	-	-	placeb	-	90	1-3M	15
SRR7411332	PRJNA345144	27255079	-	sample_465	New Zeland	-	-	-	placeb	-	90	1-3M	2
SRR7411333	PRJNA345144	27255079	-	sample_470	New Zeland	-	-	-	placeb	-	90	1-3M	1
SRR7411335	PRJNA345144	27255079	-	sample_468	New Zeland	-	-	-	placeb	-	90	1-3M	6
SRR7411336	PRJNA345144	27255079	-	sample_469	New Zeland	-	-	-	placeb	-	90	1-3M	11
SRR7411338	PRJNA345144	27255079	-	sample_473	New Zeland	-	-	-	placeb	-	90	1-3M	2
SRR7411348	PRJNA345144	27255079	-	sample_382	New Zeland	-	-	-	placeb	-	360	9-12M	16
SRR7411349	PRJNA345144	27255079	-	sample_475	New Zeland	-	-	-	placeb	-	360	9-12M	6
SRR7411351	PRJNA345144	27255079	-	sample_477	New Zeland	-	-	-	placeb	-	360	9-12M	16
SRR7411357	PRJNA345144	27255079	-	sample_483	New Zeland	-	-	-	placeb	-	90	1-3M	1
SRR7411370	PRJNA345144	27255079	-	sample_462	New Zeland	-	-	-	placeb	-	90	1-3M	7
SRR7411373	PRJNA345144	27255079	-	sample_527	New Zeland	-	-	-	placeb	-	90	1-3M	8
SRR7411374	PRJNA345144	27255079	-	sample_528	New Zeland	-	-	-	placeb	-	90	1-3M	9
SRR7411377	PRJNA345144	27255079	-	sample_455	New Zeland	-	-	-	placeb	-	90	1-3M	6
SRR7411379	PRJNA345144	27255079	-	sample_461	New Zeland	-	-	-	placeb	-	90	1-3M	1
SRR7411382	PRJNA345144	27255079	-	sample_458	New Zeland	-	-	-	placeb	-	90	1-3M	8
SRR7411385	PRJNA345144	27255079	-	sample_450	New Zeland	-	-	-	placeb	-	90	1-3M	10
SRR7411386	PRJNA345144	27255079	-	sample_451	New Zeland	-	-	-	placeb	-	90	1-3M	11
SRR7411388	PRJNA345144	27255079	-	sample_445	New Zeland	-	-	-	placeb	-	90	1-3M	1
SRR7411390	PRJNA345144	27255079	-	sample_447	New Zeland	-	-	-	placeb	-	90	1-3M	16
SRR7411392	PRJNA345144	27255079	-	sample_453	New Zeland	-	-	-	placeb	-	90	1-3M	1
SRR8652801	PRJNA524703	PMID: 32461640	-	3454	USA	-	-	-	-	-	120	3-6M	3
SRR8652813	PRJNA524703	PMID: 32461640	-	101	USA	-	-	-	-	-	120	3-6M	12
SRR8652814	PRJNA524703	PMID: 32461640	-	167	USA	-	-	-	-	-	120	3-6M	1
SRR8652815	PRJNA524703	PMID: 32461640	-	173	USA	-	-	-	-	-	120	3-6M	6
SRR8652816	PRJNA524703	PMID: 32461640	-	136	USA	-	-	-	-	-	120	3-6M	8
SRR8652817	PRJNA524703	PMID: 32461640	-	140	USA	-	-	-	-	-	120	3-6M	14
SRR8652819	PRJNA524703	PMID: 32461640	-	153	USA	-	-	-	-	-	120	3-6M	1
SRR8652820	PRJNA524703	PMID: 32461640	-	157	USA	-	-	-	-	-	120	3-6M	19
SRR8652822	PRJNA524703	PMID: 32461640	-	160	USA	-	-	-	-	-	120	3-6M	1
SRR8652823	PRJNA524703	PMID: 32461640	-	165	USA	-	-	-	-	-	120	3-6M	2
SRR8652837	PRJNA524703	PMID: 32461640	-	383	USA	-	-	-	-	-	120	3-6M	13
SRR8652841	PRJNA524703	PMID: 32461640	-	331	USA	-	-	-	-	-	120	3-6M	8
SRR8652842	PRJNA524703	PMID: 32461640	-	324	USA	-	-	-	-	-	120	3-6M	12
SRR8652843	PRJNA524703	PMID: 32461640	-	322	USA	-	-	-	-	-	120	3-6M	2
SRR8652844	PRJNA524703	PMID: 32461640	-	319	USA	-	-	-	-	-	120	3-6M	1
SRR8652845	PRJNA524703	PMID: 32461640	-	358	USA	-	-	-	-	-	120	3-6M	3
SRR8652846	PRJNA524703	PMID: 32461640	-	351	USA	-	-	-	-	-	120	3-6M	1
SRR8652847	PRJNA524703	PMID: 32461640	-	350	USA	-	-	-	-	-	120	3-6M	5
SRR8652848	PRJNA524703	PMID: 32461640	-	348	USA	-	-	-	-	-	120	3-6M	1
SRR8652849	PRJNA524703	PMID: 32461640	-	367	USA	-	-	-	-	-	120	3-6M	1
SRR8652861	PRJNA524703	PMID: 32461640	-	3404	USA	-	-	-	-	-	120	3-6M	8
SRR8652886	PRJNA524703	PMID: 32461640	-	3954	USA	-	-	-	-	-	120	3-6M	14
SRR8652897	PRJNA524703	PMID: 32461640	-	208	USA	-	-	-	-	-	120	3-6M	10
SRR8652898	PRJNA524703	PMID: 32461640	-	196	USA	-	-	-	-	-	120	3-6M	1
SRR8652899	PRJNA524703	PMID: 32461640	-	195	USA	-	-	-	-	-	120	3-6M	12
SRR8652901	PRJNA524703	PMID: 32461640	-	188	USA	-	-	-	-	-	120	3-6M	12
SRR8652903	PRJNA524703	PMID: 32461640	-	184	USA	-	-	-	-	-	120	3-6M	1
SRR8652905	PRJNA524703	PMID: 32461640	-	217	USA	-	-	-	-	-	120	3-6M	12
SRR8652906	PRJNA524703	PMID: 32461640	-	215	USA	-	-	-	-	-	120	3-6M	20
SRR8652908	PRJNA524703	PMID: 32461640	-	386	USA	-	-	-	-	-	120	3-6M	13
SRR8652917	PRJNA524703	PMID: 32461640	-	3954	USA	-	-	-	-	-	120	3-6M	7
SRR8652920	PRJNA524703	PMID: 32461640	-	360	USA	-	-	-	-	-	120	3-6M	13
SRR8652923	PRJNA524703	PMID: 32461640	-	120	USA	-	-	-	-	-	120	3-6M	13
SRR8652932	PRJNA524703	PMID: 32461640	-	331	USA	-	-	-	-	-	120	3-6M	2
SRR8652937	PRJNA524703	PMID: 32461640	-	296	USA	-	-	-	-	-	120	3-6M	12
SRR8652942	PRJNA524703	PMID: 32461640	-	3524	USA	-	-	-	-	-	120	3-6M	14
SRR8652945	PRJNA524703	PMID: 32461640	-	3574	USA	-	-	-	-	-	120	3-6M	2
SRR8652960	PRJNA524703	PMID: 32461640	-	3404	USA	-	-	-	-	-	120	3-6M	19
SRR8652961	PRJNA524703	PMID: 32461640	-	3334	USA	-	-	-	-	-	120	3-6M	3
SRR8652969	PRJNA524703	PMID: 32461640	-	3984	USA	-	-	-	-	-	120	3-6M	8
SRR8652973	PRJNA524703	PMID: 32461640	-	241	USA	-	-	-	-	-	120	3-6M	2
SRR8652975	PRJNA524703	PMID: 32461640	-	272	USA	-	-	-	-	-	120	3-6M	13
SRR8652977	PRJNA524703	PMID: 32461640	-	261	USA	-	-	-	-	-	120	3-6M	2
SRR8653011	PRJNA524703	PMID: 32461640	-	4004	USA	-	-	-	-	-	120	3-6M	6
SRR8653021	PRJNA524703	PMID: 32461640	-	292	USA	-	-	-	-	-	120	3-6M	11
SRR8653022	PRJNA524703	PMID: 32461640	-	288	USA	-	-	-	-	-	120	3-6M	14
SRR8653023	PRJNA524703	PMID: 32461640	-	289	USA	-	-	-	-	-	120	3-6M	14
SRR8653024	PRJNA524703	PMID: 32461640	-	296	USA	-	-	-	-	-	120	3-6M	14
SRR8653025	PRJNA524703	PMID: 32461640	-	302	USA	-	-	-	-	-	120	3-6M	8
SRR8653026	PRJNA524703	PMID: 32461640	-	294	USA	-	-	-	-	-	120	3-6M	1
SRR8653028	PRJNA524703	PMID: 32461640	-	306	USA	-	-	-	-	-	120	3-6M	8
SRR8653030	PRJNA524703	PMID: 32461640	-	4284	USA	-	-	-	-	-	120	3-6M	9
SRR8653039	PRJNA524703	PMID: 32461640	-	4014	USA	-	-	-	-	-	120	3-6M	18
SRR8653048	PRJNA524703	PMID: 32461640	-	158	USA	-	-	-	-	-	120	3-6M	13
SRR8653049	PRJNA524703	PMID: 32461640	-	130	USA	-	-	-	-	-	120	3-6M	1
SRR8653052	PRJNA524703	PMID: 32461640	-	126	USA	-	-	-	-	-	120	3-6M	2
SRR8653054	PRJNA524703	PMID: 32461640	-	153	USA	-	-	-	-	-	120	3-6M	1
SRR8653056	PRJNA524703	PMID: 32461640	-	140	USA	-	-	-	-	-	120	3-6M	2
SRR8653058	PRJNA524703	PMID: 32461640	-	288	USA	-	-	-	-	-	120	3-6M	12
SRR8653064	PRJNA524703	PMID: 32461640	-	285	USA	-	-	-	-	-	120	3-6M	13
SRR8653069	PRJNA524703	PMID: 32461640	-	295	USA	-	-	-	-	-	120	3-6M	3
SRR8653070	PRJNA524703	PMID: 32461640	-	294	USA	-	-	-	-	-	120	3-6M	2
SRR8653071	PRJNA524703	PMID: 32461640	-	3734	USA	-	-	-	-	-	120	3-6M	6
SRR8653072	PRJNA524703	PMID: 32461640	-	3734	USA	-	-	-	-	-	120	3-6M	6
SRR8653073	PRJNA524703	PMID: 32461640	-	3754	USA	-	-	-	-	-	120	3-6M	10
SRR8653078	PRJNA524703	PMID: 32461640	-	3734	USA	-	-	-	-	-	120	3-6M	14
SRR8653081	PRJNA524703	PMID: 32461640	-	3684	USA	-	-	-	-	-	120	3-6M	8
SRR8653084	PRJNA524703	PMID: 32461640	-	3894	USA	-	-	-	-	-	120	3-6M	11
SRR8653089	PRJNA524703	PMID: 32461640	-	3854	USA	-	-	-	-	-	120	3-6M	6
SRR8653090	PRJNA524703	PMID: 32461640	-	3764	USA	-	-	-	-	-	120	3-6M	6
SRR8653096	PRJNA524703	PMID: 32461640	-	245	USA	-	-	-	-	-	120	3-6M	13
SRR8653109	PRJNA524703	PMID: 32461640	-	420	USA	-	-	-	-	-	120	3-6M	7
SRR8653110	PRJNA524703	PMID: 32461640	-	417	USA	-	-	-	-	-	120	3-6M	6
SRR8653111	PRJNA524703	PMID: 32461640	-	427	USA	-	-	-	-	-	120	3-6M	1
SRR8653141	PRJNA524703	PMID: 32461640	-	3594	USA	-	-	-	-	-	120	3-6M	3
SRR8653147	PRJNA524703	PMID: 32461640	-	3684	USA	-	-	-	-	-	120	3-6M	2
SRR8653151	PRJNA524703	PMID: 32461640	-	133	USA	-	-	-	-	-	120	3-6M	14
SRR8653152	PRJNA524703	PMID: 32461640	-	130	USA	-	-	-	-	-	120	3-6M	1
SRR8653153	PRJNA524703	PMID: 32461640	-	126	USA	-	-	-	-	-	120	3-6M	8
SRR8653154	PRJNA524703	PMID: 32461640	-	125	USA	-	-	-	-	-	120	3-6M	14
SRR8653157	PRJNA524703	PMID: 32461640	-	120	USA	-	-	-	-	-	120	3-6M	14
SRR8653158	PRJNA524703	PMID: 32461640	-	117	USA	-	-	-	-	-	120	3-6M	1
SRR8653160	PRJNA524703	PMID: 32461640	-	104	USA	-	-	-	-	-	120	3-6M	1
SRR8653170	PRJNA524703	PMID: 32461640	-	420	USA	-	-	-	-	-	120	3-6M	10
SRR8653172	PRJNA524703	PMID: 32461640	-	427	USA	-	-	-	-	-	120	3-6M	2
SRR8653176	PRJNA524703	PMID: 32461640	-	414	USA	-	-	-	-	-	120	3-6M	10
SRR8653180	PRJNA524703	PMID: 32461640	-	261	USA	-	-	-	-	-	120	3-6M	1
SRR8653184	PRJNA524703	PMID: 32461640	-	278	USA	-	-	-	-	-	120	3-6M	2
SRR8653185	PRJNA524703	PMID: 32461640	-	283	USA	-	-	-	-	-	120	3-6M	9
SRR8653186	PRJNA524703	PMID: 32461640	-	281	USA	-	-	-	-	-	120	3-6M	1
SRR8653187	PRJNA524703	PMID: 32461640	-	287	USA	-	-	-	-	-	120	3-6M	10
SRR8653190	PRJNA524703	PMID: 32461640	-	392	USA	-	-	-	-	-	120	3-6M	7
SRR8653191	PRJNA524703	PMID: 32461640	-	403	USA	-	-	-	-	-	120	3-6M	12
SRR8653194	PRJNA524703	PMID: 32461640	-	374	USA	-	-	-	-	-	120	3-6M	14
SRR8653195	PRJNA524703	PMID: 32461640	-	383	USA	-	-	-	-	-	120	3-6M	3
SRR8653196	PRJNA524703	PMID: 32461640	-	385	USA	-	-	-	-	-	120	3-6M	2
SRR8653197	PRJNA524703	PMID: 32461640	-	406	USA	-	-	-	-	-	120	3-6M	1
SRR8653208	PRJNA524703	PMID: 32461640	-	173	USA	-	-	-	-	-	120	3-6M	13
SRR8653218	PRJNA524703	PMID: 32461640	-	3574	USA	-	-	-	-	-	120	3-6M	8
SRR8653221	PRJNA524703	PMID: 32461640	-	3594	USA	-	-	-	-	-	120	3-6M	8
SRR8653235	PRJNA524703	PMID: 32461640	-	3854	USA	-	-	-	-	-	120	3-6M	2
SRR8653245	PRJNA524703	PMID: 32461640	-	3734	USA	-	-	-	-	-	120	3-6M	6
SRR8653248	PRJNA524703	PMID: 32461640	-	3684	USA	-	-	-	-	-	120	3-6M	10
SRR8653251	PRJNA524703	PMID: 32461640	-	3854	USA	-	-	-	-	-	120	3-6M	1
SRR8653265	PRJNA524703	PMID: 32461640	-	255	USA	-	-	-	-	-	120	3-6M	2
SRR8653266	PRJNA524703	PMID: 32461640	-	257	USA	-	-	-	-	-	120	3-6M	1
SRR8653267	PRJNA524703	PMID: 32461640	-	221	USA	-	-	-	-	-	120	3-6M	12
SRR8653269	PRJNA524703	PMID: 32461640	-	230	USA	-	-	-	-	-	120	3-6M	13
SRR8653270	PRJNA524703	PMID: 32461640	-	232	USA	-	-	-	-	-	120	3-6M	8
SRR8653272	PRJNA524703	PMID: 32461640	-	234	USA	-	-	-	-	-	120	3-6M	1
SRR8653273	PRJNA524703	PMID: 32461640	-	241	USA	-	-	-	-	-	120	3-6M	1
SRR8653274	PRJNA524703	PMID: 32461640	-	245	USA	-	-	-	-	-	120	3-6M	13
SRR8653276	PRJNA524703	PMID: 32461640	-	3454	USA	-	-	-	-	-	120	3-6M	8
SRR8653287	PRJNA524703	PMID: 32461640	-	3334	USA	-	-	-	-	-	120	3-6M	5
SRR8942343	PRJNA322188	PMID: 28112736	-	NCS-078-Stool-infant_microbiome.out_1	USA	-	-	mean 43.6 days	-	-	mean 43.6 days	1-3M	18
SRR8942351	PRJNA322188	PMID: 28112736	-	NCS-006-Stool-infant_microbiome.out_1	USA	-	-	mean 43.6 days	-	-	mean 43.6 days	1-3M	7
SRR8942354	PRJNA322188	PMID: 28112736	-	NCS-008-Stool-infant_microbiome.out_1	USA	-	-	mean 43.6 days	-	-	mean 43.6 days	1-3M	2
SRR8942358	PRJNA322188	PMID: 28112736	-	NCS-009-Stool-infant_microbiome.out_1	USA	-	-	mean 43.6 days	-	-	mean 43.6 days	1-3M	6
SRR8942364	PRJNA322188	PMID: 28112736	-	NCS-013-Stool-infant_microbiome.out_1	USA	-	-	mean 43.6 days	-	-	mean 43.6 days	1-3M	19
SRR8942370	PRJNA322188	PMID: 28112736	-	NCS-018-Stool-infant_microbiome.out_1	USA	-	-	mean 43.6 days	-	-	mean 43.6 days	1-3M	19
SRR8942373	PRJNA322188	PMID: 28112736	-	NCS-020-Stool-infant_microbiome.out_1	USA	-	-	mean 43.6 days	-	-	mean 43.6 days	1-3M	2
SRR8942377	PRJNA322188	PMID: 28112736	-	NCS-022-Stool-infant_microbiome.out_1	USA	-	-	mean 43.6 days	-	-	mean 43.6 days	1-3M	8
SRR8942384	PRJNA322188	PMID: 28112736	-	NCS-026-Stool-infant_microbiome.out_1	USA	-	-	mean 43.6 days	-	-	mean 43.6 days	1-3M	18
SRR8942385	PRJNA322188	PMID: 28112736	-	NCS-027-Stool-infant_microbiome.out_1	USA	-	-	mean 43.6 days	-	-	mean 43.6 days	1-3M	8
SRR8942389	PRJNA322188	PMID: 28112736	-	NCS-030-Stool-infant_microbiome.out_1	USA	-	-	mean 43.6 days	-	-	mean 43.6 days	1-3M	6
SRR8942391	PRJNA322188	PMID: 28112736	-	NCS-032-Stool-infant_microbiome.out_1	USA	-	-	mean 43.6 days	-	-	mean 43.6 days	1-3M	11
SRR8942393	PRJNA322188	PMID: 28112736	-	NCS-036-Stool-infant_microbiome.out_1	USA	-	-	mean 43.6 days	-	-	mean 43.6 days	1-3M	6
SRR8942395	PRJNA322188	PMID: 28112736	-	NCS-037-Stool-infant_microbiome.out_1	USA	-	-	mean 43.6 days	-	-	mean 43.6 days	1-3M	19
SRR8942396	PRJNA322188	PMID: 28112736	-	NCS-039-Stool-infant_microbiome.out_1	USA	-	-	mean 43.6 days	-	-	mean 43.6 days	1-3M	10
SRR8942397	PRJNA322188	PMID: 28112736	-	NCS-040-Stool-infant_microbiome.out_1	USA	-	-	mean 43.6 days	-	-	mean 43.6 days	1-3M	17
SRR8942399	PRJNA322188	PMID: 28112736	-	NCS-041-Stool-infant_microbiome.out_1	USA	-	-	mean 43.6 days	-	-	mean 43.6 days	1-3M	8
SRR8942400	PRJNA322188	PMID: 28112736	-	NCS-042-Stool-infant_microbiome.out_1	USA	-	-	mean 43.6 days	-	-	mean 43.6 days	1-3M	8
SRR8942402	PRJNA322188	PMID: 28112736	-	NCS-044-Stool-infant_microbiome.out_1	USA	-	-	mean 43.6 days	-	-	mean 43.6 days	1-3M	19
SRR8942406	PRJNA322188	PMID: 28112736	-	NCS-047-Stool-infant_microbiome.out_1	USA	-	-	mean 43.6 days	-	-	mean 43.6 days	1-3M	6
SRR8942410	PRJNA322188	PMID: 28112736	-	NCS-050-Stool-infant_microbiome.out_1	USA	-	-	mean 43.6 days	-	-	mean 43.6 days	1-3M	6
SRR8942414	PRJNA322188	PMID: 28112736	-	NCS-054-Stool-infant_microbiome.out_1	USA	-	-	mean 43.6 days	-	-	mean 43.6 days	1-3M	7
SRR8942416	PRJNA322188	PMID: 28112736	-	NCS-058-Stool-infant_microbiome.out_1	USA	-	-	mean 43.6 days	-	-	mean 43.6 days	1-3M	10
SRR8942417	PRJNA322188	PMID: 28112736	-	NCS-062-Stool-infant_microbiome.out_1	USA	-	-	mean 43.6 days	-	-	mean 43.6 days	1-3M	6
SRR8942427	PRJNA322188	PMID: 28112736	-	NCS-074-Stool-infant_microbiome.out_1	USA	-	-	mean 43.6 days	-	-	mean 43.6 days	1-3M	15
SRR8942429	PRJNA322188	PMID: 28112736	-	NCS-075-Stool-infant_microbiome.out_1	USA	-	-	mean 43.6 days	-	-	mean 43.6 days	1-3M	15
SRR8942430	PRJNA322188	PMID: 28112736	-	NCS-076-Stool-infant_microbiome.out_1	USA	-	-	mean 43.6 days	-	-	mean 43.6 days	1-3M	8
SRR8942431	PRJNA322188	PMID: 28112736	-	NCS-077-Stool-infant_microbiome.out_1	USA	-	-	mean 43.6 days	-	-	mean 43.6 days	1-3M	6
SRR9330498	PRJNA549787	PMID: 31832638	-	143C	Africa	-	-	186	n	Vaginal	186	6-9M	8
SRR9330500	PRJNA549787	PMID: 31832638	-	145B	Africa	-	-	138	n	Vaginal	138	3-6M	8
SRR9330507	PRJNA549787	PMID: 31832638	-	91A2	Africa	-	-	50	n	Cesarean	50	1-3M	8
SRR9330508	PRJNA549787	PMID: 31832638	-	91B	Africa	-	-	143	n	Cesarean	143	3-6M	7
SRR9330509	PRJNA549787	PMID: 31832638	-	92A	Africa	-	-	53	n	Vaginal	53	1-3M	7
SRR9330510	PRJNA549787	PMID: 31832638	-	92B	Africa	-	-	144	n	Vaginal	144	3-6M	6
SRR9330511	PRJNA549787	PMID: 31832638	-	93A	Africa	-	-	42	n	-	42	1-3M	10
SRR9330519	PRJNA549787	PMID: 31832638	-	175A	Africa	-	-	44	n	Vaginal	44	1-3M	8
SRR9330528	PRJNA549787	PMID: 31832638	-	175C	Africa	-	-	209	n	Vaginal	209	6-9M	8
SRR9330529	PRJNA549787	PMID: 31832638	-	108B	Africa	-	-	131	n	Vaginal	131	3-6M	9
SRR9330530	PRJNA549787	PMID: 31832638	-	108A	Africa	-	-	44	n	Vaginal	44	1-3M	10
SRR9330531	PRJNA549787	PMID: 31832638	-	107C	Africa	-	-	185	n	Vaginal	185	6-9M	1
SRR9330532	PRJNA549787	PMID: 31832638	-	107B	Africa	-	-	131	n	Vaginal	131	3-6M	9
SRR9330533	PRJNA549787	PMID: 31832638	-	107A	Africa	-	-	44	n	Vaginal	44	1-3M	9
SRR9330537	PRJNA549787	PMID: 31832638	-	104C	Africa	-	-	184	n	Cesarean	184	6-9M	6
SRR9330541	PRJNA549787	PMID: 31832638	-	86B	Africa	-	-	136	n	Vaginal	136	3-6M	1
SRR9330547	PRJNA549787	PMID: 31832638	-	84B	Africa	-	-	137	n	Vaginal	137	3-6M	4
SRR9330548	PRJNA549787	PMID: 31832638	-	84C	Africa	-	-	196	n	Vaginal	196	6-9M	11
SRR9330550	PRJNA549787	PMID: 31832638	-	84A	Africa	-	-	42	n	Vaginal	42	1-3M	8
SRR9330554	PRJNA549787	PMID: 31832638	-	153B	Africa	-	-	138	n	Vaginal	138	3-6M	1
SRR9330555	PRJNA549787	PMID: 31832638	-	153C	Africa	-	-	181	n	Vaginal	181	6-9M	1
SRR9330557	PRJNA549787	PMID: 31832638	-	159B	Africa	-	-	140	n	Vaginal	140	3-6M	8
SRR9330561	PRJNA549787	PMID: 31832638	-	125B	Africa	-	-	138	n	Cesarean	138	3-6M	8
SRR9330562	PRJNA549787	PMID: 31832638	-	91A	Africa	-	-	81	n	Cesarean	81	1-3M	8
SRR9330563	PRJNA549787	PMID: 31832638	-	8C	Africa	-	-	187	n	Cesarean	187	6-9M	8
SRR9330565	PRJNA549787	PMID: 31832638	-	86C	Africa	-	-	185	n	Vaginal	185	6-9M	1
SRR9330570	PRJNA549787	PMID: 31832638	-	8B	Africa	-	-	129	n	Cesarean	129	3-6M	8
SRR9330571	PRJNA549787	PMID: 31832638	-	8A	Africa	-	-	79	n	Cesarean	79	1-3M	8
SRR9330614	PRJNA549787	PMID: 31832638	-	129B	Africa	-	-	135	n	Vaginal	135	3-6M	10
SRR9330615	PRJNA549787	PMID: 31832638	-	129A	Africa	-	-	42	n	Vaginal	42	1-3M	7
SRR9330621	PRJNA549787	PMID: 31832638	-	131A	Africa	-	-	35	n	Vaginal	35	1-3M	2
SRR9330623	PRJNA549787	PMID: 31832638	-	104B	Africa	-	-	131	n	Cesarean	131	3-6M	8
SRR9330624	PRJNA549787	PMID: 31832638	-	104A	Africa	-	-	44	n	Cesarean	44	1-3M	6
SRR9330625	PRJNA549787	PMID: 31832638	-	102A	Africa	-	-	47	n	Vaginal	47	1-3M	2
SRR9330626	PRJNA549787	PMID: 31832638	-	101C	Africa	-	-	213	n	Vaginal	213	6-9M	8
SRR9330627	PRJNA549787	PMID: 31832638	-	102C	Africa	-	-	187	n	Vaginal	187	6-9M	8
SRR9330628	PRJNA549787	PMID: 31832638	-	102B	Africa	-	-	103	n	Vaginal	103	3-6M	8
SRR9330632	PRJNA549787	PMID: 31832638	-	139A	Africa	-	-	42	n	Vaginal	42	1-3M	8
SRR9330633	PRJNA549787	PMID: 31832638	-	139B	Africa	-	-	126	n	Vaginal	126	3-6M	8
SRR9330634	PRJNA549787	PMID: 31832638	-	101B	Africa	-	-	130	n	Vaginal	130	3-6M	8
SRR9330635	PRJNA549787	PMID: 31832638	-	101A	Africa	-	-	43	n	Vaginal	43	1-3M	11
SRR9330636	PRJNA549787	PMID: 31832638	-	143A	Africa	-	-	40	n	Vaginal	40	1-3M	2
SRR9330637	PRJNA549787	PMID: 31832638	-	143B	Africa	-	-	126	n	Vaginal	126	3-6M	8
SRR9330638	PRJNA549787	PMID: 31832638	-	24A	Africa	-	-	43	n	Cesarean	43	1-3M	9
SRR9330639	PRJNA549787	PMID: 31832638	-	24C	Africa	-	-	205	n	Cesarean	205	6-9M	1
SRR9330642	PRJNA549787	PMID: 31832638	-	20B	Africa	-	-	125	n	Cesarean	125	3-6M	6
SRR9330644	PRJNA549787	PMID: 31832638	-	177B	Africa	-	-	126	n	Vaginal	126	3-6M	10
SRR9330645	PRJNA549787	PMID: 31832638	-	20A	Africa	-	-	182	n	Cesarean	182	6-9M	9
SRR9330646	PRJNA549787	PMID: 31832638	-	125C	Africa	-	-	180	n	Cesarean	180	3-6M	15
SRR9330650	PRJNA549787	PMID: 31832638	-	124B	Africa	-	-	136	n	Vaginal	136	3-6M	1
SRR9330651	PRJNA549787	PMID: 31832638	-	124C	Africa	-	-	194	n	Vaginal	194	6-9M	9
SRR9660131	PRJNA524703	PMID: 32461640	-	3139	USA	-	-	-	-	-	90	1-3M	12
SRR9670854	PRJNA524703	PMID: 32461640	-	165	USA	-	-	-	-	-	120	3-6M	2
SRR9670855	PRJNA524703	PMID: 32461640	-	230	USA	-	-	-	-	-	120	3-6M	8
SRR9670856	PRJNA524703	PMID: 32461640	-	232	USA	-	-	-	-	-	120	3-6M	8
SRR9670857	PRJNA524703	PMID: 32461640	-	221	USA	-	-	-	-	-	120	3-6M	19
SRR9670858	PRJNA524703	PMID: 32461640	-	225	USA	-	-	-	-	-	120	3-6M	13
SRR9670859	PRJNA524703	PMID: 32461640	-	215	USA	-	-	-	-	-	120	3-6M	8
SRR9670860	PRJNA524703	PMID: 32461640	-	217	USA	-	-	-	-	-	120	3-6M	11
SRR9670861	PRJNA524703	PMID: 32461640	-	130	USA	-	-	-	-	-	120	3-6M	1
SRR9670862	PRJNA524703	PMID: 32461640	-	133	USA	-	-	-	-	-	120	3-6M	18
SRR9670863	PRJNA524703	PMID: 32461640	-	136	USA	-	-	-	-	-	120	3-6M	20
SRR9670864	PRJNA524703	PMID: 32461640	-	140	USA	-	-	-	-	-	120	3-6M	15
SRR9670865	PRJNA524703	PMID: 32461640	-	145	USA	-	-	-	-	-	120	3-6M	8
SRR9670866	PRJNA524703	PMID: 32461640	-	153	USA	-	-	-	-	-	120	3-6M	8
SRR9670867	PRJNA524703	PMID: 32461640	-	157	USA	-	-	-	-	-	120	3-6M	8
SRR9670868	PRJNA524703	PMID: 32461640	-	158	USA	-	-	-	-	-	120	3-6M	8
SRR9670869	PRJNA524703	PMID: 32461640	-	257	USA	-	-	-	-	-	120	3-6M	15
SRR9670870	PRJNA524703	PMID: 32461640	-	241	USA	-	-	-	-	-	120	3-6M	6
SRR9670871	PRJNA524703	PMID: 32461640	-	126	USA	-	-	-	-	-	120	3-6M	6
SRR9670872	PRJNA524703	PMID: 32461640	-	255	USA	-	-	-	-	-	120	3-6M	8
SRR9670874	PRJNA524703	PMID: 32461640	-	117	USA	-	-	-	-	-	120	3-6M	8
SRR9670875	PRJNA524703	PMID: 32461640	-	120	USA	-	-	-	-	-	120	3-6M	6
SRR9670876	PRJNA524703	PMID: 32461640	-	121	USA	-	-	-	-	-	120	3-6M	8
SRR9670877	PRJNA524703	PMID: 32461640	-	122	USA	-	-	-	-	-	120	3-6M	18
SRR9670878	PRJNA524703	PMID: 32461640	-	100	USA	-	-	-	-	-	120	3-6M	8
SRR9670879	PRJNA524703	PMID: 32461640	-	101	USA	-	-	-	-	-	120	3-6M	8
SRR9670880	PRJNA524703	PMID: 32461640	-	104	USA	-	-	-	-	-	120	3-6M	7
SRR9670881	PRJNA524703	PMID: 32461640	-	105	USA	-	-	-	-	-	120	3-6M	8
SRR9670882	PRJNA524703	PMID: 32461640	-	261	USA	-	-	-	-	-	120	3-6M	7
SRR9670883	PRJNA524703	PMID: 32461640	-	278	USA	-	-	-	-	-	120	3-6M	1
SRR9670884	PRJNA524703	PMID: 32461640	-	275	USA	-	-	-	-	-	120	3-6M	10
SRR9670886	PRJNA524703	PMID: 32461640	-	272	USA	-	-	-	-	-	120	3-6M	6
SRR9670887	PRJNA524703	PMID: 32461640	-	367	USA	-	-	-	-	-	120	3-6M	10
SRR9670888	PRJNA524703	PMID: 32461640	-	360	USA	-	-	-	-	-	120	3-6M	6
SRR9670889	PRJNA524703	PMID: 32461640	-	427	USA	-	-	-	-	-	120	3-6M	1
SRR9670890	PRJNA524703	PMID: 32461640	-	424	USA	-	-	-	-	-	120	3-6M	8
SRR9670891	PRJNA524703	PMID: 32461640	-	420	USA	-	-	-	-	-	120	3-6M	6
SRR9670892	PRJNA524703	PMID: 32461640	-	319	USA	-	-	-	-	-	120	3-6M	18
SRR9670893	PRJNA524703	PMID: 32461640	-	309	USA	-	-	-	-	-	120	3-6M	8
SRR9670894	PRJNA524703	PMID: 32461640	-	324	USA	-	-	-	-	-	120	3-6M	8
SRR9670895	PRJNA524703	PMID: 32461640	-	322	USA	-	-	-	-	-	120	3-6M	2
SRR9670896	PRJNA524703	PMID: 32461640	-	348	USA	-	-	-	-	-	120	3-6M	1
SRR9670897	PRJNA524703	PMID: 32461640	-	331	USA	-	-	-	-	-	120	3-6M	8
SRR9670898	PRJNA524703	PMID: 32461640	-	351	USA	-	-	-	-	-	120	3-6M	6
SRR9670899	PRJNA524703	PMID: 32461640	-	350	USA	-	-	-	-	-	120	3-6M	8
SRR9670900	PRJNA524703	PMID: 32461640	-	188	USA	-	-	-	-	-	120	3-6M	8
SRR9670901	PRJNA524703	PMID: 32461640	-	186	USA	-	-	-	-	-	120	3-6M	2
SRR9670902	PRJNA524703	PMID: 32461640	-	195	USA	-	-	-	-	-	120	3-6M	20
SRR9670904	PRJNA524703	PMID: 32461640	-	173	USA	-	-	-	-	-	120	3-6M	8
SRR9670905	PRJNA524703	PMID: 32461640	-	167	USA	-	-	-	-	-	120	3-6M	6
SRR9670906	PRJNA524703	PMID: 32461640	-	184	USA	-	-	-	-	-	120	3-6M	1
SRR9670907	PRJNA524703	PMID: 32461640	-	178	USA	-	-	-	-	-	120	3-6M	10
SRR9670908	PRJNA524703	PMID: 32461640	-	283	USA	-	-	-	-	-	120	3-6M	1
SRR9670909	PRJNA524703	PMID: 32461640	-	281	USA	-	-	-	-	-	120	3-6M	8
SRR9670911	PRJNA524703	PMID: 32461640	-	196	USA	-	-	-	-	-	120	3-6M	1
SRR9670912	PRJNA524703	PMID: 32461640	-	383	USA	-	-	-	-	-	120	3-6M	2
SRR9670913	PRJNA524703	PMID: 32461640	-	234	USA	-	-	-	-	-	120	3-6M	6
SRR9670915	PRJNA524703	PMID: 32461640	-	386	USA	-	-	-	-	-	120	3-6M	6
SRR9670916	PRJNA524703	PMID: 32461640	-	125	USA	-	-	-	-	-	120	3-6M	13
SRR9670917	PRJNA524703	PMID: 32461640	-	245	USA	-	-	-	-	-	120	3-6M	8
SRR9670918	PRJNA524703	PMID: 32461640	-	294	USA	-	-	-	-	-	120	3-6M	9
SRR9670919	PRJNA524703	PMID: 32461640	-	263	USA	-	-	-	-	-	120	3-6M	11
SRR9670920	PRJNA524703	PMID: 32461640	-	374	USA	-	-	-	-	-	120	3-6M	2
SRR9670921	PRJNA524703	PMID: 32461640	-	370	USA	-	-	-	-	-	120	3-6M	20
SRR9670922	PRJNA524703	PMID: 32461640	-	233	USA	-	-	-	-	-	120	3-6M	10
SRR9670923	PRJNA524703	PMID: 32461640	-	406	USA	-	-	-	-	-	120	3-6M	2
SRR9670924	PRJNA524703	PMID: 32461640	-	417	USA	-	-	-	-	-	120	3-6M	9
SRR9670925	PRJNA524703	PMID: 32461640	-	302	USA	-	-	-	-	-	120	3-6M	8
SRR9670926	PRJNA524703	PMID: 32461640	-	306	USA	-	-	-	-	-	120	3-6M	10
SRR9670927	PRJNA524703	PMID: 32461640	-	392	USA	-	-	-	-	-	120	3-6M	5
SRR9670928	PRJNA524703	PMID: 32461640	-	290	USA	-	-	-	-	-	120	3-6M	8
SRR9670929	PRJNA524703	PMID: 32461640	-	292	USA	-	-	-	-	-	120	3-6M	10
SRR9670930	PRJNA524703	PMID: 32461640	-	280	USA	-	-	-	-	-	120	3-6M	13
SRR9670931	PRJNA524703	PMID: 32461640	-	295	USA	-	-	-	-	-	120	3-6M	5
SRR9670934	PRJNA524703	PMID: 32461640	-	288	USA	-	-	-	-	-	120	3-6M	16
SRR9879703	PRJNA557731	32284564	-	s207.STL.V02_1mo	USA	-	-	-	-	-	30	1-3M	6
SRR9879704	PRJNA557731	32284564	-	s206.STL.V02_1mo	USA	-	-	-	-	-	30	1-3M	6
SRR9879706	PRJNA557731	32284564	-	s200.STL.V02_1mo	USA	-	-	-	-	-	30	1-3M	7
SRR9879707	PRJNA557731	32284564	-	s196.STL.V02_1mo	USA	-	-	-	-	-	30	1-3M	10
SRR9879708	PRJNA557731	32284564	-	s193.STL.V02_1mo	USA	-	-	-	-	-	30	1-3M	1
SRR9879710	PRJNA557731	32284564	-	s191.STL.V02_1mo	USA	-	-	-	-	-	30	1-3M	15
SRR9879711	PRJNA557731	32284564	-	s189.STL.V02_1mo	USA	-	-	-	-	-	30	1-3M	1
SRR9879712	PRJNA557731	32284564	-	s188.STL.V02_1mo	USA	-	-	-	-	-	30	1-3M	1
SRR9879724	PRJNA557731	32284564	-	s186.STL.V02_1mo	USA	-	-	-	-	-	30	1-3M	2
SRR9879725	PRJNA557731	32284564	-	s187.STL.V02_1mo	USA	-	-	-	-	-	30	1-3M	11
SRR9879726	PRJNA557731	32284564	-	s172.STL.V02_1mo	USA	-	-	-	-	-	30	1-3M	10
SRR9879728	PRJNA557731	32284564	-	s169.STL.V02_1mo	USA	-	-	-	-	-	30	1-3M	8
SRR9879729	PRJNA557731	32284564	-	s170.STL.V02_1mo	USA	-	-	-	-	-	30	1-3M	2
SRR9879730	PRJNA557731	32284564	-	s184.STL.V02_1mo	USA	-	-	-	-	-	30	1-3M	2
SRR9879731	PRJNA557731	32284564	-	s185.STL.V02_1mo	USA	-	-	-	-	-	30	1-3M	7
SRR9879732	PRJNA557731	32284564	-	s176.STL.V02_1mo	USA	-	-	-	-	-	30	1-3M	11
SRR9879733	PRJNA557731	32284564	-	s180.STL.V02_1mo	USA	-	-	-	-	-	30	1-3M	8
SRR9879745	PRJNA557731	32284564	-	s165.STL.V02_1mo	USA	-	-	-	-	-	30	1-3M	9
SRR9879746	PRJNA557731	32284564	-	s161.STL.V02_1mo	USA	-	-	-	-	-	30	1-3M	15
SRR9879747	PRJNA557731	32284564	-	s145.STL.V02_1mo	USA	-	-	-	-	-	30	1-3M	2
SRR9879748	PRJNA557731	32284564	-	s142.STL.V02_1mo	USA	-	-	-	-	-	30	1-3M	10
SRR9879749	PRJNA557731	32284564	-	s149.STL.V02_1mo	USA	-	-	-	-	-	30	1-3M	7
SRR9879751	PRJNA557731	32284564	-	s157.STL.V02_1mo	USA	-	-	-	-	-	30	1-3M	20
SRR9879753	PRJNA557731	32284564	-	s160.STL.V02_1mo	USA	-	-	-	-	-	30	1-3M	18
SRR9879754	PRJNA557731	32284564	-	s158.STL.V02_1mo	USA	-	-	-	-	-	30	1-3M	8
SRR9879763	PRJNA557731	32284564	-	s104.STL.V02_1mo	USA	-	-	-	-	-	30	1-3M	6
SRR9879764	PRJNA557731	32284564	-	s101.STL.V02_1mo	USA	-	-	-	-	-	30	1-3M	7
SRR9879766	PRJNA557731	32284564	-	s111.STL.V02_1mo	USA	-	-	-	-	-	30	1-3M	8
SRR9879767	PRJNA557731	32284564	-	s117.STL.V02_1mo	USA	-	-	-	-	-	30	1-3M	2
SRR9879768	PRJNA557731	32284564	-	s105.STL.V02_1mo	USA	-	-	-	-	-	30	1-3M	8
SRR9879769	PRJNA557731	32284564	-	s107.STL.V02_1mo	USA	-	-	-	-	-	30	1-3M	19
SRR9879772	PRJNA557731	32284564	-	s124.STL.V02_1mo	USA	-	-	-	-	-	30	1-3M	11
SRR9879775	PRJNA557731	32284564	-	s331.STL.V02_1mo	USA	-	-	-	-	-	30	1-3M	1
SRR9879778	PRJNA557731	32284564	-	s314.STL.V02_1mo	USA	-	-	-	-	-	30	1-3M	1
SRR9879779	PRJNA557731	32284564	-	s319.STL.V02_1mo	USA	-	-	-	-	-	30	1-3M	10
SRR9879780	PRJNA557731	32284564	-	s322.STL.V02_1mo	USA	-	-	-	-	-	30	1-3M	6
SRR9879805	PRJNA557731	32284564	-	s309.STL.V02_1mo	USA	-	-	-	-	-	30	1-3M	15
SRR9879808	PRJNA557731	32284564	-	s288.STL.V02_1mo	USA	-	-	-	-	-	30	1-3M	16
SRR9879810	PRJNA557731	32284564	-	s285.STL.V02_1mo	USA	-	-	-	-	-	30	1-3M	11
SRR9879811	PRJNA557731	32284564	-	s305.STL.V02_1mo	USA	-	-	-	-	-	30	1-3M	6
SRR9879812	PRJNA557731	32284564	-	s302.STL.V02_1mo	USA	-	-	-	-	-	30	1-3M	10
SRR9879813	PRJNA557731	32284564	-	s298.STL.V02_1mo	USA	-	-	-	-	-	30	1-3M	7
SRR9879814	PRJNA557731	32284564	-	s295.STL.V02_1mo	USA	-	-	-	-	-	30	1-3M	8
SRR9879816	PRJNA557731	32284564	-	s133.STL.V02_1mo	USA	-	-	-	-	-	30	1-3M	10
SRR9879827	PRJNA557731	32284564	-	s275.STL.V02_1mo	USA	-	-	-	-	-	30	1-3M	6
SRR9879828	PRJNA557731	32284564	-	s277.STL.V02_1mo	USA	-	-	-	-	-	30	1-3M	10
SRR9879829	PRJNA557731	32284564	-	s267.STL.V02_1mo	USA	-	-	-	-	-	30	1-3M	10
SRR9879830	PRJNA557731	32284564	-	s272.STL.V02_1mo	USA	-	-	-	-	-	30	1-3M	19
SRR9879833	PRJNA557731	32284564	-	s261.STL.V02_1mo	USA	-	-	-	-	-	30	1-3M	7
SRR9879834	PRJNA557731	32284564	-	s262.STL.V02_1mo	USA	-	-	-	-	-	30	1-3M	1
SRR9879835	PRJNA557731	32284564	-	s281.STL.V02_1mo	USA	-	-	-	-	-	30	1-3M	6
SRR9879836	PRJNA557731	32284564	-	s283.STL.V02_1mo	USA	-	-	-	-	-	30	1-3M	9
SRR9879847	PRJNA557731	32284564	-	s251.STL.V02_1mo	USA	-	-	-	-	-	30	1-3M	1
SRR9879849	PRJNA557731	32284564	-	s253.STL.V02_1mo	USA	-	-	-	-	-	30	1-3M	6
SRR9879851	PRJNA557731	32284564	-	s241.STL.V02_1mo	USA	-	-	-	-	-	30	1-3M	6
SRR9879852	PRJNA557731	32284564	-	s237.STL.V02_1mo	USA	-	-	-	-	-	30	1-3M	1
SRR9879853	PRJNA557731	32284564	-	s248.STL.V02_1mo	USA	-	-	-	-	-	30	1-3M	2
SRR9879854	PRJNA557731	32284564	-	s245.STL.V02_1mo	USA	-	-	-	-	-	30	1-3M	11
SRR9879855	PRJNA557731	32284564	-	s257.STL.V02_1mo	USA	-	-	-	-	-	30	1-3M	10
SRR9879856	PRJNA557731	32284564	-	s256.STL.V02_1mo	USA	-	-	-	-	-	30	1-3M	10
SRR9879873	PRJNA557731	32284564	-	s208.STL.V02_1mo	USA	-	-	-	-	-	30	1-3M	14
SRR9879874	PRJNA557731	32284564	-	s210.STL.V02_1mo	USA	-	-	-	-	-	30	1-3M	8
SRR9879877	PRJNA557731	32284564	-	s222.STL.V02_1mo	USA	-	-	-	-	-	30	1-3M	10
SRR9879878	PRJNA557731	32284564	-	s224.STL.V02_1mo	USA	-	-	-	-	-	30	1-3M	11
SRR9879880	PRJNA557731	32284564	-	s230.STL.V02_1mo	USA	-	-	-	-	-	30	1-3M	19
SRR9879881	PRJNA557731	32284564	-	s231.STL.V02_1mo	USA	-	-	-	-	-	30	1-3M	8

## Sheet: Table_S2
Table_S2: 16S Genera profiling of infants from Côte d’Ivoire
Index	2BE	6BE	8BE	9BE	10BE	11BE	13BE	14BE	15BE	16BE	17BE	AVERAGE	Prevalence (>0.1% relative abundance)	Prevalence (>0.1% relative abundance)
Bacteroides	0.00127089	0.70068	0.00960019	0.0974599	0	0	0.406723	0.300317	0	0.43621	0.161691	0.186333	8	0.727273
Bifidobacterium	0.422253	0.110756	0.11821	0.127112	0.557555	0.300854	0.0946328	0.0376087	0	0.00449974	0.194412	0.174568	10	0.909091
Escherichia-Shigella	0.153015	0.0326196	0.031538	0.452892	0.0152604	0.393583	0.196787	0.00685133	0.00498308	0.100529	0.151169	0.133615	11	1
Veillonella	0.144055	0.0725441	0.204765	0.000350654	0.0706816	0.000392503	0.0697939	0.0834316	0	0.304738	0.00108707	0.0796014	8	0.727273
Clostridium sensu stricto 1	0	0.0038539	0	0.00140262	0	0	0	0.00799322	0.557446	0	0.0458746	0.0742019	5	0.454545
Prevotella 9	0	0	0.000424105	0.175481	0.318867	0	0.00603481	0.193974	0	0	0	0.0592426	4	0.363636
Parabacteroides	0	0.00869018	0.27189	0.00271757	0	0	0.187254	0.109327	0	0	0	0.0499592	5	0.454545
Streptococcus	0.0601767	0.00443325	0.00956163	0.127901	0.020027	0.125339	0.00492697	0.0385295	0.00625235	0.0410535	0.0147842	0.0386137	11	1
Idiomarina	0.00895978	0	0	0.000788972	0.00106716	0.051516	0	0	0.22767	0.0765749	0.00139146	0.030664	6	0.545455
Prevotellaceae UCG-004	0	0	0	0	0	0	0	0	0	0	0.313078	0.0262357	1	0.0909091
Klebsiella	0.0366652	0.000780856	0	0.00241075	0.00117388	0.0738233	0	0.00224694	0.147894	0.0254367	0.00597891	0.0250239	8	0.727273
Akkermansia	0	0	0.167791	0	0	0	0	0	0	0	0	0.0142014	1	0.0909091
Lactobacillus	0.13535	0.00153652	0.000539769	0	0	0.000817715	0.000437305	0.000294681	0	0	0	0.0126442	2	0.181818
Sutterella	0	0	0.0693989	0.00249841	0	0	0.0230897	0.00666716	0	0	0.0218502	0.0105421	5	0.454545
Faecalibacterium	0.000444812	0	0	0.000438318	0	0.000261669	0	0.0638353	0	0	0	0.00946861	1	0.0909091
Collinsella	0	0.00551637	0	0	0.00782584	0.000490629	0	0.064351	0	0	0.0326557	0.00934083	4	0.363636
Megasphaera	0	0	0.0501214	6.57477e-05	0.00601167	0	0	0	0	0	0	0.00474576	2	0.181818
Rothia	0.0105484	0.000327456	0.00200486	0.00326547	0.00071144	0.0177935	0.00055392	0.00305732	0.00169237	0.00942298	0.00173932	0.00425975	8	0.727273
Erysipelatoclostridium	0	0.020403	0	0	0	0	0	0.0226904	0	0	8.6966e-05	0.00359837	2	0.181818
Alistipes	0	0	0.021398	0	0	0	0	0	0	0	0	0.00313784	1	0.0909091
Flavonifractor	0	0.000654912	0	0	0	0	0	0	0	0	0.0365475	0.0031002	1	0.0909091
Phascolarctobacterium	0	5.03778e-05	0	0	0	0	0	0.0191543	0	0	0.00913143	0.00262185	2	0.181818
GCA-900066575	0	0	0	0	0	0	0	0.0289524	0	0	0	0.0024127	1	0.0909091
Ruminococcus gnavus group (Lachnospiraceae family)	0	0.000780856	0.0235956	0	0	0	0	0	0	0	0.00219589	0.00221437	2	0.181818
Pectobacterium	0	0	0	0	0	0.0034344	0	0	0.0209665	0	0	0.00203341	2	0.181818
Coprococcus 3	0	0	0	0	0	0	0	0.0028363	0	0	0	0.00197659	1	0.0909091
Acidaminococcus	0	0.0210076	0	0	0	0	0	0	0	0	0	0.00182357	1	0.0909091
Enterococcus	0	0	0.00161931	0.000635561	0	0.00703235	0.00976648	0	0.00192742	0	0	0.00174843	4	0.363636
Eisenbergiella	0	0.00513854	0	0	0	0	0	0	0	0	0	0.00165784	1	0.0909091
Ruminococcaceae UCG-002	0	0	0	0	0	0	0	0	0	0	0	0.00156309	0	0
Staphylococcus	0.01506	0	0	0.000547897	0	0.000196252	0	0.000552527	0.000282061	0.000211752	4.3483e-05	0.00148078	1	0.0909091
Proteus	0	0	0	0	0	0.0079809	0	0	0.00944904	0	0	0.00145249	2	0.181818
Christensenellaceae R-7 group	0	0	0	0	0	0	0	0	0	0	0	0.00117752	0	0
Under_0.1%_Average	0.0122005	0.0102267	0.0175425	0.00403252	0.000818156	0.0164851	0	0.00733019	0.0214366	0.00132345	0.00628329	0.0247399	10	0.909091

## Sheet: Table_S3
Table_S3: Shallow shotgun Species profiling of infants from Côte d’Ivoire
MAX	AVERAGE	TAXA	2-BE	6-BE	8-BE	9-BE	10-BE	11-BE	13-BE	14-BE	15-BE	16-BE	17-BE
0.483547	0.138343	Bifidobacterium longum	0.0130175	0.101093	0.130196	0.293679	0.483547	0.371421	0.116111	0	0	0	0.0127115
0.377545	0.116375	Escherichia coli	0.0679	0.0391746	0.0387771	0.377545	0.00878412	0.373224	0.135538	0.0096621	0.0115695	0.0965349	0.121417
0.453234	0.0785374	Bacteroides thetaiotaomicron	0	0	0	0.0111633	0	0	0.399514	0	0	0.453234	0
0.404036	0.0605134	Bifidobacterium bifidum	0.158235	0	0.0276809	0	0.051716	0.0239792	0	0	0	0	0.404036
0.256572	0.0529057	Prevotella unknown_species	0	0	0	0.125944	0.256572	0	0	0.199447	0	0	0
0.325215	0.050719	Veillonella seminalis	0	0.0941468	0	0	0.0540874	0	0	0.0844593	0	0.325215	0
0.242627	0.0473011	Parabacteroides distasonis	0	0.00733138	0.242627	0	0	0	0.164171	0.106183	0	0	0
0.347621	0.0460787	Phocaeicola dorei	0	0.347621	0	0	0	0	0	0.154608	0	0	0.00463708
0.248791	0.0304726	Klebsiella pneumoniae	0.00858354	0	0	0	0	0.0417094	0	0	0.248791	0.0361143	0
0.320103	0.0291003	Bacteroides fragilis	0	0.320103	0	0	0	0	0	0	0	0	0
0.233521	0.027573	Bifidobacterium breve	0.233521	0	0	0	0.027653	0.0421291	0	0	0	0	0
0.257463	0.0234057	Clostridium paraputrificum	0	0	0	0	0	0	0	0	0.257463	0	0
0.120345	0.0224133	Veillonella parvula	0.00768745	0	0.120345	0	0	0	0.118514	0	0	0	0
0.230721	0.022213	Klebsiella quasipneumoniae	0.00299268	0	0	0	0	0.0106292	0	0	0.230721	0	0
0.217336	0.0197578	Akkermansia unknown_species	0	0	0.217336	0	0	0	0	0	0	0	0
0.141376	0.01963	Collinsella aerofaciens	0	0.0110408	0	0	0	0	0	0.141376	0	0	0.0635136
0.0584277	0.0188437	Streptococcus unknown_species	0.0248745	0	0	0.0133727	0.0074228	0.0584277	0	0.036741	0.0203052	0.0461364	0
0.204309	0.0185736	Phocaeicola coprophilus	0	0	0	0	0	0	0	0	0	0	0.204309
0.09555	0.0136338	Veillonella unknown_species	0.09555	0	0.0135674	0	0.0133352	0	0	0	0	0.027519	0
0.120612	0.0126407	Bacteroides uniformis	0	0.0139274	0	0.120612	0	0	0	0.00450856	0	0	0
0.0573145	0.0119711	Prevotella copri	0	0	0	0.0302486	0.0573145	0	0	0.0441188	0	0	0
0.0246549	0.00997542	Bacteroides unknown_species	0	0.00793351	0.0146331	0.0112171	0.0193706	0	0.0144106	0.0246549	0	0.0102076	0.00730217
0.0924771	0.00840701	Flavonifractor plautii	0	0	0	0	0	0	0	0	0	0	0.0924771
0.0912865	0.00829877	Lactobacillus ruminis	0.0912865	0	0	0	0	0	0	0	0	0	0
0.0788199	0.00716545	Bifidobacterium pseudocatenulatum	0.0788199	0	0	0	0	0	0	0	0	0	0
0.0726583	0.0066053	Bifidobacterium catenulatum	0.0726583	0	0	0	0	0	0	0	0	0	0
0.0606078	0.00648848	Bifidobacterium unknown_species	0.0606078	0	0	0	0.0107655	0	0	0	0	0	0
0.0593304	0.00539367	Mesosutterella multiformis	0	0	0.0593304	0	0	0	0	0	0	0	0
0.0551555	0.00501414	Clostridium butyricum	0	0	0	0	0	0	0	0	0.0551555	0	0
0.0276134	0.00493542	Phocaeicola vulgatus	0	0.0172179	0	0	0	0	0	0.00945845	0	0	0.0276134
0.052226	0.00474782	Bifidobacterium dentium	0	0	0	0	0	0	0	0.052226	0	0	0
0.0511003	0.00464548	Colibacter unknown_species	0	0	0.0511003	0	0	0	0	0	0	0	0
0.0229979	0.00419147	Rothia unknown_species	0.0145689	0	0	0	0	0.0229979	0	0.00853936	0	0	0
0.0316044	0.00376215	Streptococcus salivarius	0	0	0	0	0	0.0316044	0	0.00977923	0	0	0
0.0392671	0.00356974	Clostridium neonatale	0	0	0	0	0	0	0	0	0.0392671	0	0
0.0273297	0.00352337	Collinsella unknown_species	0	0	0	0	0	0	0	0.0273297	0	0	0.0114274
0.0292606	0.00317985	Clostridium unknown_species	0	0	0	0.00571768	0	0	0	0	0.0292606	0	0
0.0287949	0.00261772	Sutterella wadsworthensis	0	0	0	0	0	0	0.0287949	0	0	0	0
0.0287879	0.00261708	Veillonella dispar	0.0287879	0	0	0	0	0	0	0	0	0	0
0.00697669	0.00253108	Phocaeicola unknown_species	0	0.00545755	0	0.00514422	0.00555216	0	0	0.00471121	0	0	0.00697669
0.018998	0.00237501	Bacteroides stercoris	0	0	0	0	0	0	0	0.00712715	0	0	0.018998
0.0259864	0.0023624	Phascolarctobacterium succinatutens	0	0	0	0	0	0	0	0.0259864	0	0	0
0.0225991	0.00205446	Morganella morganii	0	0	0	0	0	0	0	0	0.0225991	0	0
0.0222142	0.00201948	Megasphaera unknown_species	0	0	0.0222142	0	0	0	0	0	0	0	0
0.0124836	0.00198738	Parabacteroides unknown_species	0	0	0.0124836	0	0.00387981	0	0.00549779	0	0	0	0
0.0211235	0.00192032	Akkermansia muciniphila	0	0	0.0211235	0	0	0	0	0	0	0	0
0.0201827	0.00183479	Acidaminococcus massiliensis	0	0.0201827	0	0	0	0	0	0	0	0	0
0.0183535	0.0016685	Proteus unknown_species	0	0	0	0	0	0	0	0	0.0183535	0	0
0.00925871	0.00134573	Bacteroides xylanisolvens	0	0.00925871	0	0	0	0	0.00554427	0	0	0	0
0.014782	0.00134382	Veillonella atypica	0.014782	0	0	0	0	0	0	0	0	0	0
0.014402	0.00130927	Rikenella unknown_species	0	0	0.014402	0	0	0	0	0	0	0	0
0.0127497	0.00115907	Faecalibacterium unknown_species	0	0	0	0	0	0	0	0.0127497	0	0	0
0.00678134	0.0011315	Klebsiella variicola	0.00678134	0	0	0	0	0	0	0	0.00566511	0	0
0.0119037	0.00108215	Enterococcus faecalis	0	0	0	0	0	0	0.0119037	0	0	0	0
0.0110054	0.00100049	Erysipelatoclostridium ramosum	0	0	0	0	0	0	0	0.0110054	0	0	0
0.0108138	0.000983069	Phascolarctobacterium unknown_species	0	0	0	0	0	0	0	0.0108138	0	0	0
0.0102607	0.000932791	Lancefieldella unknown_species	0.0102607	0	0	0	0	0	0	0	0	0	0
0.0102531	0.000932102	Clostridioides unknown_species	0	0	0	0	0	0	0	0	0.0102531	0	0
0.00947979	0.000861799	Proteus mirabilis	0	0	0	0	0	0.00947979	0	0	0	0	0
0.00908525	0.000825932	Veillonella infantium	0.00908525	0	0	0	0	0	0	0	0	0	0
0.00876938	0.000797216	Flavonifractor unknown_species	0	0	0	0	0	0	0	0	0	0	0.00876938
0.0087142	0.0007922	Providencia unknown_species	0	0	0	0	0	0	0	0	0.0087142	0	0
0.00819551	0.000745046	Proteus columbae	0	0	0	0	0	0	0	0	0.00819551	0	0
0.00798198	0.000725635	Klebsiella oxytoca	0	0	0	0	0	0	0	0	0.00798198	0	0
0.00794878	0.000722616	Phascolarctobacterium faecium	0	0	0	0	0	0	0	0	0	0	0.00794878
0.00794709	0.000722463	Enterococcus gallinarum	0	0	0	0	0	0	0	0	0.00794709	0	0
0.00786182	0.000714711	Sutterella unknown_species	0	0	0	0	0	0	0	0	0	0	0.00786182
0.0075619	0.000687445	Parabacteroides merdae	0	0	0	0	0	0	0	0.0075619	0	0	0
0.00755599	0.000686908	Enterobacter roggenkampii	0	0	0	0	0	0.00755599	0	0	0	0	0
0.00724749	0.000658863	Hungatella hathewayi	0	0	0.00724749	0	0	0	0	0	0	0	0
0.00713624	0.000648749	Klebsiella unknown_species	0	0	0	0	0	0	0	0	0.00713624	0	0
0.00695441	0.000632219	Faecalibacterium prausnitzii	0	0	0	0	0	0	0	0.00695441	0	0	0
0.00693639	0.000630581	Ruminococcus gnavus	0	0	0.00693639	0	0	0	0	0	0	0	0
0.00684346	0.000622133	Enterococcus avium	0	0	0	0	0	0.00684346	0	0	0	0	0
0.0062003	0.000563664	Klebsiella quasivariicola	0	0	0	0	0	0	0	0	0.0062003	0	0
0.00551187	0.000501079	Bacteroides ovatus	0	0.00551187	0	0	0	0	0	0	0	0	0
0.00535746	0.000487042	Escherichia unknown_species	0	0	0	0.00535746	0	0	0	0	0	0	0
0.00503829	0.000458026	Bacteroides nordii	0	0	0	0	0	0	0	0	0	0.00503829	0
0.00442042	0.000401856	Klebsiella michiganensis	0	0	0	0	0	0	0	0	0.00442042	0	0
		Species Count	19	14	16	11	13	12	10	23	19	8	15
		MAX	AVERAGE	TAXA	2-BE	6-BE	8-BE	9-BE	10-BE	11-BE	13-BE	14-BE	15-BE
		0.0201827	0.00183479	Acidaminococcus massiliensis	0	0.0201827	0	0	0	0	0	0	0
		0.0211235	0.00192032	Akkermansia muciniphila	0	0	0.0211235	0	0	0	0	0	0
		0.217336	0.0197578	Akkermansia unknown_species	0	0	0.217336	0	0	0	0	0	0
		0.320103	0.0291003	Bacteroides fragilis	0	0.320103	0	0	0	0	0	0	0
		0.00503829	0.000458026	Bacteroides nordii	0	0	0	0	0	0	0	0	0
		0.00551187	0.000501079	Bacteroides ovatus	0	0.00551187	0	0	0	0	0	0	0
		0.018998	0.00237501	Bacteroides stercoris	0	0	0	0	0	0	0	0.00712715	0
		0.453234	0.0785374	Bacteroides thetaiotaomicron	0	0	0	0.0111633	0	0	0.399514	0	0
		0.120612	0.0126407	Bacteroides uniformis	0	0.0139274	0	0.120612	0	0	0	0.00450856	0
		0.0246549	0.00997542	Bacteroides unknown_species	0	0.00793351	0.0146331	0.0112171	0.0193706	0	0.0144106	0.0246549	0
		0.00925871	0.00134573	Bacteroides xylanisolvens	0	0.00925871	0	0	0	0	0.00554427	0	0
		0.404036	0.0605134	Bifidobacterium bifidum	0.158235	0	0.0276809	0	0.051716	0.0239792	0	0	0
		0.233521	0.027573	Bifidobacterium breve	0.233521	0	0	0	0.027653	0.0421291	0	0	0
		0.0726583	0.0066053	Bifidobacterium catenulatum	0.0726583	0	0	0	0	0	0	0	0
		0.052226	0.00474782	Bifidobacterium dentium	0	0	0	0	0	0	0	0.052226	0
		0.483547	0.138343	Bifidobacterium longum	0.0130175	0.101093	0.130196	0.293679	0.483547	0.371421	0.116111	0	0
		0.0788199	0.00716545	Bifidobacterium pseudocatenulatum	0.0788199	0	0	0	0	0	0	0	0
		0.0606078	0.00648848	Bifidobacterium unknown_species	0.0606078	0	0	0	0.0107655	0	0	0	0
		0.0102531	0.000932102	Clostridioides unknown_species	0	0	0	0	0	0	0	0	0.0102531
		0.0551555	0.00501414	Clostridium butyricum	0	0	0	0	0	0	0	0	0.0551555
		0.0392671	0.00356974	Clostridium neonatale	0	0	0	0	0	0	0	0	0.0392671
		0.257463	0.0234057	Clostridium paraputrificum	0	0	0	0	0	0	0	0	0.257463
		0.0292606	0.00317985	Clostridium unknown_species	0	0	0	0.00571768	0	0	0	0	0.0292606
		0.0511003	0.00464548	Colibacter unknown_species	0	0	0.0511003	0	0	0	0	0	0
		0.141376	0.01963	Collinsella aerofaciens	0	0.0110408	0	0	0	0	0	0.141376	0
		0.0273297	0.00352337	Collinsella unknown_species	0	0	0	0	0	0	0	0.0273297	0
		0.00755599	0.000686908	Enterobacter roggenkampii	0	0	0	0	0	0.00755599	0	0	0
		0.00684346	0.000622133	Enterococcus avium	0	0	0	0	0	0.00684346	0	0	0
		0.0119037	0.00108215	Enterococcus faecalis	0	0	0	0	0	0	0.0119037	0	0
		0.00794709	0.000722463	Enterococcus gallinarum	0	0	0	0	0	0	0	0	0.00794709
		0.0110054	0.00100049	Erysipelatoclostridium ramosum	0	0	0	0	0	0	0	0.0110054	0
		0.377545	0.116375	Escherichia coli	0.0679	0.0391746	0.0387771	0.377545	0.00878412	0.373224	0.135538	0.0096621	0.0115695
		0.00535746	0.000487042	Escherichia unknown_species	0	0	0	0.00535746	0	0	0	0	0
		0.00695441	0.000632219	Faecalibacterium prausnitzii	0	0	0	0	0	0	0	0.00695441	0
		0.0127497	0.00115907	Faecalibacterium unknown_species	0	0	0	0	0	0	0	0.0127497	0
		0.0924771	0.00840701	Flavonifractor plautii	0	0	0	0	0	0	0	0	0
		0.00876938	0.000797216	Flavonifractor unknown_species	0	0	0	0	0	0	0	0	0
		0.00724749	0.000658863	Hungatella hathewayi	0	0	0.00724749	0	0	0	0	0	0
		0.00442042	0.000401856	Klebsiella michiganensis	0	0	0	0	0	0	0	0	0.00442042
		0.00798198	0.000725635	Klebsiella oxytoca	0	0	0	0	0	0	0	0	0.00798198
		0.248791	0.0304726	Klebsiella pneumoniae	0.00858354	0	0	0	0	0.0417094	0	0	0.248791
		0.230721	0.022213	Klebsiella quasipneumoniae	0.00299268	0	0	0	0	0.0106292	0	0	0.230721
		0.0062003	0.000563664	Klebsiella quasivariicola	0	0	0	0	0	0	0	0	0.0062003
		0.00713624	0.000648749	Klebsiella unknown_species	0	0	0	0	0	0	0	0	0.00713624
		0.00678134	0.0011315	Klebsiella variicola	0.00678134	0	0	0	0	0	0	0	0.00566511
		0.0912865	0.00829877	Lactobacillus ruminis	0.0912865	0	0	0	0	0	0	0	0
		0.0102607	0.000932791	Lancefieldella unknown_species	0.0102607	0	0	0	0	0	0	0	0
		0.0222142	0.00201948	Megasphaera unknown_species	0	0	0.0222142	0	0	0	0	0	0
		0.0593304	0.00539367	Mesosutterella multiformis	0	0	0.0593304	0	0	0	0	0	0
		0.0225991	0.00205446	Morganella morganii	0	0	0	0	0	0	0	0	0.0225991
		0.242627	0.0473011	Parabacteroides distasonis	0	0.00733138	0.242627	0	0	0	0.164171	0.106183	0
		0.0075619	0.000687445	Parabacteroides merdae	0	0	0	0	0	0	0	0.0075619	0
		0.0124836	0.00198738	Parabacteroides unknown_species	0	0	0.0124836	0	0.00387981	0	0.00549779	0	0
		0.00794878	0.000722616	Phascolarctobacterium faecium	0	0	0	0	0	0	0	0	0
		0.0259864	0.0023624	Phascolarctobacterium succinatutens	0	0	0	0	0	0	0	0.0259864	0
		0.0108138	0.000983069	Phascolarctobacterium unknown_species	0	0	0	0	0	0	0	0.0108138	0
		0.204309	0.0185736	Phocaeicola coprophilus	0	0	0	0	0	0	0	0	0
		0.347621	0.0460787	Phocaeicola dorei	0	0.347621	0	0	0	0	0	0.154608	0
		0.00697669	0.00253108	Phocaeicola unknown_species	0	0.00545755	0	0.00514422	0.00555216	0	0	0.00471121	0
		0.0276134	0.00493542	Phocaeicola vulgatus	0	0.0172179	0	0	0	0	0	0.00945845	0
		0.0573145	0.0119711	Prevotella copri	0	0	0	0.0302486	0.0573145	0	0	0.0441188	0
		0.256572	0.0529057	Prevotella unknown_species	0	0	0	0.125944	0.256572	0	0	0.199447	0
		0.00819551	0.000745046	Proteus columbae	0	0	0	0	0	0	0	0	0.00819551
		0.00947979	0.000861799	Proteus mirabilis	0	0	0	0	0	0.00947979	0	0	0
		0.0183535	0.0016685	Proteus unknown_species	0	0	0	0	0	0	0	0	0.0183535
		0.0087142	0.0007922	Providencia unknown_species	0	0	0	0	0	0	0	0	0.0087142
		0.014402	0.00130927	Rikenella unknown_species	0	0	0.014402	0	0	0	0	0	0
		0.0229979	0.00419147	Rothia unknown_species	0.0145689	0	0	0	0	0.0229979	0	0.00853936	0
		0.00693639	0.000630581	Ruminococcus gnavus	0	0	0.00693639	0	0	0	0	0	0
		0.0316044	0.00376215	Streptococcus salivarius	0	0	0	0	0	0.0316044	0	0.00977923	0
		0.0584277	0.0188437	Streptococcus unknown_species	0.0248745	0	0	0.0133727	0.0074228	0.0584277	0	0.036741	0.0203052
		0.00786182	0.000714711	Sutterella unknown_species	0	0	0	0	0	0	0	0	0
		0.0287949	0.00261772	Sutterella wadsworthensis	0	0	0	0	0	0	0.0287949	0	0
		0.014782	0.00134382	Veillonella atypica	0.014782	0	0	0	0	0	0	0	0
		0.0287879	0.00261708	Veillonella dispar	0.0287879	0	0	0	0	0	0	0	0
		0.00908525	0.000825932	Veillonella infantium	0.00908525	0	0	0	0	0	0	0	0
		0.120345	0.0224133	Veillonella parvula	0.00768745	0	0.120345	0	0	0	0.118514	0	0
		0.325215	0.050719	Veillonella seminalis	0	0.0941468	0	0	0.0540874	0	0	0.0844593	0
		0.09555	0.0136338	Veillonella unknown_species	0.09555	0	0.0135674	0	0.0133352	0	0	0	0

## Sheet: Table_S4
Table S4: Shallow Shotgun profiles of 1109 sampels of infants used in this study
Count	817	712	564	485	238	323	347	159	253	264	256	155	272	317	313	220	163	155	258	141	415	146	208	445	252	120	163	224	135	157	115	106	108	133	30	64	132	91	226	161	81	95	29	69	138	94	108	143	165
Max	0.953416	0.990746	0.903927	0.93016	0.880042	0.781088	0.595076	0.654643	0.757584	0.734838	0.657389	0.738167	0.820448	0.392326	0.368793	0.417512	0.647014	0.422672	0.618942	0.695489	0.585125	0.802281	0.540799	0.374929	0.409222	0.327758	0.391474	0.375242	0.320445	0.423709	0.516959	0.45005	0.367881	0.349441	0.639804	0.442745	0.430975	0.361885	0.308644	0.184325	0.624923	0.232113	0.464049	0.463372	0.164728	0.182455	0.403728	0.409967	0.101877
Average	0.160706	0.0760304	0.0617783	0.0596138	0.031338	0.0235238	0.0216998	0.0212104	0.0203893	0.0200922	0.0188089	0.0186627	0.0181401	0.0152826	0.0127031	0.0120756	0.0101358	0.0093856	0.00918326	0.00872916	0.00856702	0.00849544	0.00826209	0.00825202	0.00748319	0.00635305	0.00629569	0.00623808	0.00591223	0.00585056	0.00567475	0.00547273	0.00538989	0.00511344	0.0050402	0.00484621	0.00443017	0.00441433	0.00431397	0.0041999	0.00419162	0.00414059	0.0040846	0.00402741	0.00396924	0.00395637	0.00393622	0.00383223	0.00371084
Reads Taxonomy	Bifidobacterium longum	Escherichia coli	Bifidobacterium breve	Bifidobacterium bifidum	Bacteroides fragilis	Bacteroides uniformis	Ruminococcus gnavus	Prevotella unknown_species	Phocaeicola dorei	Veillonella parvula	Bifidobacterium pseudocatenulatum	Prevotella copri	Parabacteroides distasonis	Collinsella aerofaciens	Veillonella unknown_species	Blautia wexlerae	Erysipelatoclostridium ramosum	Megasphaera unknown_species	Flavonifractor plautii	Bacteroides thetaiotaomicron	Bacteroides unknown_species	Bifidobacterium adolescentis	Veillonella atypica	Bifidobacterium unknown_species	Phocaeicola vulgatus	Bacteroides caccae	Bifidobacterium catenulatum	Streptococcus unknown_species	Anaerostipes hadrus	Faecalibacterium unknown_species	Sutterella wadsworthensis	Parabacteroides merdae	Veillonella ratti	Klebsiella pneumoniae	Mycoplasma hyopneumoniae	Haemophilus haemolyticus	Bacteroides xylanisolvens	Eubacterium rectale	Blautia unknown_species	Clostridium innocuum	Ruminococcus faecis	Akkermansia muciniphila	Helicobacter felis	Alistipes onderdonkii	Faecalibacterium prausnitzii	Lactobacillus ruminis	Enterococcus faecalis	Streptococcus salivarius	Collinsella unknown_species
2-BE	0.0130566	0.0681037	0.234222	0.15871	0	0	0	0	0	0.00771052	0.0790564	0	0	0	0.0958368	0	0	0	0	0	0	0	0.0148263	0.0607897	0	0	0.0728763	0.0249492	0	0	0	0	0	0.0086093	0	0	0	0	0	0	0	0	0	0	0	0.0915604	0	0	0
6-BE	0.101093	0.0391745	0	0	0.320103	0.0139274	0	0	0.347621	0	0	0	0.00733137	0.0110408	0	0	0	0	0	0	0.0079335	0	0	0	0.0172178	0	0	0	0	0	0	0	0	0	0	0	0.0092587	0	0	0	0	0	0	0	0	0	0	0	0
8-BE	0.130196	0.0387771	0	0.0276809	0	0	0.00693639	0	0	0.120345	0	0	0.242627	0	0.0135674	0	0	0.0222142	0	0	0.0146331	0	0	0	0	0	0	0	0	0	0	0	0	0	0	0	0	0	0	0	0	0.0211235	0	0	0	0	0	0	0
9-BE	0.293678	0.377544	0	0	0	0.120612	0	0.125944	0	0	0	0.0302486	0	0	0	0	0	0	0	0.0111633	0.0112171	0	0	0	0	0	0	0.0133727	0	0	0	0	0	0	0	0	0	0	0	0	0	0	0	0	0	0	0	0	0
10-BE	0.48543	0.00881833	0.0277607	0.0519174	0	0	0	0.257571	0	0	0	0.0575377	0	0	0.0133871	0	0	0	0	0	0.019446	0	0	0.0108074	0	0	0	0.00745171	0	0	0	0	0	0	0	0	0	0	0	0	0	0	0	0	0	0	0	0	0
11-BE	0.371421	0.373223	0.042129	0.0239792	0	0	0	0	0	0	0	0	0	0	0	0	0	0	0	0	0	0	0	0	0	0	0	0.0584277	0	0	0	0	0	0.0417093	0	0	0	0	0	0	0	0	0	0	0	0	0	0.0316044	0
13-BE	0.116111	0.135538	0	0	0	0	0	0	0	0.118514	0	0	0.164171	0	0	0	0	0	0	0.399515	0.0144106	0	0	0	0	0	0	0	0	0	0.028795	0	0	0	0	0	0.00554428	0	0	0	0	0	0	0	0	0	0.0119037	0	0
14-BE	0	0.009752	0	0	0	0	0	0.201303	0.156046	0	0	0.0445293	0.107171	0.142691	0	0	0.0111078	0	0	0	0.0248843	0	0	0	0.00954646	0	0	0.0370829	0	0.0128683	0	0.00763226	0	0	0	0	0	0	0	0	0	0	0	0	0.00701912	0	0	0.00987022	0.0275839
15-BE	0	0.0116209	0	0	0	0	0	0	0	0	0	0	0	0	0	0	0	0	0	0	0	0	0	0	0	0	0	0.0203953	0	0	0	0	0	0.249896	0	0	0	0	0	0	0	0	0	0	0	0	0	0	0
16-BE	0	0.0965349	0	0	0	0	0	0	0	0	0	0	0	0	0.027519	0	0	0	0	0.453234	0.0102076	0	0	0	0	0	0	0.0461364	0	0	0	0	0	0.0361143	0	0	0	0	0	0	0	0	0	0	0	0	0	0	0
17-BE	0.0127707	0.121982	0	0.405919	0	0	0	0	0	0	0	0	0	0.0638095	0	0	0	0	0.092908	0	0.00733619	0	0	0	0.027742	0	0	0	0	0	0	0	0	0	0	0	0	0	0	0	0	0	0	0	0	0	0	0	0.0114806
ERR1449724	0	0.261599	0	0	0	0	0	0	0	0	0	0	0	0	0.015329	0	0	0	0	0	0	0	0.181696	0	0	0	0	0	0	0	0	0	0	0.00995677	0	0	0	0	0	0	0	0	0	0	0	0	0.0186691	0	0
ERR2367169	0.200926	0.105794	0	0.0210959	0	0	0	0.270669	0	0	0	0.131066	0	0.019507	0	0	0	0.102029	0	0	0.0133403	0	0	0	0	0	0	0	0	0	0.0151674	0	0	0	0	0	0	0	0	0	0	0	0	0	0	0.0717075	0	0	0.0392571
ERR2367175	0.0538477	0.125265	0	0	0.00691656	0	0	0.21104	0	0	0	0.43081	0.00999896	0	0.0415863	0	0	0.0352189	0	0	0.0183306	0	0.0130446	0	0	0	0.0168733	0	0	0	0.00940582	0	0	0	0	0	0	0	0	0	0	0	0	0	0	0	0	0	0
ERR2367181	0.234663	0.059032	0.0279267	0.0205624	0.369623	0	0	0	0	0	0	0	0	0	0.0597117	0	0	0	0.0164289	0	0.0101724	0	0	0	0	0	0	0	0	0	0	0	0.113388	0	0	0	0	0	0	0	0	0	0	0	0	0	0	0	0
ERR2367187	0.105083	0.0607558	0	0	0	0	0	0.464894	0	0	0	0.175989	0	0.00808446	0.0221675	0	0	0	0.009503	0	0.0188406	0	0	0	0	0	0	0	0	0	0	0	0.0391199	0	0	0	0	0	0	0	0	0	0	0	0	0	0	0	0.0194595
ERR2367192	0.306231	0.065038	0.0206174	0.0173183	0	0	0	0.217627	0	0	0	0.0551251	0	0.028967	0.0333621	0	0	0	0	0	0.0110639	0	0	0.0119251	0	0	0	0.0460367	0	0.00780194	0.00565795	0	0.0156235	0	0	0.00890272	0	0	0	0	0	0	0	0	0	0	0	0.018551	0.0218394
ERR2367204	0.424458	0.231023	0	0.0431001	0.138129	0	0	0	0	0	0	0	0	0	0.0243034	0	0	0	0	0	0	0	0.0383547	0.0155239	0	0	0	0.0258892	0	0	0	0	0	0	0	0	0	0	0	0	0	0	0	0	0	0	0	0	0
ERR2367210	0.752229	0.108412	0.0212907	0.0192121	0	0	0	0	0	0	0	0	0	0	0.0361057	0	0	0	0	0	0	0	0.00857492	0.0431011	0	0	0	0.0110738	0	0	0	0	0	0	0	0	0	0	0	0	0	0	0	0	0	0	0	0	0
ERR2367222	0.390145	0.0201395	0.0139747	0.028504	0.0643842	0.00619479	0	0.0871025	0	0	0.0181366	0.0533024	0.0155513	0	0	0	0	0.09018	0	0.00654061	0.0209709	0	0	0.0179305	0	0	0.0224384	0	0	0	0.0377694	0	0	0	0	0	0	0	0	0	0	0	0	0	0	0	0	0	0.0218786
ERR2367228	0.361898	0	0.045608	0.0315	0	0	0	0.0957957	0	0	0.0213095	0.138077	0.00849496	0.0337738	0	0	0	0.0432367	0	0	0.025482	0	0	0.0303471	0	0	0.0333057	0.011836	0	0	0.023396	0.0137026	0	0	0	0	0	0	0	0	0	0	0	0	0	0.0112939	0	0	0.0312675
ERR2367240	0.267029	0.02469	0	0.0829424	0	0	0	0.0161007	0	0	0	0.0615036	0	0.0163452	0.0264619	0	0	0.0837981	0	0.0947337	0.00581791	0	0	0.0174875	0	0	0	0	0	0	0	0	0.0487223	0	0	0	0	0	0	0	0	0	0	0	0	0	0	0	0.046741
ERR2367246	0.38695	0	0.0718534	0.0446309	0	0	0	0	0	0	0.0203741	0	0	0	0.129881	0	0	0	0	0	0	0	0.0461516	0.0249727	0	0	0.021889	0.0399403	0	0	0	0	0	0	0	0.0151395	0	0	0	0	0	0	0	0	0	0.0301266	0	0.0152964	0
ERR2367252	0.247327	0.155944	0.0102645	0.0164762	0.142818	0	0	0	0	0	0	0	0	0	0.0119164	0	0	0	0.0102049	0	0	0	0.0122633	0	0	0	0	0	0	0	0	0	0	0	0	0	0	0	0	0	0	0	0	0	0	0.106108	0	0	0
ERR2367270	0.280677	0.0562231	0.00938058	0.00743687	0	0	0	0.315024	0	0	0	0.125177	0	0.0152728	0.00801916	0	0	0.0537962	0	0	0.0139703	0	0	0	0	0	0	0	0	0	0	0	0	0	0	0	0	0	0	0	0	0	0	0	0	0.0162722	0	0	0
ERR2367276	0.650079	0.0462573	0.0199341	0.0193444	0.00583885	0	0	0	0	0	0	0	0	0	0.0409731	0	0	0.0210406	0	0	0	0	0.0131768	0.0249735	0	0	0	0.013114	0	0	0	0	0	0	0	0	0	0	0	0	0	0	0	0	0	0	0	0	0.00663622
ERR2367282	0.382744	0.0410059	0.00991152	0.082769	0	0	0	0.014647	0	0	0	0.0167898	0	0.00750169	0.0434949	0	0	0.0735276	0	0	0	0	0.0150346	0.0157175	0	0	0	0.0263244	0	0	0	0	0	0	0	0	0	0	0	0	0	0	0	0	0	0	0	0.0155731	0.0335462
ERR2367288	0.356548	0.0264792	0.00768368	0.0309332	0	0	0	0.136465	0	0	0	0.121888	0	0	0.0499398	0	0	0	0	0	0.00930461	0	0	0.00860478	0	0	0	0.0155932	0	0	0	0	0.0737659	0	0	0	0	0	0	0	0	0	0	0	0	0.0237735	0	0	0.00961026
ERR2367294	0.42643	0	0.0059355	0.0751443	0.00676655	0	0	0.00760804	0	0	0	0.0111107	0	0.0069973	0.0369739	0	0	0.0490745	0	0	0	0	0.0119269	0.0157882	0	0	0	0	0	0	0	0	0.00667324	0	0	0	0	0	0	0	0	0	0	0	0	0	0	0	0.0243429
ERR2367300	0.103302	0.0802932	0	0	0	0	0	0.237782	0	0	0	0.158489	0	0	0.0914694	0	0	0	0	0	0.0134868	0	0.0312205	0	0	0	0	0.0327437	0	0	0	0	0	0.0076072	0	0	0	0	0	0	0.0328708	0	0	0	0	0.0110863	0	0	0
ERR2367306	0.0417354	0.0582667	0.0715822	0.0115424	0	0	0	0.186722	0	0	0.0307014	0.333249	0	0.0514658	0	0	0	0	0	0	0.0146391	0	0	0.0257892	0	0	0.0363861	0	0	0	0.0104144	0	0.0102102	0	0	0	0	0	0	0	0	0	0	0	0	0.0592849	0	0	0.0298251
ERR2367312	0.227362	0.0800727	0	0.0170531	0	0	0	0	0	0	0	0	0	0	0.243206	0	0	0.00589061	0	0	0	0	0.0237574	0	0	0	0	0	0	0	0	0	0.367881	0	0	0	0	0	0	0	0	0	0	0	0	0	0	0	0
ERR2367318	0.12247	0.0594374	0.00757422	0.110653	0	0	0	0.161651	0	0	0.0331475	0.154469	0	0.00922967	0.0161598	0	0	0.0610729	0	0	0.0115841	0	0	0.0186751	0	0	0.0340785	0	0	0	0	0	0.0269153	0	0	0	0	0	0	0	0	0	0	0	0	0	0	0	0.0440059
ERR2367324	0.260269	0.0477617	0.00887162	0.0285502	0.250368	0	0.0123502	0	0	0	0	0	0	0.0539248	0	0	0	0	0.00823208	0	0.00834812	0	0	0.00858071	0	0.00696048	0	0	0	0	0.0122827	0	0	0	0	0	0.0382772	0	0	0	0	0.0414838	0	0	0	0.0154904	0	0	0.033714
ERR2367330	0.440654	0	0.0246891	0.141756	0	0	0	0	0	0	0	0	0	0.01781	0.0282951	0	0	0.00868652	0	0	0	0	0	0.0174795	0	0	0	0	0	0	0	0	0.0289881	0	0	0	0	0	0	0	0	0	0	0	0	0	0	0	0.0181688
ERR2367336	0.817495	0.0878796	0.0171233	0	0	0	0	0	0	0	0	0	0	0	0	0	0	0	0	0	0	0	0	0.0316151	0	0	0	0.0108809	0	0	0	0	0	0	0	0	0	0	0	0	0	0	0	0	0	0	0	0	0
ERR2367342	0.575951	0.150266	0.0149984	0.140598	0	0	0	0	0	0	0	0.0139411	0	0	0.00920534	0	0	0.0132265	0	0	0	0	0	0.0318642	0	0	0	0	0	0	0	0	0	0	0	0	0	0	0	0	0	0	0	0	0	0.0166228	0	0	0.0177921
ERR2367348	0.244786	0	0.0280381	0.0301868	0.055108	0	0	0.0923515	0	0	0.0411382	0.0795723	0	0.0608665	0	0	0	0.0734832	0	0	0.00882607	0	0	0.0262778	0	0	0.0510673	0	0	0	0.017684	0	0	0	0	0	0	0	0	0	0	0	0	0	0	0.0215149	0	0	0.079173
ERR2367353	0.388528	0.14522	0.00978649	0.0320692	0.0416972	0	0	0.0842714	0	0	0	0.0441932	0.0069545	0	0	0	0	0.00913209	0	0	0.00704046	0	0	0.0128777	0	0	0	0.0336952	0	0	0.0169096	0	0	0	0	0	0	0	0	0	0	0	0	0	0	0	0	0.00975625	0.0154807
ERR2367365	0.43454	0.173581	0.0119833	0.0135467	0	0	0	0	0	0	0.0322407	0.00624421	0	0	0.0770212	0	0	0	0	0	0	0	0.0329799	0.0175204	0	0	0.034041	0.00948616	0	0	0	0	0	0	0	0	0	0	0	0	0	0	0	0	0	0.0819774	0	0	0
ERR2367370	0.246336	0.0418915	0.0109932	0.0502241	0.113959	0	0	0.117729	0	0	0	0.0521107	0	0.0167259	0	0	0	0.0245151	0	0	0.0122166	0	0	0.00980706	0	0	0	0	0	0	0	0	0	0	0	0	0	0	0	0	0	0	0	0	0	0	0	0	0.0979799
ERR2367376	0.112399	0.421014	0	0	0.0117446	0	0	0.0971434	0	0	0.0150583	0.0496883	0	0.0118859	0.0117593	0	0	0.0586365	0	0	0	0	0	0.0227838	0	0	0.0125788	0.0432738	0	0.0204773	0	0	0	0	0	0	0	0	0	0	0	0	0	0	0	0.0289638	0	0.0203259	0
ERR2367382	0.269083	0.10916	0	0.0167655	0.310845	0	0	0	0	0.104003	0	0	0	0	0.121502	0	0	0	0	0	0.0102445	0	0.0414313	0	0	0	0	0	0	0	0	0	0	0	0	0	0	0	0	0	0	0	0	0	0	0	0	0	0
ERR2367388	0.643635	0.271614	0.0204754	0	0	0	0	0	0	0	0	0	0	0	0.0224141	0	0	0	0	0	0	0	0	0.0418607	0	0	0	0	0	0	0	0	0	0	0	0	0	0	0	0	0	0	0	0	0	0	0	0	0
ERR2367400	0.263522	0.0669839	0.0204067	0.0197044	0.208197	0	0	0	0	0	0.0565015	0	0	0	0.0114064	0	0	0	0	0	0.00553918	0	0	0.0248265	0	0	0.0605276	0	0	0.014818	0	0	0	0	0	0	0	0	0	0	0	0	0	0	0	0.0260026	0	0	0.0199234
ERR2367418	0.253974	0.207849	0.0680926	0	0	0	0	0.0407529	0	0.0110928	0	0.0123488	0	0	0.106455	0	0	0	0	0	0	0	0.0440819	0.0108278	0	0	0	0.0696329	0	0	0	0	0	0	0	0	0	0	0	0	0	0	0	0	0	0.0306391	0	0.0298707	0
ERR2367424	0.215437	0.0324363	0.0158697	0.0564257	0	0	0	0.0841267	0	0	0	0.190919	0	0.0182835	0.0411107	0	0	0.040387	0	0	0.00919646	0	0	0.029206	0	0	0	0.0201376	0	0	0	0	0.0573476	0	0	0	0	0	0	0	0	0	0	0	0	0	0	0	0.0154198
ERR2367430	0.189813	0.26548	0.0136393	0.114075	0	0	0	0.0110861	0	0	0	0.0280747	0	0.0353789	0.0199104	0	0	0	0	0	0	0	0	0.0181653	0	0	0	0	0	0	0	0	0.0318767	0	0	0	0	0	0	0	0	0	0	0	0	0	0	0	0.0332476
ERR2367436	0.0528433	0.553937	0	0	0	0	0	0	0	0	0	0	0	0	0.0328044	0	0	0	0	0	0	0	0.0126859	0	0	0	0	0.0215415	0	0	0	0	0	0	0	0	0	0	0	0	0	0	0	0	0	0	0	0	0
ERR2367442	0.16887	0.0502248	0	0	0	0	0.220386	0.17942	0	0	0	0.130369	0	0	0.0237057	0	0	0.0872288	0	0	0.00917052	0	0	0	0	0	0	0	0	0	0.0112752	0	0	0	0	0	0	0	0	0	0	0	0	0	0	0	0	0	0.0472652
ERR2367446	0.22344	0	0	0.0160332	0	0.0381578	0	0.0457228	0	0	0	0.0852345	0.00785088	0	0.030255	0	0	0.114576	0.00570871	0	0	0	0	0.008773	0.0321986	0	0	0	0	0	0	0	0.0580023	0	0	0	0	0	0	0	0	0	0	0	0	0	0	0	0.0331948
ERR2367452	0.263021	0.00988979	0.00687896	0.00743305	0	0	0	0.0475	0	0	0	0.163398	0	0	0.0290981	0	0	0.132944	0	0	0.00577703	0	0	0.00696287	0	0	0	0.00746806	0	0	0	0	0.0527169	0	0	0	0	0	0	0	0	0	0	0	0	0	0	0	0.0233639
ERR2367463	0.0780051	0.569442	0.0483664	0	0	0	0	0.0621517	0	0	0	0.0363394	0	0	0.0355545	0	0	0	0	0	0	0	0.0201888	0	0	0	0	0.0130456	0	0	0	0	0	0	0	0	0	0	0	0	0	0	0	0	0	0.0135637	0	0	0
ERR2367475	0.0340399	0.292929	0.0110119	0.0128043	0	0	0	0.237499	0	0	0.0253672	0.135584	0	0.0337256	0	0	0	0.0251751	0	0	0.0172981	0	0	0.0103103	0	0	0.0295379	0	0	0	0	0	0	0	0	0	0	0	0	0	0	0	0	0	0	0.039065	0	0	0.0179487
ERR2367480	0.338859	0	0.0515218	0.00946317	0	0	0	0.2265	0	0	0	0.163635	0	0.00926155	0	0	0	0.0381885	0	0	0.0115631	0	0	0.0147944	0	0	0	0	0	0	0	0	0	0	0	0	0	0	0	0	0	0	0	0	0	0	0	0	0.0124975
ERR2367486	0.209509	0.00633981	0	0.0175689	0.0834844	0	0	0.158837	0.00555835	0	0	0.0770402	0.0118896	0.0175528	0.0146079	0	0	0.0437247	0.0201872	0	0.0113971	0	0	0.011148	0	0	0	0.0307462	0	0	0	0	0.0141987	0	0	0	0	0	0	0	0	0	0	0	0	0	0	0.00933052	0.101877
ERR2367492	0.471841	0.025137	0.0111458	0.0125805	0.00908743	0	0	0.134755	0	0	0	0.038401	0.00512246	0.0123694	0	0	0	0.107177	0	0.0111997	0.0355241	0	0	0.0162533	0	0	0	0	0	0	0	0	0	0	0	0	0.00880275	0	0	0	0	0	0	0	0	0	0	0	0.0476509
ERR2367498	0.441799	0	0.0236521	0.0204202	0	0	0	0	0	0	0.0723533	0	0	0.00549269	0.0244186	0	0	0	0	0	0	0	0.00955843	0.0378537	0	0	0.0794427	0.0639541	0	0	0	0	0	0	0	0	0	0	0	0	0	0	0	0	0	0.156115	0	0.0293865	0
ERR2367504	0.370692	0.158896	0.0117391	0.0228678	0	0	0	0	0	0.0107383	0	0	0	0	0.180828	0	0	0	0	0	0	0	0.0438566	0.00780831	0	0	0	0.0934371	0	0	0	0	0	0	0	0	0	0	0	0	0	0	0	0	0	0	0	0.0414322	0
ERR2367510	0.471307	0.33529	0	0.0169989	0	0	0	0	0	0	0	0	0	0	0.0711202	0	0	0	0	0	0	0	0.010622	0	0	0	0	0.0239432	0	0	0	0	0.0707187	0	0	0	0	0	0	0	0	0	0	0	0	0	0	0	0
ERR2367527	0.438553	0.0323874	0.0200471	0.0646411	0.235088	0	0	0	0	0	0	0	0	0	0.0240023	0	0	0.0133618	0	0	0.00805396	0	0.00912173	0.0185864	0	0	0	0.0219468	0	0.018304	0	0	0	0	0	0	0	0	0	0	0	0	0	0	0	0	0	0.0104051	0
ERR2367533	0.620162	0.312068	0.0118003	0	0.00747036	0	0	0	0	0	0	0	0	0	0.0110048	0	0	0	0	0	0	0	0	0.0173735	0	0	0	0	0	0	0	0	0.0082979	0	0	0	0	0	0	0	0	0	0	0	0	0	0	0	0
ERR2367539	0.0988183	0.0338069	0.0158051	0.00835346	0	0	0	0.349786	0	0	0	0.281579	0	0	0	0	0	0.0611615	0	0	0.0244464	0	0	0	0	0.0631144	0	0	0	0	0	0	0	0	0	0	0.0116856	0	0	0	0	0	0	0	0	0	0	0	0
ERR2367545	0.520727	0.0718619	0.00970331	0.0371814	0	0	0	0	0	0	0	0	0	0	0.0273046	0	0	0.0103277	0	0	0	0	0	0.0138117	0	0	0	0	0	0	0	0	0.0535884	0	0	0	0	0	0	0	0	0	0	0	0	0	0	0	0.0346779
ERR2367557	0.175238	0.396198	0.0796008	0.0267473	0	0	0	0.0469514	0	0	0	0.00827061	0	0	0.0351507	0	0	0.0120517	0	0	0	0	0	0.0178751	0	0	0	0.0833925	0	0	0	0	0	0	0	0	0	0	0	0	0	0	0	0	0	0	0	0.0397002	0
ERR2367569	0.31992	0.0123743	0.0276388	0.0899495	0	0	0	0.038937	0	0	0.0215739	0.0241095	0.0162889	0.018221	0	0	0	0.133017	0.0162871	0.0115754	0	0	0	0.0223808	0	0	0.0316394	0	0	0	0.0441098	0	0	0	0	0	0	0	0	0	0	0	0	0	0	0	0	0	0.0395665
ERR2367575	0.10722	0.0613779	0.0141741	0.0149829	0.0913174	0.0464694	0	0.128082	0	0	0	0.131433	0.0496994	0.0261959	0	0	0	0.124823	0	0	0.0114957	0	0	0	0	0	0	0	0	0	0.0406584	0	0	0	0	0	0	0	0	0	0	0.00729908	0	0	0	0	0	0	0.0246178
ERR2367581	0.429188	0.344785	0.0169922	0.0246143	0	0	0	0.00653527	0	0	0	0	0.014319	0	0.0451924	0	0	0	0	0.0053075	0	0	0	0.0127403	0	0	0	0.0265975	0	0	0	0	0.0480042	0	0	0	0	0	0	0	0	0	0	0	0	0	0	0.00977467	0
ERR2367587	0.399006	0.048121	0.0112367	0.0712674	0.00800795	0	0	0.0917529	0	0	0.015688	0.0459896	0	0.00922988	0.0170772	0	0	0.0419415	0	0	0.00739021	0	0	0.0429677	0	0	0.00837248	0.0145227	0	0	0.00726	0	0.0120719	0	0	0	0	0	0	0	0	0	0	0	0	0.0248912	0	0	0.0306921
ERR2367593	0.318053	0.455638	0	0.11343	0	0	0	0	0	0	0	0	0	0	0	0	0	0	0	0	0	0	0	0.0146779	0	0	0	0.0593732	0	0	0	0	0	0	0	0	0	0	0	0	0	0	0	0	0	0	0	0.0163418	0
ERR2367599	0.402435	0.145805	0.0136063	0.0169344	0.178963	0	0	0.0141993	0	0	0	0	0	0	0	0	0	0	0	0	0.00619517	0	0	0.00932954	0	0	0	0.0349717	0	0	0.177561	0	0	0	0	0	0	0	0	0	0	0	0	0	0	0	0	0	0
ERR2367605	0.111254	0.522689	0	0	0	0	0	0	0	0.0171534	0	0	0	0	0.0886648	0	0	0	0	0	0	0	0.0205786	0	0	0	0	0.0549593	0	0	0	0	0	0.00578202	0	0	0	0	0	0	0	0	0	0	0	0	0	0	0
ERR2367611	0.0226555	0.426656	0	0.0140235	0.0761122	0.00662764	0	0.0187859	0	0	0	0.0536802	0	0	0	0	0	0.0452974	0.0134892	0	0.286924	0	0	0	0	0	0	0	0	0	0	0	0	0	0	0	0	0	0	0	0	0	0	0	0	0	0	0	0
ERR2367617	0.381441	0.0979309	0	0	0.0651879	0	0.0189848	0	0.0426686	0.0480059	0	0	0	0	0	0	0	0	0.029833	0.0226979	0.29325	0	0	0	0	0	0	0	0	0	0	0	0	0	0	0	0	0	0	0	0	0	0	0	0	0	0	0	0
ERR2367623	0.21413	0.0503249	0.028863	0.0396628	0.033058	0	0.00630736	0.0438056	0	0	0.0151112	0.0511899	0	0.00914452	0.141465	0	0	0.018853	0	0	0	0	0.0465526	0.0204505	0	0	0.00967763	0.0100719	0	0	0	0	0	0	0	0	0	0	0	0	0	0	0	0	0	0.0846218	0	0.0156379	0
ERR2367629	0.106062	0.10317	0.0146244	0.021256	0	0	0.00665799	0.153325	0	0	0.0497679	0.132179	0	0.0115835	0.0270876	0	0	0.0477627	0.00545231	0	0.0183116	0	0	0.0259049	0	0	0.0347331	0.02339	0	0.0183128	0	0	0	0	0	0	0	0	0	0	0	0	0	0	0.00845208	0.0214382	0	0	0.0429844
ERR2367635	0.32131	0.412133	0	0	0	0	0	0	0	0	0	0	0	0	0.0409896	0	0	0	0	0	0	0	0.0116128	0.0132363	0	0	0	0.0278864	0	0	0	0	0.0199023	0	0	0	0	0	0	0	0	0	0	0	0	0	0	0	0
ERR2367647	0.270254	0.0243134	0	0.0217229	0	0	0	0.157914	0	0	0	0.127321	0.012466	0.109591	0.0385235	0	0	0	0	0	0.00757837	0	0	0	0	0	0	0	0	0	0.0522006	0	0.0768156	0	0	0	0	0	0	0	0	0	0	0	0	0	0	0	0.0402983
ERR2367653	0.0706268	0.0770302	0	0.0186385	0.520298	0	0.0602401	0	0	0	0	0	0.0343669	0.0367183	0	0	0.0107208	0	0.00829591	0	0.0159437	0	0	0.0108091	0	0	0	0	0	0	0.0658091	0	0	0	0	0	0	0	0	0	0	0	0	0	0	0	0	0	0.0145988
ERR2367659	0.020785	0.0291215	0	0.0158685	0	0	0	0.269124	0	0.0115273	0.0352185	0.263781	0	0.0210717	0.0901037	0	0	0	0	0	0.0183426	0	0.0225487	0.0180802	0	0	0.0454497	0.013483	0	0.00820013	0	0	0	0	0	0	0	0	0	0	0	0	0	0	0	0.0129252	0	0	0.0136077
ERR2367671	0.3623	0.256475	0	0	0	0	0.0106394	0.0535206	0	0	0	0.173802	0	0	0.0227261	0	0	0	0	0	0.00686148	0	0	0	0	0	0	0.0191468	0	0	0	0	0	0	0	0	0	0	0	0	0	0	0	0	0	0	0	0.00879273	0
ERR2367677	0.0392394	0.00573344	0.00991712	0	0	0	0	0.218007	0	0	0.130011	0.0999843	0	0.0307917	0.0103996	0.00709349	0	0.00777335	0	0	0.0110177	0.00912868	0	0.0509934	0	0	0.143426	0.0129198	0	0.0322495	0	0	0	0	0	0	0	0	0	0	0.0442288	0	0	0	0.0117688	0.0183757	0	0	0.00996355
ERR2367683	0.0121595	0.411726	0	0	0	0	0	0.0919068	0	0	0.0127488	0.0377888	0	0	0.0180411	0	0	0	0	0	0	0	0	0	0	0	0.0125872	0	0	0	0	0	0	0	0	0	0	0	0	0	0	0	0	0	0	0.0235595	0	0	0
ERR2367689	0.173462	0.0288407	0.0231177	0.0356171	0	0	0.00704399	0	0	0	0.0811633	0	0	0	0.0134335	0	0	0.190481	0	0	0	0.00840966	0	0.0449641	0	0	0.112976	0.0124785	0	0.0282933	0	0	0	0	0	0	0	0	0	0	0	0	0	0	0.010479	0.0637906	0	0	0
ERR2367701	0.464041	0.103134	0.0199411	0.0253766	0.155308	0	0	0	0	0	0	0	0	0	0.0381767	0	0	0.0173431	0	0	0.00528908	0	0.00869869	0.0115619	0	0	0	0.0391842	0	0	0	0	0	0	0	0	0	0	0	0	0	0	0	0	0	0	0	0.0155243	0
ERR2367707	0.345355	0.0468354	0.0100278	0.0359135	0	0	0	0	0	0	0	0	0	0	0.126753	0	0	0	0	0	0	0	0.0496593	0.00893818	0	0	0	0.0369076	0	0	0	0	0.00755728	0	0	0	0	0	0	0	0	0	0	0	0	0	0	0.0209214	0.0135973
ERR2367713	0.490286	0.167789	0.00787402	0.048972	0	0	0	0	0	0	0	0	0	0	0.0557287	0	0	0	0	0	0	0	0.00801657	0.00889683	0	0	0	0.0108629	0	0	0	0	0.0924615	0	0	0	0	0	0	0	0	0	0	0	0	0	0	0	0
ERR2367719	0.760336	0.014659	0.00711508	0	0	0	0	0	0	0	0	0	0	0	0.0260791	0	0	0	0	0	0	0	0.0123759	0.0110146	0	0	0	0.0998008	0	0	0	0	0	0	0	0	0	0	0	0	0	0	0	0	0	0	0	0.0464103	0
ERR2367725	0.162383	0.140289	0.00995359	0.0249314	0.00674104	0.00821553	0	0.273095	0	0	0.0484868	0.0729152	0	0	0.0133185	0	0	0	0	0	0.00935967	0	0	0.0223402	0	0	0.0568324	0.00880925	0	0	0.0181546	0	0	0	0	0	0	0	0	0	0	0	0	0	0	0	0	0	0.00878832
ERR2367731	0.689723	0.0349089	0.0220383	0.043624	0.0136979	0	0	0	0	0	0	0	0	0.0312796	0	0	0	0	0	0	0	0	0	0.0166238	0	0	0	0.02939	0	0	0.00618009	0	0	0	0	0	0	0	0	0	0	0	0	0	0	0.0294667	0	0.00836583	0.00885178
ERR2367737	0.217117	0.102695	0.010968	0.0606866	0	0	0.0590463	0	0	0.00962597	0	0	0	0	0.211551	0	0	0	0	0	0.00944166	0	0.143338	0	0	0	0	0.0446525	0	0.0121495	0	0	0	0	0	0	0	0	0	0	0	0	0	0	0	0	0	0.0176416	0
ERR2367743	0.105481	0.069821	0	0	0	0.00566732	0.00983065	0	0	0	0	0	0	0	0.0757997	0	0	0	0	0	0.0338414	0	0.0917105	0	0	0	0	0.0284386	0	0.0660154	0.007149	0	0	0	0	0	0	0	0	0	0	0	0	0	0.0183879	0	0	0.0133523	0
ERR2367748	0.121093	0.134317	0.0116741	0.0963934	0	0	0.00722014	0.110143	0	0	0.0348267	0.0205844	0	0	0	0	0	0.0947526	0.0239133	0	0.0102297	0	0	0.0182821	0	0	0.03545	0	0	0	0.0805088	0	0	0	0	0	0	0	0	0	0	0	0	0	0	0	0	0	0.0101232
ERR2367754	0.27029	0.0698649	0.00880715	0.0225501	0.266661	0	0.0307937	0	0	0.0809091	0	0	0	0	0.0488545	0	0	0	0	0	0.0073072	0	0.0178125	0	0	0	0	0.0141144	0	0.02775	0	0	0	0	0	0	0	0	0	0	0	0	0	0	0	0.107186	0	0	0
ERR2367760	0.565293	0.206755	0.0140753	0.0272422	0	0	0.0287368	0	0	0	0	0	0	0	0.0255339	0	0	0.0231234	0	0	0	0	0	0.0176582	0	0	0	0	0	0	0	0	0.0425955	0	0	0	0	0	0	0	0	0	0	0	0	0	0	0	0
ERR2367766	0.33083	0.0129352	0.0137914	0.0347306	0	0	0	0.10822	0	0	0.00849465	0.0424723	0	0	0.0298213	0	0	0.0176005	0	0	0.0109891	0	0.0123837	0.0199129	0	0	0	0.026422	0	0	0	0	0.0248392	0	0	0	0	0	0	0	0	0	0	0	0	0.00784896	0	0.00901051	0.00997138
ERR2367772	0.597067	0.0286245	0.0164564	0	0	0	0	0	0	0.0416793	0	0	0	0	0.0842385	0	0	0	0	0	0	0	0.0118924	0.0124172	0	0	0	0.0619502	0	0	0	0	0.0880764	0	0	0	0	0	0	0	0	0	0	0	0	0	0	0.0181564	0
ERR2367778	0.111891	0.0287299	0	0.0414507	0.0640366	0	0	0.366449	0	0	0.0317885	0.135038	0	0	0	0	0	0	0	0	0.0191024	0	0	0.0110965	0	0	0.0355798	0	0	0.0233941	0	0	0	0	0	0	0.0119782	0	0	0	0	0	0	0	0.00714819	0.0252185	0	0	0
ERR2367784	0.154249	0.0323527	0.0246786	0.0149067	0.0226124	0.00704504	0	0.135176	0	0	0.0184578	0.18277	0	0.0111697	0.0361662	0	0	0.0625055	0	0	0.0112367	0	0	0.0321166	0	0	0.0512238	0.0246049	0	0	0.0117145	0	0.0151501	0	0	0	0	0	0	0	0.0133247	0	0	0	0	0.0578828	0	0	0
ERR2367801	0.0397279	0.0124117	0.00815488	0.0327988	0	0	0	0.215441	0	0	0.0141622	0.294824	0	0	0.0108821	0	0	0.123424	0	0	0.0141278	0	0	0.0436877	0	0	0.0151164	0	0	0	0.0123919	0	0	0	0	0	0	0	0	0	0	0	0	0	0	0.0648451	0	0	0.0182824
ERR2367807	0	0.972166	0	0	0	0	0	0	0	0	0	0	0	0	0	0	0	0	0	0	0	0	0	0	0	0	0	0.0145516	0	0	0	0	0	0	0	0	0	0	0	0	0	0	0	0	0	0	0	0	0
ERR2367813	0.138047	0	0.00927337	0.0157296	0	0	0	0.296301	0	0	0	0.335555	0	0.0104768	0	0	0	0.0639937	0	0	0.020228	0	0	0.00785844	0	0	0	0	0	0	0.0107489	0	0	0	0	0	0	0	0	0	0	0	0	0	0	0	0	0	0.00921997
ERR2367819	0.0949248	0	0.0283608	0.0500915	0.015707	0	0	0.0613677	0	0	0.0186074	0.170072	0	0.229186	0	0	0	0.0505838	0	0.0500907	0.0640757	0	0	0	0	0	0.0214661	0	0.00635157	0	0	0	0	0	0	0	0	0	0	0	0	0	0	0	0	0.0189454	0	0	0.0546772
ERR2367831	0.396091	0.249936	0.0116823	0.0297827	0	0	0	0	0	0	0	0	0	0	0.0250651	0	0	0.23555	0	0	0	0	0	0.00834691	0	0	0	0.0311741	0	0	0	0	0	0	0	0	0	0	0	0	0	0	0	0	0	0	0	0	0
ERR2367837	0.227511	0.00805358	0.00857197	0.0351657	0	0	0	0.384913	0	0	0	0.121121	0	0.0172434	0.0167496	0	0	0.0784645	0	0	0.0174705	0	0	0	0	0	0	0	0	0	0	0	0	0	0	0	0	0	0	0	0	0	0	0	0	0	0	0	0.0115614
ERR2367849	0.169528	0.0597637	0	0.0217393	0.0204143	0	0.0174775	0.117733	0	0.0500571	0.0358908	0.12392	0	0.0289591	0.0507899	0	0	0.028786	0	0	0.00936402	0	0	0.0173472	0	0	0.0229854	0	0	0	0	0	0.0220944	0	0	0	0	0	0	0	0.0259096	0	0	0	0	0.0321577	0	0.0111425	0
ERR2367855	0.281959	0.0332268	0.0332889	0.0386905	0	0	0	0.0467547	0	0	0.0414647	0.130757	0	0	0.0609616	0	0	0	0	0	0	0	0.0130866	0.023315	0	0	0.0497246	0.123137	0	0.006565	0	0	0.0122035	0	0	0	0	0	0	0	0	0	0	0	0	0	0	0.0560738	0
ERR2367873	0.807737	0.0125179	0.0154645	0.00894453	0.00962473	0	0	0	0	0	0	0	0	0	0.0156314	0	0	0	0	0	0.0350071	0	0	0.0311586	0	0	0	0	0	0	0.0222992	0	0.0268016	0	0	0	0	0	0	0	0	0	0	0	0	0	0	0	0.0148134
ERR2367879	0.432553	0.0299722	0.0173484	0.0383607	0.235843	0	0	0	0	0	0.00834129	0	0	0	0.0310737	0	0	0.03089	0	0	0.00580339	0	0	0.0129012	0	0	0	0	0	0	0	0	0.0597169	0	0	0	0	0	0	0	0	0	0	0	0	0	0	0	0.0145688
ERR2367885	0.586587	0.0786942	0.0201659	0.0362174	0	0	0	0	0	0	0	0	0	0.0204698	0.0479799	0	0	0	0	0	0	0	0	0.0152593	0.0294599	0.0173826	0	0	0	0	0	0	0.0856071	0	0	0	0	0	0	0	0	0	0	0	0	0	0	0	0.0196702
ERR2367896	0.365114	0.0372708	0.0172939	0	0	0	0	0	0.0106825	0.114799	0	0	0.0202129	0	0.0113494	0	0	0	0	0	0.010499	0	0.0123768	0	0.0857994	0	0	0	0	0	0	0.0305621	0	0	0	0	0.00878255	0	0	0	0	0	0	0	0	0	0	0	0
ERR2367908	0.270047	0.0523387	0.0124892	0.0149621	0.0621766	0	0	0.121711	0	0	0	0.0914405	0	0	0.055044	0	0	0.00854632	0	0	0.00796121	0	0	0.0176982	0	0	0	0.0145273	0	0	0	0	0.0769267	0	0	0	0	0	0	0	0	0	0	0	0	0.0136701	0	0	0.0320366
ERR2367914	0.142461	0.0208257	0.00907758	0.00959555	0.0124764	0	0	0.145023	0	0	0.0617834	0.145516	0	0.0239668	0.0258672	0	0	0.0550588	0.00541492	0	0.00619979	0	0	0.0229708	0	0	0.0558007	0.0369562	0	0.0069951	0	0	0.00975226	0	0	0	0	0	0	0	0	0	0	0	0	0.0212912	0	0	0.0291067
ERR2367920	0.348439	0	0.00914475	0.0825526	0.0989575	0	0	0.0170932	0	0	0.0132142	0.0375525	0.0271055	0.0272347	0	0	0	0.0517117	0	0.00725173	0.00674533	0	0	0.0157358	0.00813288	0	0.0136957	0	0	0	0.0739901	0	0	0	0	0	0	0	0	0	0	0	0	0	0	0	0	0	0.0414419
ERR2367926	0.394444	0.0196845	0.0138014	0.0383179	0	0.0220968	0	0.07664	0	0	0	0.063746	0.0321063	0.0114146	0.0125092	0	0	0.0291707	0.0134898	0.0141279	0	0	0	0.0201973	0	0	0	0	0	0.00563797	0	0	0.0203651	0	0	0	0	0	0	0	0	0	0	0	0	0	0	0	0.0710897
ERR2367932	0.0564059	0.0322874	0	0.0161397	0.0127736	0	0	0.433944	0	0	0.0268778	0.235926	0	0	0	0	0	0.0640107	0	0	0.0199494	0	0	0.012095	0	0	0.0284415	0	0	0	0	0	0	0	0	0	0	0	0	0	0.0167268	0	0	0	0	0	0	0	0
ERR2367950	0.341275	0.0172018	0.0208671	0.0282265	0.0183909	0	0	0.179257	0	0	0	0.208808	0	0	0.0580511	0	0	0.00940584	0	0	0.0128024	0	0.0248551	0	0	0	0	0	0	0.0099478	0.0433354	0	0	0	0	0	0	0	0	0	0	0	0	0	0	0	0	0	0
ERR2367956	0.252475	0.049637	0.0108021	0.0324083	0.0468686	0.0055552	0	0.00520256	0.00613179	0	0	0	0	0.00671057	0.0630112	0	0	0.0173432	0	0	0.00961983	0	0	0.0110947	0	0	0	0.00997798	0	0	0	0	0.0988131	0	0	0	0	0	0	0	0	0	0	0	0	0.126867	0	0	0.0419369
ERR2367962	0.379252	0.101254	0.0165176	0.143348	0	0	0	0	0	0	0	0	0	0.0081987	0.0834047	0	0	0	0.0257163	0	0	0	0	0.0215676	0	0	0	0.0282432	0	0	0	0	0.124572	0	0	0	0	0	0	0	0	0	0	0	0	0.0521076	0	0	0
ERR2367968	0	0	0	0	0	0	0	0.561282	0	0	0	0.0897418	0	0	0	0	0	0	0	0	0.023778	0	0	0	0	0	0	0	0	0.0219269	0	0	0	0	0	0	0	0.0068905	0.0145532	0	0	0	0	0	0.0214109	0	0	0	0
ERR2367986	0.0865176	0.0465069	0.0165387	0	0	0	0	0.45559	0	0	0	0.210321	0	0	0	0	0	0.0396842	0	0	0.0228062	0	0	0	0	0	0	0	0	0	0	0	0	0	0	0	0	0	0	0	0	0	0	0	0	0	0	0	0
ERR2367992	0.0143728	0.101793	0	0	0	0	0	0.429124	0	0	0.0415066	0.128027	0	0	0.0107339	0	0	0.0839915	0	0	0.0187467	0	0	0.0137438	0	0	0.044548	0	0	0	0	0	0	0	0	0	0	0	0	0	0	0	0	0	0	0.0115575	0	0	0
ERR2367998	0.0311296	0.195604	0	0	0	0	0	0.354098	0	0	0.0624678	0.109791	0	0	0.0713052	0	0	0	0.0122329	0	0.0135817	0	0.0372284	0.0178221	0	0	0.0599624	0	0	0	0	0	0	0	0	0	0	0	0	0	0	0	0	0	0	0	0	0	0
ERR2368004	0.308184	0.0609136	0.00900047	0.0166496	0.0164938	0.011241	0	0.111437	0	0	0.0282732	0.108977	0	0.00950527	0.0410359	0	0	0.0125979	0	0	0.0051226	0	0.0207382	0.0318859	0	0	0.0251485	0.0235558	0	0	0	0	0.0145041	0	0	0	0	0.0143736	0	0	0.00850435	0	0	0	0	0.0395818	0	0.0146293	0.0096198
ERR2368010	0.179298	0.0365598	0	0	0	0	0	0.27891	0	0	0.0257758	0.208423	0	0.0212081	0	0	0	0.0781796	0	0	0.015141	0	0	0.0102726	0	0	0.0267885	0	0	0	0.01148	0	0	0	0	0	0	0	0	0	0	0	0	0	0	0	0	0	0.00830849
ERR2368015	0.410187	0.0412177	0.0164479	0.0525415	0.0155677	0	0	0.0477896	0	0	0	0.0742223	0	0	0.00906486	0	0	0.0898958	0	0	0	0	0	0.0391515	0	0	0	0	0	0	0.016516	0	0	0	0	0	0	0	0	0	0	0	0	0	0	0.026072	0	0	0.0365117
ERR2368021	0.0738695	0.0127537	0.00960585	0.0691335	0	0	0	0.213378	0	0	0	0.305039	0	0.0118714	0.0121138	0	0	0.0638889	0	0	0.0132142	0	0	0.040754	0	0	0	0.020445	0	0	0	0	0	0	0	0	0	0	0	0	0	0	0	0	0	0.0321176	0	0.0106304	0.0133251
ERR2368027	0.138568	0.0845812	0.026098	0.0558727	0	0	0	0.0073888	0	0.00835006	0.079733	0.0161122	0	0.0219797	0.0979021	0	0	0	0	0	0.00616707	0	0	0.03394	0	0	0.0843672	0.00941447	0	0	0	0	0.0122443	0	0	0	0	0	0	0	0	0	0	0	0	0.00871693	0	0	0.0155358
ERR2368039	0.561591	0.233124	0.00944227	0.0121047	0	0	0	0	0	0	0	0	0	0	0.0412184	0	0	0	0	0	0	0	0	0.0136245	0	0	0	0.0455683	0	0	0	0	0	0	0	0.00896856	0	0	0	0	0	0	0	0	0	0	0	0.0224225	0
ERR2368045	0.12394	0.099418	0.0196976	0.0208215	0	0	0	0.192443	0	0	0.00951939	0.213949	0	0	0.0103624	0	0	0.0636245	0	0	0.0172475	0	0	0.0506114	0	0	0.0220151	0	0	0	0	0	0	0	0	0	0	0	0	0	0	0	0	0	0	0.0408694	0	0.00985121	0.0226724
ERR2368057	0.443183	0.00929854	0.00883756	0.0566953	0	0	0	0.0895813	0	0	0.0443545	0.0267121	0.021442	0.0209194	0.0173678	0	0	0.0658306	0	0	0	0	0	0.0169654	0	0	0.0475132	0	0	0	0.0460733	0	0	0	0	0	0	0	0	0	0	0	0	0	0	0.0148314	0	0	0.0415286
ERR2368063	0.152192	0.00767525	0.0109828	0.0700138	0	0	0	0.111079	0	0	0.0479462	0.0903618	0	0.185581	0	0	0	0.0670086	0	0	0.00677012	0	0	0.0181288	0	0	0.0591083	0	0	0	0	0	0	0	0	0	0	0	0	0	0	0	0	0	0	0	0	0	0.068625
ERR2368069	0.157347	0.0453999	0.00743068	0	0	0	0	0.300684	0	0	0.0137185	0.111779	0	0.042335	0.0280838	0	0	0	0	0	0.0138895	0	0	0.00870891	0	0	0.0128945	0.00773345	0	0	0	0	0.0489482	0	0	0	0	0	0	0	0	0	0	0	0	0	0	0	0.0752399
ERR2368075	0.681816	0	0.0280568	0.0260864	0	0	0	0	0	0	0	0	0	0.00837721	0.00987863	0	0	0.0407104	0	0	0	0	0	0.0252767	0	0	0	0	0	0	0	0	0.0113625	0	0	0	0	0	0	0	0	0	0	0	0	0	0	0	0.0802282
ERR2368081	0.248501	0	0.00980809	0.120838	0	0	0	0.109955	0	0	0.00672866	0.0575611	0	0.0169661	0.00732453	0	0	0.122135	0	0	0.00546679	0	0	0.0143781	0	0	0	0.0153427	0	0	0	0	0	0	0	0	0	0	0	0	0	0	0	0	0	0.0636593	0	0	0.0276534
ERR2368087	0	0.553367	0	0	0	0	0	0	0	0	0	0	0	0	0.0249074	0	0	0	0	0	0	0	0	0	0	0	0	0	0	0	0	0	0.0394995	0	0	0	0	0	0	0	0	0	0	0	0	0	0	0	0
ERR2368093	0.565692	0.0124644	0.013171	0.0307457	0	0	0	0.0335357	0	0	0.0122111	0.0136638	0	0	0.0298691	0	0	0	0	0	0	0	0.0118546	0.0152759	0	0	0.00782035	0.0333538	0	0	0	0	0.0151817	0	0	0	0	0	0	0	0	0	0	0	0	0.0197904	0	0.0117448	0
ERR2368099	0.122727	0.013628	0.00885134	0	0	0	0	0.27763	0	0	0	0.109888	0	0	0.0569466	0	0	0.228145	0	0	0.0141504	0	0.0208478	0	0	0	0	0.0329464	0	0	0	0	0	0	0	0	0	0	0	0	0	0	0	0	0	0.026066	0	0.0104438	0
ERR2368105	0.262845	0.229057	0.00891446	0.0565387	0.0285884	0.0178138	0	0	0	0	0	0	0.0166705	0	0.0304827	0	0	0	0	0.00673247	0.0974141	0	0.03081	0.00902319	0.00800814	0	0	0	0	0.0137388	0	0	0	0.0194464	0	0	0	0	0	0	0	0	0	0	0	0	0	0	0
ERR2368111	0.0820266	0.00793253	0.0241233	0.0214623	0	0	0	0.199922	0	0	0	0.0715806	0.00526304	0	0	0	0	0.153632	0.00935345	0	0.0081463	0	0	0.00793568	0	0	0	0	0	0	0.0888403	0	0	0	0	0	0.019803	0	0	0	0	0	0	0	0	0.00872281	0	0	0.0449058
ERR2368113	0.147798	0	0	0.0257051	0	0	0	0.108007	0	0	0.0839735	0.118115	0	0.0338777	0	0	0	0.0371755	0.00720147	0	0.00636065	0	0	0.0352629	0	0	0.0938721	0	0	0.0074424	0	0	0	0	0	0	0	0	0	0	0	0	0	0	0	0	0	0	0.0901387
ERR2368119	0.00860816	0.00682221	0.0260737	0.0712954	0.00602205	0	0	0.238742	0	0	0.0196302	0.152282	0	0.043011	0	0	0	0.0856587	0	0	0.0229588	0	0	0.0141774	0	0	0.025288	0	0	0	0.0236284	0	0	0	0	0	0	0	0	0	0	0	0	0	0	0	0	0	0.0403047
ERR2368125	0.169648	0.102933	0.018388	0.0252684	0	0	0	0.170384	0	0	0.00962704	0.110379	0	0.029129	0.0293428	0	0	0.0634864	0	0	0.0108842	0	0	0.0260572	0	0	0.0164411	0	0	0	0.00916494	0	0.0355584	0	0	0	0	0	0	0	0	0	0	0	0	0.0431285	0	0	0.0334106
ERR2368131	0.304043	0.228924	0.0154223	0.0220188	0	0	0	0	0	0	0	0	0	0	0.129672	0	0	0	0	0	0	0	0.0258436	0.0105421	0	0	0	0.0575446	0	0	0	0	0.0996266	0	0	0.0705371	0	0	0	0	0	0	0	0	0	0	0	0.0208353	0
ERR2368143	0.489723	0.0224569	0.00743935	0.0393191	0	0	0	0	0.0808327	0	0	0	0.0302036	0	0	0	0	0	0	0.0576626	0	0	0	0.0170418	0	0	0	0	0	0	0	0	0	0	0	0	0	0	0	0	0	0	0	0	0	0	0	0	0.0399655
ERR2368148	0.303354	0.21128	0.047297	0.0457817	0	0	0	0	0	0	0.0717258	0	0	0	0	0	0	0	0	0	0	0	0	0.0387028	0	0	0.0785836	0.0191816	0	0	0	0	0	0	0	0	0	0	0	0	0	0	0	0	0	0.148762	0	0.0109964	0
ERR2368154	0.307881	0.027362	0.0281553	0.0488019	0.0153827	0	0	0.146396	0	0	0	0.186092	0	0.0168064	0.0446501	0	0	0	0	0	0.0109883	0	0.0159161	0.0177011	0	0	0.00840445	0.0164767	0	0	0	0	0	0	0	0	0	0	0	0	0	0	0	0	0	0.0726003	0	0	0
ERR2368160	0.323485	0.275746	0.00955915	0.0606277	0	0	0	0	0	0	0.0115898	0	0	0	0.0172039	0	0	0	0	0	0	0	0	0.0180784	0	0	0.0115272	0	0	0	0	0	0.00945885	0	0	0	0	0	0	0	0	0	0	0	0	0	0	0	0.0422119
ERR2368172	0.145236	0.0683116	0.026722	0.016141	0.019238	0.00572128	0	0.213453	0	0	0.0159889	0.138012	0	0	0.0130536	0	0	0.021373	0	0	0.0104289	0.0122579	0.0175917	0	0.0308638	0	0.0255993	0.035523	0	0	0	0	0.0328092	0.016655	0	0	0	0	0	0	0.0201992	0	0	0	0.0117667	0.0358146	0	0	0.0163204
ERR2368184	0.190695	0.682196	0	0	0	0	0	0	0	0	0	0	0	0	0.0636221	0	0	0	0	0	0	0	0.0222039	0	0	0	0	0.01776	0	0	0	0	0	0	0	0	0	0	0	0	0	0	0	0	0	0	0	0	0
ERR2368190	0.0488066	0.569999	0.152309	0	0	0	0	0	0	0	0.0361462	0	0	0	0	0	0	0	0	0	0	0	0	0.0172346	0	0	0.0385817	0	0	0	0	0	0	0	0	0	0	0	0	0	0	0	0	0	0	0.126373	0	0	0
ERR2368202	0.810074	0.0447018	0.0314035	0.0151309	0.0125804	0	0	0	0	0	0	0.00677515	0	0	0.0271373	0	0	0	0	0	0	0	0.0112743	0.0183327	0	0	0	0.0103638	0	0	0	0	0	0	0	0	0	0	0	0	0	0	0	0	0	0	0	0	0
ERR2368208	0.326061	0.227574	0.0227052	0	0	0	0	0.0551537	0	0	0	0.0182809	0	0	0.102672	0	0	0	0	0	0	0	0.0250858	0	0	0	0	0.0422134	0	0	0	0	0	0	0	0	0	0	0	0	0	0	0	0	0	0.0264089	0	0.023595	0
ERR2368214	0.413687	0	0.0364671	0.0614305	0.0405849	0.0194659	0	0	0	0	0.019877	0	0	0.0133651	0.0351131	0	0	0.0517422	0	0	0	0	0.00863271	0.0168548	0.0122662	0	0.0243801	0.0329273	0	0	0	0	0.0135958	0	0	0	0	0	0	0	0	0	0	0	0	0	0	0.0140741	0.034705
ERR2368220	0.288495	0.00514463	0.030717	0.0372847	0	0	0	0	0	0	0.0123519	0	0	0	0	0	0	0	0	0	0	0	0	0.0130041	0	0	0.016578	0.0116834	0	0	0	0	0	0	0	0	0	0	0	0	0	0	0	0	0	0	0	0	0.0101114
ERR2368226	0.545959	0.151658	0.0167978	0	0	0	0	0.0066412	0	0.0392655	0	0	0	0	0.0423544	0	0	0	0.0136638	0	0	0	0	0.0316009	0	0	0	0.0536827	0	0	0	0	0	0	0	0	0	0	0	0	0	0	0	0	0	0	0	0.0229824	0
ERR2368243	0.213165	0.124966	0.00905735	0.083273	0	0.0449327	0	0	0	0	0	0	0.0777953	0	0.0261697	0	0	0	0	0	0	0	0	0.00852821	0	0	0	0.0156806	0	0	0	0	0.0396009	0	0	0	0	0	0	0	0	0.00694201	0	0	0	0	0	0	0.012157
ERR2368255	0.362848	0.0236226	0.0185581	0.097294	0.00877642	0	0	0	0	0	0.00987279	0	0	0	0.0107471	0	0	0.110885	0	0	0	0	0	0.0213597	0	0	0.0135489	0.0100969	0	0	0	0	0.0112549	0	0	0	0	0	0	0	0	0	0	0	0	0.0293108	0	0	0.0217546
ERR2368261	0.527871	0.0320974	0.0187291	0.059055	0	0	0	0.0317115	0	0	0	0.0254423	0	0	0	0	0	0.116511	0	0	0	0	0	0.0225222	0	0	0	0	0	0	0	0	0	0	0	0	0	0	0	0	0	0	0	0	0	0.0138919	0	0	0.0236107
ERR2368267	0.405369	0.0675496	0.0147891	0.0153961	0	0	0	0	0.00962122	0	0	0	0.0167615	0	0.0467399	0	0	0	0	0	0	0	0	0.0142891	0.0928977	0	0	0.0145961	0	0	0	0	0.0517573	0.0148598	0	0	0	0	0	0	0	0	0	0	0	0.0759443	0	0.00849832	0.00957985
ERR2368273	0.0443721	0.293507	0.0275287	0	0	0	0	0	0	0	0	0	0	0	0.119284	0	0	0	0	0	0	0	0.0452723	0	0	0	0	0.080419	0	0	0	0	0	0	0	0.0492512	0	0	0	0	0	0	0	0	0	0	0	0.0186723	0
ERR2368285	0.257069	0.0377868	0.0106592	0.0353459	0.0340499	0	0	0	0	0	0	0	0	0.0262151	0.173257	0	0	0	0	0	0	0	0.0215322	0.0112326	0	0	0	0.00849222	0	0	0	0	0.240009	0	0	0	0	0	0	0	0	0	0	0	0	0.0409261	0	0	0.0455706
ERR2368291	0.310288	0.0679855	0.011102	0.0857597	0	0	0	0.0719691	0	0	0	0.085197	0.0055896	0	0.0216585	0	0	0.0496069	0	0	0.01011	0	0	0.0192333	0	0	0	0.0255791	0	0	0.0108186	0	0	0	0	0	0	0	0	0	0	0.0075777	0	0	0	0	0	0	0.0298931
ERR2368297	0	0	0	0	0	0	0	0.492413	0	0	0.0348721	0.228528	0	0.0281837	0	0	0	0.0345752	0	0	0.0204861	0	0	0.0160735	0	0	0.0391937	0	0	0	0	0	0	0	0	0	0	0	0	0	0	0	0	0	0	0.0294861	0	0	0.0176797
ERR2368303	0.61862	0.0442825	0.0128009	0.0471315	0	0	0	0	0	0	0	0	0	0	0.0686919	0	0	0	0	0	0	0	0	0.0126659	0	0	0	0	0	0	0	0	0.146486	0	0	0	0	0	0	0	0	0	0	0	0	0.0212531	0	0	0
ERR2368309	0.110908	0.292182	0.0186771	0.0266795	0	0	0	0.0848777	0	0	0.00898556	0.262725	0.0141596	0.0186585	0.0391251	0	0	0.0183702	0	0.0051466	0.0078145	0	0	0	0	0	0	0	0	0	0	0	0.0642628	0	0	0	0	0	0	0	0	0	0	0	0	0	0	0	0
ERR2368340	0.163198	0.0151687	0.00831546	0.0102907	0	0	0	0.258566	0	0	0.017839	0.271853	0	0	0	0	0	0.0897065	0	0	0.017084	0	0	0.0100592	0	0	0.0172275	0.0186371	0	0	0	0	0	0	0	0	0	0	0	0	0	0	0	0	0	0	0	0	0.0205933
ERR2368351	0	0.00507681	0	0	0	0	0	0.310812	0	0	0	0.50175	0	0	0.0107724	0	0	0	0	0	0.0216209	0	0.0098258	0	0	0	0	0	0	0.0127893	0	0	0	0	0	0	0	0.0158701	0	0	0	0	0	0	0.0097696	0	0	0	0
ERR2368375	0.597464	0.148933	0.011512	0	0	0	0	0.02159	0	0	0	0.00921841	0	0	0	0	0	0	0	0	0	0	0	0.0291311	0	0	0	0.0215414	0	0	0	0	0	0	0	0	0	0	0	0	0	0	0	0	0	0	0	0.00786428	0
ERR2368381	0.566236	0.0348202	0.0538042	0.0582891	0.0168624	0	0	0	0	0	0	0	0	0.044666	0	0	0	0	0	0	0	0	0	0.0139538	0	0	0	0	0	0	0	0	0	0	0	0	0	0	0	0	0	0	0	0	0	0	0	0	0.0213146
ERR2368387	0.272969	0.0476316	0.0103983	0.0230824	0	0	0	0	0	0	0	0	0.0111811	0.0100664	0.0359519	0	0	0.201337	0	0	0	0	0	0	0	0	0	0.0108856	0	0.00534188	0	0	0.05809	0	0	0	0	0	0	0	0	0.0569707	0	0	0	0	0	0.00713613	0.00759444
ERR2368393	0.362945	0	0.015293	0.11347	0.0615746	0	0.00664105	0.0144477	0	0	0	0.0321984	0	0.0147531	0.0150849	0	0	0.127199	0	0	0	0	0	0.00818632	0	0	0	0.00752595	0	0	0	0	0.020853	0	0	0	0	0	0	0	0	0	0	0	0	0	0	0	0.0251467
ERR2368420	0.282522	0.397656	0	0.0285648	0	0	0	0	0	0	0	0	0	0	0.0623363	0	0	0	0	0	0	0	0.0168014	0	0	0	0	0.039166	0	0	0	0	0	0	0	0	0	0	0	0	0	0	0	0	0	0	0	0	0
ERR2368426	0.861117	0.0425829	0.00889709	0	0	0	0	0	0	0	0	0	0	0	0.0166105	0	0	0	0	0	0	0	0	0.0128874	0	0	0	0.0199843	0	0	0	0	0	0	0	0	0	0	0	0	0	0	0	0	0	0	0	0	0
ERR2368432	0.0380227	0.0682636	0	0	0	0	0.00761079	0.385369	0	0	0.0123674	0.183136	0	0	0.0844003	0	0	0	0	0	0.0226489	0	0.0175323	0	0	0	0.0116776	0	0	0	0	0	0.0624685	0	0	0	0	0	0	0	0	0	0	0	0	0.0359602	0	0	0.0194213
ERR2368438	0.249099	0.0498069	0	0	0	0	0	0.247359	0	0.0137813	0	0.121973	0	0	0.0942793	0	0	0	0	0	0.0110868	0	0.0475385	0	0	0	0	0.0594567	0	0	0	0	0	0	0	0	0	0	0	0	0	0	0	0	0	0.0885	0	0.01712	0
ERR2368444	0.366324	0.0317354	0.0198967	0.0489078	0.0225715	0	0	0	0	0	0.0327389	0	0	0	0.0167391	0	0	0.0923893	0	0	0.0836911	0	0	0.0324468	0	0	0.0476519	0.0400422	0	0	0	0	0.0179826	0	0	0	0	0	0	0	0	0	0	0	0	0	0	0.0157422	0.00962024
ERR2368450	0.597468	0.0726234	0.0840847	0	0	0	0	0	0	0	0	0	0	0	0.140944	0	0	0	0	0	0	0	0.0455862	0.0250324	0	0	0	0	0	0	0	0	0	0	0	0	0	0	0	0	0	0	0	0	0	0	0	0	0
ERR2368455	0.0949051	0.203363	0.0185639	0.0269819	0	0.0057963	0	0.224285	0	0	0.021868	0.0854756	0	0.0269571	0.0317395	0	0	0.0454718	0	0	0.0116222	0	0	0.0422783	0	0	0.0285285	0.0377882	0	0	0	0	0	0	0	0	0	0	0	0	0	0	0	0	0	0.0108853	0	0	0.0297619
ERR2368460	0.494125	0.167721	0.00825602	0.0322902	0	0	0	0	0.00608718	0.0176218	0	0	0	0.00915501	0.0392885	0	0	0.0369789	0	0	0	0	0.0202118	0.0160867	0	0	0	0.0244883	0	0	0	0	0	0	0	0	0	0	0	0	0	0	0	0	0	0	0	0.0114064	0.0116919
ERR2368466	0.342794	0.325622	0.0150074	0.0218727	0	0	0	0	0	0	0.0116667	0	0	0	0.140216	0	0	0	0	0	0	0	0.0612988	0.00805557	0	0	0.0104196	0.0124311	0	0	0	0	0	0	0	0	0	0	0	0	0	0	0	0	0	0	0	0	0
ERR2368482	0.0171155	0.141304	0	0.0161322	0	0	0	0.408297	0	0	0.0367306	0.187075	0	0.0156363	0.0137605	0	0	0.0286943	0	0	0.0213649	0	0	0.0124503	0	0	0.0414966	0	0	0	0.00700102	0	0	0	0	0	0	0	0	0	0	0	0	0	0	0.0269799	0	0	0
ERR2368492	0.261788	0.669994	0.0114784	0	0	0	0	0	0	0	0	0	0	0	0	0	0	0	0	0	0	0	0	0	0	0	0	0.030396	0	0	0	0	0	0	0	0	0	0	0	0	0	0	0	0	0	0	0	0.0174661	0
ERR2368512	0.755181	0.115342	0.0248534	0	0	0	0	0.0172764	0	0	0	0.0146239	0	0	0.0207598	0	0	0	0	0	0	0	0	0.0362945	0	0	0	0.0156683	0	0	0	0	0	0	0	0	0	0	0	0	0	0	0	0	0	0	0	0	0
ERR2368517	0.287022	0.0404801	0.00904379	0.0875995	0.0437161	0	0	0	0	0	0	0	0	0	0.0284006	0	0	0.0203226	0	0	0.21421	0	0	0.0138246	0	0	0	0	0	0	0.0478355	0	0.0616667	0	0	0	0	0	0	0	0	0	0	0	0	0	0	0	0.0213049
ERR2368527	0.317187	0	0	0.0830808	0.11997	0.0171554	0	0.0481132	0	0	0.00769137	0.0395834	0.00643889	0	0.016745	0	0	0.0957879	0	0	0.00794319	0	0	0.0105949	0	0	0.00800437	0	0	0	0.0630013	0	0.0295926	0	0	0	0	0	0	0	0	0.032123	0	0	0	0	0	0	0.00942101
ERR2368532	0.194762	0.0656031	0.00939849	0.0128941	0.00916128	0	0	0	0	0	0	0	0.0085074	0	0.0403435	0	0	0.192568	0	0	0.0417006	0	0	0.00728665	0	0	0	0	0	0	0	0	0.0502704	0	0	0	0	0	0	0	0	0	0	0	0	0	0	0	0
ERR2368537	0.439228	0.262317	0.015701	0.0663875	0	0	0	0	0	0	0	0	0	0	0.0105273	0	0	0	0	0	0	0	0	0.0149576	0	0	0	0.0290062	0	0	0	0	0	0	0	0	0	0	0	0	0	0	0	0	0	0	0	0	0
ERR2368542	0	0.0103066	0	0	0	0	0	0.459555	0	0	0.0086401	0.348035	0	0	0	0	0	0	0	0	0.0275517	0	0	0	0	0	0.0133211	0	0.0104535	0.0272002	0	0	0	0	0	0	0	0	0	0	0	0	0	0	0.00635847	0	0	0	0
ERR2368547	0.62231	0.0251338	0.018259	0.0358675	0	0	0	0.0251595	0	0	0	0.0841756	0	0.00723117	0.0161294	0	0	0	0	0	0	0	0	0.0093949	0	0	0	0	0	0	0	0	0.0160198	0	0	0	0	0	0	0	0	0	0	0	0	0.0524619	0	0	0
ERR2368552	0.416354	0.336117	0	0	0	0	0	0.0105568	0	0	0	0.00772715	0	0	0.0267461	0	0	0	0	0	0	0	0	0.0114661	0	0	0	0.0658822	0	0	0	0	0	0	0	0	0	0	0	0	0	0	0	0	0	0	0	0.0263034	0
ERR2368556	0.260549	0.536209	0.00904964	0	0	0	0	0	0	0	0	0	0	0	0.0802897	0	0	0	0	0	0	0	0.0171883	0	0	0	0	0.0147939	0	0	0	0	0	0	0	0	0	0	0	0	0	0	0	0	0	0	0	0	0
ERR3277371	0.0318259	0	0.0255718	0	0	0.0460718	0.00931359	0	0.00672523	0	0	0	0.0082669	0	0	0.00617724	0	0	0	0	0.0434767	0.0250412	0	0	0.0289593	0	0	0	0.0100539	0	0	0	0	0	0	0	0	0.0434445	0	0	0	0	0	0	0	0	0	0	0
ERR3277369	0	0.0154634	0.140514	0	0	0	0.269905	0	0	0.0142749	0	0	0	0	0	0	0.086912	0	0	0	0	0	0	0	0	0	0	0.0102822	0	0	0	0	0	0	0	0	0	0.108229	0.0207937	0.0112352	0	0.0122946	0	0.00548779	0	0	0	0	0
ERR3277368	0.283147	0	0.0070356	0.0766945	0	0	0	0	0	0	0.181258	0	0	0.217643	0	0.124977	0	0	0.00716959	0	0	0	0	0.0228478	0	0	0.0106483	0	0	0	0	0	0	0	0	0	0	0	0	0	0	0	0	0	0	0	0	0	0.0333687
ERR3277363	0.0127559	0.0127173	0	0	0.102403	0	0.0916663	0	0	0.0404267	0	0	0	0	0	0	0.0456292	0	0.0327998	0	0	0	0	0	0	0	0	0	0.07628	0	0	0	0	0	0	0	0	0	0.0573584	0.0150718	0	0.032111	0	0	0	0	0	0	0
ERR3277358	0.374418	0.00892452	0.256468	0	0	0.0168541	0	0	0	0	0.072634	0	0	0.0650776	0	0.0409415	0	0	0	0	0	0.0460586	0.0081303	0.010802	0	0.00777512	0	0	0	0.0299764	0	0	0	0	0	0	0	0	0	0	0	0	0	0	0.0137945	0	0	0	0
ERR3277354	0.11724	0	0	0	0.201816	0	0	0	0	0	0	0	0	0	0	0.120319	0.0087068	0	0.00669657	0	0.0146188	0	0	0	0	0	0	0	0.0360161	0.046541	0	0	0	0	0	0	0	0.111711	0.0183015	0.00600769	0	0	0	0.199347	0.0257792	0	0	0	0
ERR3277352	0	0.0470666	0.375009	0	0	0	0	0	0	0.0359171	0	0	0	0.0302484	0	0.166879	0	0	0	0	0	0	0	0	0	0	0.0104224	0	0.0179827	0.0241243	0	0	0	0	0	0	0	0.0449133	0.0183665	0	0	0	0	0	0.0171094	0	0	0	0
ERR3277351	0.0607838	0.00947065	0.455879	0	0	0.165382	0.0344073	0	0.015666	0	0	0	0.0674555	0.0322782	0	0	0.00624424	0	0.0050907	0	0.0291882	0	0	0	0.0144414	0	0	0	0	0	0	0.0365188	0	0	0	0	0.0158191	0	0	0	0	0	0	0	0	0	0.00721078	0	0
ERR3277348	0.0139879	0	0.903927	0	0	0	0	0	0	0	0	0	0	0	0	0	0	0	0	0	0	0	0	0.00850625	0	0	0	0	0	0	0	0	0	0.0532397	0	0	0	0	0	0	0	0	0	0	0	0	0	0	0
ERR3277347	0.0162198	0.0426675	0.747713	0	0	0	0	0	0	0.021122	0	0	0	0	0	0	0	0	0.034082	0	0	0	0	0	0	0	0	0	0	0	0	0	0	0	0	0	0	0	0	0	0	0	0	0	0	0	0.00644676	0	0
ERR3277346	0.670064	0.00889886	0	0.0125592	0	0	0	0	0	0.00844013	0	0	0	0	0	0	0	0	0	0	0	0	0	0.0212227	0	0	0	0	0	0	0	0	0	0.0113583	0	0	0	0	0	0	0	0	0	0	0	0	0	0	0
ERR3277345	0.225932	0.16464	0	0.0113474	0	0.00947067	0	0	0.0067361	0.0146252	0	0	0	0	0	0.0247649	0.363149	0	0	0	0	0	0	0	0.0232881	0	0	0	0	0	0	0	0	0	0	0	0	0.0150766	0	0	0	0	0	0	0	0	0	0	0
ERR3277340	0.261132	0	0.0060805	0.343728	0	0	0	0	0	0	0	0	0	0.115448	0	0	0	0	0	0	0	0.0113186	0	0.0112389	0	0	0	0	0	0	0	0.0122942	0	0	0	0	0	0	0.0111738	0	0	0.15404	0	0.0101159	0	0	0	0	0
ERR3277338	0.475693	0.0124203	0	0	0	0	0.228297	0	0	0	0	0	0	0	0	0	0	0	0	0	0	0	0	0	0	0	0	0.0119948	0	0	0	0	0	0	0	0	0	0	0.06471	0.0570574	0	0	0	0	0	0	0.0338881	0	0
ERR3277336	0	0.12641	0.0780061	0	0	0.157314	0.0266055	0	0	0	0	0	0	0	0	0.0989319	0.0185163	0	0.0384394	0.226883	0	0	0	0	0	0	0	0	0	0	0	0	0	0	0	0	0	0	0.0103967	0	0	0	0	0	0	0	0	0	0
ERR3277330	0	0.0321824	0	0	0.150197	0.00807097	0	0	0.0116211	0	0.0177417	0	0	0	0	0.0281846	0	0	0	0	0.0190179	0	0	0	0.0532737	0	0	0	0	0	0	0	0	0	0	0	0.0286693	0.0131449	0.0142753	0	0	0	0	0	0	0	0	0	0
ERR3277328	0	0.482802	0	0	0	0.00927338	0.0641302	0	0	0	0	0	0	0	0	0	0	0	0	0.00660893	0.0284949	0	0	0	0	0	0	0	0	0	0	0	0	0	0	0	0.107958	0	0	0.0161779	0	0	0	0	0	0	0	0	0
ERR3277305	0.0986801	0	0	0	0.232192	0	0.0729289	0	0	0	0	0	0	0.0246529	0	0.007951	0	0	0.0213514	0	0.0283435	0	0	0	0	0	0	0	0	0.0695553	0	0	0	0	0	0	0.0417715	0	0.0137817	0	0	0	0	0.0432125	0.0483688	0	0	0	0
ERR3277303	0.00586851	0	0	0.93016	0	0	0	0	0	0	0	0	0	0	0	0	0	0	0	0	0	0	0	0.0176728	0	0	0	0	0	0	0	0	0	0.0390612	0	0	0	0	0	0	0	0	0	0	0	0	0	0	0
ERR3277300	0.0272755	0	0	0	0	0	0.0375502	0	0.505193	0	0	0	0.0106935	0	0	0	0	0	0.0128295	0	0.0273577	0	0	0	0.0248412	0.224401	0	0	0	0	0	0	0	0	0	0	0	0	0	0	0	0.0115399	0	0	0	0	0	0	0
ERR3277299	0.345646	0	0	0	0	0.0570129	0.219724	0	0.096566	0	0	0	0.00941541	0.137303	0	0	0.0144082	0	0	0	0.00550189	0.022035	0	0	0.0060306	0	0	0	0	0	0	0.0185624	0	0	0	0	0	0	0	0	0	0	0	0	0	0	0	0	0
ERR3277282	0.832727	0.0105504	0.015155	0.041983	0	0	0	0	0.00672396	0	0	0	0	0	0	0	0	0	0.00893628	0	0	0	0	0.00952132	0.0118146	0.0572507	0	0	0	0	0	0	0	0	0	0	0	0	0	0	0	0	0	0	0	0	0	0	0
ERR3277275	0	0	0	0	0.40515	0	0.0325689	0	0	0	0	0	0	0	0	0.00969344	0	0	0	0	0.0140153	0	0	0	0	0	0	0	0	0	0	0	0	0	0	0	0	0	0	0	0	0.166705	0	0.196748	0	0	0	0	0
ERR3277266	0.50351	0	0.00867831	0	0	0.00944913	0	0	0.117548	0	0	0	0.140547	0.0354853	0	0	0	0	0	0	0	0.0566856	0	0	0.0176909	0	0	0	0	0	0.0807784	0	0	0	0	0	0	0	0	0	0	0	0	0	0	0	0	0.0197721	0
ERR3277261	0	0	0	0	0	0.017349	0	0	0.0686704	0	0	0	0	0	0.0140889	0	0	0	0.0256309	0	0.00723601	0	0	0	0.243492	0	0	0	0	0	0	0	0	0.156648	0	0	0	0	0	0	0	0	0	0	0	0	0	0	0
ERR3277223	0.249003	0	0.0244996	0	0	0.105842	0.0457201	0	0.0717487	0	0	0	0	0	0	0.0541744	0.00870691	0.00849139	0	0	0	0.076671	0	0	0	0	0	0	0	0.0936769	0	0	0	0	0	0	0.0132569	0	0.00732601	0.0096148	0	0	0	0	0.0384776	0	0	0	0
ERR525693	0.0774337	0.0413761	0.0934048	0	0.670837	0	0	0	0	0	0	0	0	0.0431109	0	0	0	0	0	0	0.00987092	0.0219698	0	0	0	0	0	0	0	0	0	0	0	0	0	0	0	0	0	0	0	0	0	0	0	0	0	0	0
ERR525695	0.0451042	0.0266017	0.725545	0	0	0	0	0	0	0.0309322	0	0	0	0	0	0	0	0	0	0	0	0	0.0084592	0.00634836	0	0	0	0.0313165	0	0	0	0	0	0	0	0	0	0	0	0	0	0	0	0	0	0	0.0106324	0.0188966	0
ERR525704	0.0220386	0.157855	0	0	0	0.0275609	0	0	0	0.359705	0	0	0	0	0	0	0.0209903	0	0	0	0	0.140301	0.0317789	0	0	0	0	0.0154011	0	0	0.0148484	0	0	0	0	0	0	0	0.0174549	0	0	0	0	0	0	0	0.102137	0	0
ERR525710	0.242541	0.226826	0	0	0.397555	0	0	0	0	0	0	0	0	0	0	0	0.00812823	0	0	0.113453	0.0114958	0	0	0	0	0	0	0	0	0	0	0	0	0	0	0	0	0	0	0	0	0	0	0	0	0	0	0	0
ERR525714	0.0286694	0.0288884	0.335132	0.208707	0.13605	0.00588077	0	0	0.0376718	0.0577045	0.046876	0	0	0	0	0	0	0	0	0	0	0.0204266	0	0.00740183	0	0	0	0	0	0	0	0	0	0	0	0	0.0103523	0	0	0	0	0	0	0	0	0	0.0305693	0	0
ERR525718	0.0410974	0.0136826	0.52966	0	0.196747	0	0.0134468	0	0	0	0	0	0.0772938	0	0	0	0	0	0	0	0.00591139	0	0	0	0	0	0	0	0	0	0	0	0	0	0	0	0	0	0	0	0	0	0	0.108122	0	0	0.00640899	0	0
ERR525721	0.132225	0	0	0	0.0951408	0	0.0250034	0	0.0766692	0	0.206467	0	0.0142645	0.250733	0	0	0.00641835	0	0	0	0	0	0	0.0102302	0.00591016	0	0.0136404	0	0	0	0	0.0270357	0	0	0	0	0	0	0	0	0	0	0	0	0	0	0	0	0.0128406
ERR525723	0.126321	0	0	0	0.723475	0.00790165	0	0	0	0.0456897	0	0	0	0	0	0	0.0251663	0	0	0	0.0121171	0	0	0	0	0	0	0	0	0	0	0	0	0	0	0	0	0	0	0	0	0	0	0	0	0	0	0	0
ERR525727	0	0.0252729	0.162157	0	0.174117	0	0	0	0	0.059401	0	0	0	0	0	0	0	0	0	0	0.416916	0	0.0180215	0	0	0	0	0	0	0	0.0305644	0	0	0	0	0	0	0	0	0	0	0	0	0	0	0	0	0	0
ERR525731	0	0.022997	0	0	0	0.12846	0.0652394	0	0	0.0406368	0	0	0.320099	0	0	0.0875829	0.0291782	0	0	0	0	0	0	0	0	0	0	0	0	0	0.0716841	0	0	0	0	0	0	0.119095	0	0	0	0	0	0	0	0	0.0077452	0	0
ERR525735	0.0223552	0.00577733	0.0372141	0	0	0.0215268	0.0132482	0	0	0	0	0	0.248021	0.0694426	0	0.0100069	0	0	0	0	0.00687964	0.035639	0	0	0.0196059	0	0	0	0	0	0	0.16993	0	0	0	0	0.0258477	0	0	0	0	0	0	0	0	0	0	0	0
ERR525739	0	0.0497233	0	0	0.800234	0	0.0318683	0	0	0	0	0	0	0	0	0	0.00919852	0	0.0341963	0	0.0167145	0	0	0	0	0	0	0	0	0	0	0	0	0	0	0	0	0	0	0	0	0	0	0	0	0	0	0	0
ERR525744	0.193253	0.029207	0.00980461	0.437681	0	0	0.115699	0	0	0	0.0901865	0	0	0.0828361	0	0	0	0	0.00701832	0	0	0	0	0.0100769	0	0	0	0	0	0	0	0	0	0	0	0	0	0	0	0	0	0	0	0	0	0	0	0	0
ERR525748	0.686852	0	0.0190204	0.104717	0	0.00657229	0	0	0	0.00943715	0	0	0.00992971	0.0147306	0	0	0	0	0	0	0	0	0	0.0117119	0	0	0	0	0	0	0	0.00677334	0	0	0	0	0	0	0	0	0	0.0151358	0	0	0	0	0	0	0.0110116
ERR525750	0.0320533	0.00958557	0	0.475994	0.0343716	0.0294054	0.0172169	0	0	0	0.191925	0	0.0382117	0.0864796	0	0	0	0	0	0	0	0	0	0.0177501	0	0	0	0	0	0	0	0	0	0	0	0	0	0	0	0	0	0	0	0	0	0	0	0	0
ERR525755	0.579328	0	0.0342715	0	0	0.00616	0	0	0.0448275	0.00916664	0	0	0.00830789	0.0873244	0	0	0	0	0	0	0	0	0	0.0119303	0.0111583	0.0442497	0	0.0181392	0	0	0	0.0372856	0	0	0	0	0	0	0	0	0	0	0	0	0	0	0.0292171	0.00884202	0
ERR525761	0.309212	0.0593652	0.00672308	0.354386	0.065024	0	0	0	0	0.0944909	0	0	0.0053084	0	0	0	0	0	0	0	0	0	0	0.0170883	0	0	0	0.0144239	0	0	0.0518769	0	0	0	0	0	0	0	0	0	0	0	0	0	0	0	0	0.0135988	0
ERR525765	0.875654	0	0.010256	0	0	0	0	0	0	0	0	0	0	0	0	0	0	0	0	0	0	0	0.0283879	0.00862842	0	0	0	0.0261831	0	0	0	0	0	0	0	0	0	0	0	0	0	0	0	0	0	0	0.0331384	0.0177525	0
ERR525769	0.368219	0.0130182	0.0169703	0.0229839	0	0.00609354	0	0	0.283711	0.0166811	0	0	0.0365701	0	0	0	0	0	0	0	0.00784766	0	0	0	0.0185798	0	0	0	0	0	0	0	0	0	0	0	0	0	0	0	0	0	0	0	0	0	0.172573	0	0
ERR525773	0.0737926	0.12892	0.392711	0.297983	0	0	0	0	0	0.0467029	0	0	0	0	0	0	0	0	0	0	0	0.0124065	0	0.0142355	0	0	0	0	0	0	0	0	0	0	0	0	0	0	0	0	0	0	0	0	0	0	0.0267329	0	0
ERR525777	0.349719	0	0.329728	0	0	0	0	0	0	0.165896	0	0	0	0	0	0	0	0	0	0	0	0	0	0.0066692	0	0	0	0.0118293	0	0	0	0	0	0	0	0	0	0	0	0	0	0	0	0	0	0	0	0	0
ERR525781	0.313258	0.133986	0	0	0	0	0.171451	0	0.0389406	0	0	0	0.151231	0	0	0	0.00890251	0	0	0	0.0114619	0	0	0	0.13022	0	0	0	0	0	0	0	0	0	0	0	0	0	0	0	0	0	0	0	0	0	0	0	0
ERR525789	0.425007	0.00637388	0.00744184	0.0893279	0	0.00669199	0.0336091	0	0.00588138	0.020064	0	0	0	0.240667	0	0	0	0	0	0.00999163	0	0.0217718	0	0	0	0.0299663	0	0	0	0	0	0.0203695	0	0	0	0	0	0	0	0.0646053	0	0	0	0	0	0	0	0	0.00795391
ERR525793	0.529169	0.0968658	0.00918511	0.232405	0	0	0	0	0	0.0147405	0	0	0	0	0	0	0	0	0	0	0	0	0	0.0131341	0	0	0	0	0	0	0	0	0	0	0	0	0	0	0	0	0	0	0	0	0	0	0	0	0
ERR525797	0	0.242319	0	0	0	0	0.385031	0	0	0.0995725	0	0	0	0	0	0	0.0914386	0	0	0	0	0	0	0	0	0.139744	0	0	0	0	0	0	0	0	0	0	0	0	0	0	0	0	0	0	0	0	0	0	0
ERR525802	0.165927	0.0160282	0	0	0	0	0.0262073	0	0.117483	0	0	0	0.0237634	0.201688	0	0	0.009183	0	0	0.0164294	0	0.208216	0	0.00973938	0.00526141	0	0	0	0.00921093	0	0	0	0	0	0	0	0	0	0	0	0.0113844	0	0	0	0	0	0	0	0.0726594
ERR525805	0.169017	0.0324779	0.00655854	0.700473	0	0	0	0	0	0	0	0	0	0	0	0	0	0	0.0215544	0	0	0	0	0.0175358	0	0	0	0	0	0	0	0	0	0	0	0	0	0	0	0	0	0	0	0	0	0	0	0	0
ERR525807	0.838746	0.0852405	0.0400633	0	0	0	0	0	0	0	0	0	0	0	0	0	0	0	0	0	0	0	0	0.0190744	0	0	0	0.00949279	0	0	0	0	0	0	0	0	0	0	0	0	0	0	0	0	0	0	0.00738346	0	0
ERR525811	0.0378599	0.0381395	0.305854	0	0	0.0290973	0	0	0.202088	0	0	0	0.0307875	0.0386374	0	0.045525	0	0	0	0	0.0291849	0.041665	0	0	0.0248466	0	0	0	0	0	0	0	0	0	0	0	0	0	0	0	0	0	0	0	0	0	0	0	0
ERR525817	0.0520356	0.0133682	0	0	0.0299584	0	0	0	0.328818	0	0	0	0.0856609	0.0444442	0	0	0	0	0	0.00562313	0.0173928	0.019057	0	0	0.019048	0.0996702	0	0	0	0	0.0368412	0	0	0	0	0	0	0	0	0	0	0	0	0	0	0	0	0	0
ERR525821	0.0765526	0.101423	0	0.0693571	0.282964	0	0.0248531	0	0.28318	0	0.0287029	0	0.0235857	0	0	0	0	0	0	0	0.0127466	0	0	0	0.0188616	0.0177148	0	0	0	0	0	0	0	0	0	0	0	0	0	0	0	0	0	0	0	0	0	0	0
ERR525825	0.920964	0.0334469	0.022922	0	0	0	0	0	0	0	0	0	0	0	0	0	0	0	0	0	0	0	0	0.0112405	0	0	0	0.0114268	0	0	0	0	0	0	0	0	0	0	0	0	0	0	0	0	0	0	0	0	0
ERR525829	0.0672276	0.0811226	0.372398	0	0	0.00528194	0	0	0.0518842	0.0226548	0.222031	0	0.085769	0.0363923	0	0	0	0	0	0.0248419	0	0	0	0	0	0.0118939	0	0	0	0	0	0.00984335	0	0	0	0	0	0	0	0	0	0	0	0	0	0	0.00866004	0	0
ERR525833	0.31849	0	0	0	0	0.0313119	0.04035	0	0.0824649	0.0389732	0.264925	0	0.0198933	0.0979728	0	0.0150155	0.00869512	0	0	0	0	0	0	0	0.00525168	0.00557301	0.0132818	0	0	0	0	0	0	0	0	0	0	0	0	0	0	0	0	0	0	0	0	0	0
ERR525837	0.827365	0	0.0322643	0.0270836	0	0	0	0	0	0	0	0	0	0	0	0	0	0	0	0	0	0	0	0.0115263	0	0	0	0.0264914	0	0	0	0	0	0	0	0	0.00536571	0	0	0	0	0	0	0	0	0	0	0	0
ERR525841	0.316691	0.344393	0	0.242132	0	0	0	0	0	0	0	0	0	0	0	0	0	0	0	0	0	0	0	0.0125051	0	0	0	0	0	0	0	0	0	0	0	0	0	0	0	0	0	0	0	0	0	0	0.0638262	0	0
ERR525845	0.134104	0	0	0	0	0.0227296	0.0719288	0	0.0920502	0	0	0	0	0.0549139	0	0	0.0115235	0	0	0.0117055	0.0152524	0.181414	0	0.0187248	0.00606346	0.0233632	0	0	0	0	0	0.0985329	0	0	0	0	0	0	0	0	0	0	0	0	0	0	0	0	0
ERR525849	0.120224	0	0	0.525923	0	0.0308119	0	0	0.129237	0.0157102	0	0	0	0	0	0	0	0	0	0	0	0.0779124	0.0134261	0.0146997	0.00845581	0.0084711	0	0	0	0	0	0	0	0	0	0	0	0	0	0	0	0	0	0	0	0	0.00608923	0	0
ERR525853	0.701929	0.0327955	0.0214778	0	0.209539	0	0	0	0.0161106	0	0	0	0	0	0	0	0	0	0	0	0	0	0	0.00980075	0	0	0	0	0	0	0	0	0	0	0	0	0.00834731	0	0	0	0	0	0	0	0	0	0	0	0
ERR525857	0.0388423	0.0271335	0.123309	0	0.332638	0.0113931	0	0	0.00943093	0.0628567	0.169657	0	0	0.036127	0	0	0	0	0.0071183	0	0.0105045	0	0	0.0155681	0.0289438	0	0.0272669	0	0	0	0	0.0599931	0	0	0	0	0	0	0.00848618	0	0	0	0	0	0	0	0	0	0
ERR525861	0.333051	0	0	0	0	0.0261761	0	0	0.512278	0.0441459	0	0	0	0	0	0	0	0	0	0	0.00960104	0	0	0	0.0314275	0	0	0	0	0	0	0	0	0	0	0	0	0	0	0	0	0	0	0	0	0	0	0	0
ERR525865	0.0410758	0	0.114704	0.136142	0	0	0	0	0	0	0.173344	0	0.011527	0.34368	0	0	0	0	0	0	0	0.00754007	0.0134086	0.00713045	0	0	0	0	0	0	0	0	0	0	0	0	0	0	0.0230244	0	0	0.00815312	0	0	0	0	0	0	0.02046
ERR525869	0.0252818	0.0304467	0.297742	0	0.418157	0	0.055718	0	0	0.158754	0	0	0	0	0	0	0	0	0	0	0.00801043	0	0	0	0	0	0	0	0	0	0	0	0	0	0	0	0	0	0	0	0	0	0	0	0	0	0	0	0
ERR525873	0.0380375	0.00571661	0.513895	0.239171	0.00789244	0.00891368	0	0	0	0	0.0212598	0	0.00798203	0.0307014	0	0	0	0	0	0	0	0	0	0.00856298	0	0	0	0	0	0	0.00932742	0	0	0	0	0	0	0	0	0	0	0	0	0	0	0	0	0	0
ERR525877	0.106217	0.307203	0.193292	0.264576	0	0	0.0113243	0	0	0	0	0	0	0	0	0	0	0	0	0	0	0	0	0	0.00768114	0	0	0	0	0	0	0	0	0	0	0	0	0	0	0	0	0	0	0	0	0	0.030902	0	0
ERR525885	0.341162	0.0645683	0.0609733	0	0	0.0100941	0	0	0	0.25189	0.0559817	0	0	0.0891309	0.0103943	0	0	0	0	0	0	0	0.0109179	0	0.00698734	0.0173608	0	0	0	0	0	0.0435088	0	0	0	0	0	0	0	0	0	0	0	0	0	0	0	0.00716898	0
ERR525887	0.880632	0.00676029	0.0348374	0	0	0	0	0	0	0	0	0	0	0	0	0	0	0	0	0	0	0	0	0.0160283	0	0	0	0.0269081	0	0	0	0	0	0	0	0	0	0	0	0	0	0	0	0	0	0	0	0.019397	0
ERR525891	0.0387251	0.131529	0.36941	0.280445	0	0	0	0	0.015433	0.0810639	0	0	0	0.0104874	0	0	0	0	0	0	0	0	0	0.0105541	0.00572418	0	0	0	0	0	0	0	0	0	0	0	0	0	0	0	0	0	0	0	0	0	0	0	0
ERR525897	0.22263	0.12044	0	0.265986	0	0.0352073	0	0	0.0180386	0	0	0	0.00885811	0.0397759	0	0	0	0	0	0	0	0.0239898	0	0.0112264	0.010171	0	0	0	0	0	0	0	0	0	0	0	0	0	0	0	0.0590358	0	0	0	0	0	0	0	0
ERR525899	0.00937088	0.0539098	0.413648	0.435386	0	0	0	0	0	0.00858999	0	0	0	0	0	0	0	0	0	0	0	0	0	0.00848406	0	0	0	0	0	0	0	0	0	0	0	0	0	0	0	0	0	0	0	0	0	0	0	0.0173683	0
ERR525905	0.156471	0.0847668	0.114364	0	0	0.121886	0	0	0.0166608	0	0.0988716	0	0.0375641	0	0	0	0	0	0	0	0	0	0	0.0103887	0	0.0997259	0	0	0	0	0	0	0	0	0	0	0	0	0.00548887	0.020244	0	0.0123904	0	0	0	0	0	0	0
ERR525909	0.0735648	0.0450204	0	0	0.342337	0.00702533	0	0.0372734	0.016911	0	0	0.292791	0	0.073244	0	0	0	0	0	0	0.0238656	0.0242881	0	0	0.0447892	0	0	0	0	0	0	0	0	0	0	0	0	0	0	0	0	0	0	0	0	0	0	0	0
ERR525913	0.0219874	0.110847	0	0.132087	0.11106	0.00624255	0	0	0	0	0	0	0.017331	0.111071	0	0	0	0	0.0386359	0	0	0.291345	0	0	0	0	0	0	0	0	0	0	0	0	0	0	0	0	0	0	0	0	0	0	0	0	0.0450708	0	0
ERR525921	0.0837903	0.029094	0.369289	0	0	0	0	0	0	0.0706618	0.0810898	0	0	0	0	0	0	0	0	0	0	0	0	0	0	0	0	0	0	0	0	0	0	0	0	0	0	0	0	0.184325	0.15146	0	0	0	0	0	0	0	0
ERR525926	0	0	0.0438174	0	0.376825	0.0103822	0	0	0.0485416	0	0.0823242	0	0.0397999	0.0460106	0	0	0	0	0.0064224	0.110434	0.0104885	0	0	0	0	0.0321104	0	0	0	0	0	0.0498483	0	0	0	0	0	0	0	0	0.0272544	0	0	0	0	0	0	0	0
ERR525929	0.0473195	0.0144298	0	0	0.472858	0.0180289	0	0	0	0	0	0	0.351537	0	0	0.00965799	0	0	0	0	0.0153755	0	0	0	0	0	0	0	0	0	0.0265524	0	0	0	0	0	0	0	0	0	0	0	0	0.0368358	0	0	0	0	0
ERR525933	0.0646495	0.00592454	0.162253	0	0.532954	0.0160655	0.00727594	0	0	0	0.0793357	0	0	0	0	0.0153512	0	0	0	0	0.0128674	0	0	0	0	0	0	0	0	0	0	0.0476448	0	0	0	0	0	0	0	0	0	0	0	0	0	0	0	0	0
ERR525937	0.219592	0	0.0126272	0.409091	0.282059	0	0	0	0	0	0	0	0	0.0237876	0	0	0	0	0	0	0	0	0	0.0127813	0.00521185	0	0	0	0	0	0	0	0	0	0	0	0	0	0	0	0	0	0	0	0	0	0	0	0
ERR525941	0.609973	0.0391589	0.0179199	0	0	0.0182405	0	0	0.279793	0	0	0	0	0	0	0	0	0	0	0	0	0	0	0	0.0126772	0	0	0	0	0	0	0	0	0	0	0	0	0	0	0	0	0	0	0	0	0	0	0	0
ERR525946	0.0716862	0	0	0.064704	0	0	0.0474694	0	0	0	0	0	0	0	0	0.193242	0.0266591	0	0.0204922	0	0	0	0	0	0	0	0	0	0	0	0	0	0	0	0	0	0	0	0.00653705	0.0572697	0.281081	0	0	0	0	0	0.0128267	0	0
ERR525949	0.0131361	0.228384	0	0	0.403303	0.0288404	0.0486915	0	0	0	0.0167753	0	0.0148506	0.0469655	0	0	0	0	0	0	0.0109418	0.0206953	0	0	0.00558305	0	0.0842793	0	0	0	0	0	0	0	0	0	0	0	0	0	0	0	0	0	0	0	0	0	0
ERR525951	0.445378	0.110419	0.00862886	0.289649	0	0	0.0171803	0	0	0	0	0	0	0	0	0	0	0	0	0	0	0	0	0.0291137	0.00732094	0	0	0	0	0	0	0	0	0	0	0	0	0	0	0.0165213	0	0	0	0	0	0	0.011056	0	0
ERR525957	0	0	0	0	0	0	0	0	0	0.19908	0	0	0	0	0	0.320553	0	0	0.0532979	0	0	0	0	0	0	0	0	0	0	0	0	0	0	0	0	0	0	0	0.00524149	0.0138234	0	0	0	0	0	0	0	0.16014	0
ERR525961	0.165508	0.0713598	0	0	0.334341	0	0	0	0	0.0223258	0	0	0	0	0	0	0	0	0.0157147	0	0.00726014	0	0	0	0	0	0	0	0	0	0	0	0	0	0	0	0	0	0.0513479	0.0781585	0	0	0	0	0	0	0	0	0
ERR525965	0.152274	0.368718	0	0	0	0.0303949	0.0143954	0	0	0	0	0	0	0	0	0	0	0	0.0180139	0	0	0	0	0	0	0	0	0	0	0	0	0	0	0	0	0	0	0	0	0	0	0	0	0	0	0	0.403728	0	0
ERR525969	0.727931	0.138652	0.0189487	0	0	0.00518156	0.0252807	0	0.00821822	0.0463823	0	0	0	0	0	0	0	0	0	0	0	0	0	0.0129211	0.0164846	0	0	0	0	0	0	0	0	0	0	0	0	0	0	0	0	0	0	0	0	0	0	0	0
ERR525973	0.298088	0	0.012456	0	0.12585	0	0	0	0.0489099	0	0	0	0.0251652	0	0	0	0	0	0	0.25836	0	0	0	0	0	0	0	0	0	0	0.0221725	0.0694431	0	0	0	0	0	0	0	0	0	0	0	0	0	0	0	0	0
ERR525977	0.755869	0.102054	0.0751562	0.0483435	0	0	0	0	0	0.0068502	0	0	0	0	0	0	0	0	0	0	0	0	0	0.0117272	0	0	0	0	0	0	0	0	0	0	0	0	0	0	0	0	0	0	0	0	0	0	0	0	0
ERR525981	0.632888	0.0791016	0.0107055	0	0.212505	0	0	0	0	0	0	0	0.0229539	0	0	0	0	0	0	0	0	0	0	0	0	0	0	0.0195376	0	0	0	0	0	0	0	0	0	0	0	0	0	0	0	0	0	0	0	0.0150006	0
ERR525985	0.127755	0	0	0	0.125821	0.0331349	0.0614238	0	0.450574	0.0157256	0	0	0	0	0	0	0	0	0	0.0529861	0.016845	0.0445926	0	0	0.0317375	0	0	0	0	0	0	0	0	0	0	0	0.00640303	0	0	0	0	0	0	0	0	0	0	0	0
ERR525989	0.198026	0.255514	0.00972015	0.130258	0	0	0	0	0.0475969	0	0	0	0.0240409	0.0834475	0	0	0	0	0.0140279	0.0427434	0.00913714	0	0	0.00952136	0	0.0446071	0	0	0	0	0	0	0	0	0	0	0	0	0	0.0065442	0	0	0	0	0	0	0	0	0
ERR525993	0	0.0135006	0	0	0	0.019949	0.0330677	0	0.00565139	0	0	0	0.220487	0.159364	0	0.0260089	0	0	0	0	0.00880377	0	0	0.0485027	0.0156704	0	0	0	0	0	0	0.152784	0	0	0	0	0	0	0	0	0	0	0	0	0	0	0	0	0.0233614
ERR525997	0.0355116	0	0	0	0.392654	0	0	0	0	0	0.0332884	0	0.0225534	0	0	0	0	0	0	0	0.00925733	0.0544041	0	0.0127219	0	0	0.223723	0	0	0	0	0	0	0	0	0	0	0	0	0	0	0	0	0	0	0	0	0	0
ERR526001	0.953416	0	0.0259392	0	0	0	0	0	0	0	0	0	0	0	0	0	0	0	0	0	0	0	0	0.00659829	0	0	0	0	0	0	0	0	0	0	0	0	0	0	0	0	0	0	0	0	0	0	0	0	0
ERR526005	0.0185954	0	0.134102	0	0.483548	0.040444	0	0	0.00764332	0	0	0	0.0808459	0.0209381	0	0	0	0	0	0	0.0141677	0	0	0	0.0316629	0.00586177	0.0446251	0	0	0	0	0	0	0	0	0	0	0	0	0	0	0	0	0	0	0	0	0	0
ERR526013	0.134356	0	0.0251624	0	0	0.03348	0.00744047	0	0.0052945	0	0	0	0.0100166	0.0670918	0	0.0229112	0	0	0.00965973	0.0810936	0	0.0546647	0	0	0.01824	0.0940388	0	0	0	0	0	0.0544836	0	0	0	0	0	0	0	0	0	0	0	0.162651	0	0	0	0	0
ERR526017	0.162031	0	0	0	0.241048	0	0.185518	0	0	0	0	0	0.0584912	0.146037	0	0	0	0	0	0.0364957	0.00599636	0.0420606	0	0.0113952	0	0	0	0	0	0	0	0	0	0	0	0	0	0	0	0	0	0	0	0	0	0	0	0	0.0113514
ERR526025	0.378312	0	0.0093945	0.444582	0	0	0	0	0	0	0	0	0	0.00641076	0	0	0	0	0	0	0	0	0	0.0251625	0	0	0.018415	0.00907826	0	0	0	0	0	0	0	0	0	0	0	0	0	0	0	0	0	0	0	0.0129989	0
ERR526029	0.707238	0	0.0115344	0	0	0	0	0	0	0	0	0	0	0	0	0.141181	0	0	0	0	0	0.028243	0	0.00975591	0	0	0	0	0	0	0	0	0	0	0	0	0	0	0	0	0	0	0	0.0194756	0	0	0	0	0
ERR526033	0.796307	0.0282632	0.0184633	0.0109361	0.0482004	0	0	0	0	0	0	0	0	0.0168094	0	0	0	0	0	0	0	0	0	0.00966647	0	0	0	0	0	0	0	0	0	0	0	0	0	0	0	0	0	0	0	0	0	0	0.0120687	0	0
ERR526037	0.341894	0.00682979	0.00757306	0.466372	0	0	0	0	0	0	0	0	0	0.0584669	0	0	0	0	0	0	0	0.0816165	0	0.015463	0	0	0	0	0	0	0	0	0	0	0	0	0	0	0	0	0	0	0	0	0	0	0	0	0
ERR526041	0.104449	0.0469121	0	0	0.175002	0	0	0	0	0.179196	0	0	0	0	0	0	0.0247629	0	0	0	0.457766	0	0	0	0	0	0	0	0	0	0	0	0	0	0	0	0	0	0	0	0	0	0	0	0	0	0	0	0
ERR526045	0.0422363	0.0271094	0	0.308093	0.149564	0.0120321	0	0	0.0395796	0	0.0305387	0	0	0.0470953	0	0	0	0	0	0	0.0061685	0.00845867	0	0.0110465	0	0.077765	0.165716	0	0	0	0	0	0	0	0	0	0	0	0	0	0	0	0	0	0	0	0	0	0
ERR526049	0.299618	0.0542116	0.00612001	0.457879	0	0.0293852	0	0	0	0.02349	0	0	0.00866305	0.00736097	0	0	0	0	0	0	0	0	0.0109677	0.0146263	0.00542144	0	0	0.0201697	0	0	0.0338926	0	0	0	0	0	0	0	0	0	0	0	0	0	0	0	0	0.00921061	0
ERR526053	0.129064	0.032307	0.329738	0.126703	0.00987764	0	0.010763	0	0.0126205	0.0203249	0.280383	0	0	0	0	0	0	0	0	0	0	0	0	0.0105301	0	0	0	0	0	0	0	0	0	0	0	0	0	0	0	0	0	0	0	0	0	0	0	0	0
ERR526057	0.308239	0.0159976	0	0.323955	0	0.056173	0.0979052	0	0	0.0137085	0	0	0	0.0360846	0	0	0	0	0	0	0	0.0278019	0	0.0107637	0.0154255	0	0	0	0	0	0.0574907	0	0	0	0	0	0	0	0	0	0	0	0	0	0	0	0	0	0
ERR526061	0	0	0	0	0	0	0.0831835	0	0	0.0434122	0	0	0.268057	0	0	0	0.17823	0	0.0340598	0	0	0	0	0	0	0	0	0	0	0	0	0	0	0	0	0	0	0	0	0.122225	0	0	0	0	0	0	0	0	0
ERR526065	0.52504	0	0.00988356	0	0	0.006492	0.251847	0	0.0458028	0.075665	0	0	0.0051341	0	0	0	0	0	0	0.00594382	0	0	0	0.00907779	0	0.0162501	0	0	0	0	0	0	0	0	0	0	0	0	0	0.0107744	0	0	0	0	0	0	0	0	0
ERR526069	0.103842	0.166594	0	0.179149	0	0	0	0	0	0	0	0	0	0.392326	0	0	0	0	0	0	0	0.127557	0	0.00851303	0	0	0	0	0	0	0	0	0	0	0	0	0	0	0	0	0	0	0	0	0	0	0	0	0.013399
ERR526071	0.237673	0.0873307	0	0.142269	0.202661	0	0.0819012	0	0.0141541	0	0	0	0.0593586	0.0659122	0	0	0	0	0	0	0.00726697	0	0	0.00940355	0	0	0	0	0	0	0	0	0	0	0	0	0	0	0	0.0158075	0	0	0	0	0	0	0.0161807	0	0
ERR526077	0.0396499	0	0	0	0.0885262	0.0177632	0.0730564	0	0	0	0	0	0.00813959	0	0	0	0.0122006	0	0.0412497	0	0.0103836	0.231758	0	0	0.0168519	0.0805923	0	0	0	0	0	0	0	0	0	0	0	0	0	0	0	0	0	0.0116251	0	0	0	0	0
ERR526085	0	0.0642058	0	0	0	0	0.262814	0	0	0	0	0	0.195199	0	0	0	0	0	0.0191006	0	0	0	0	0	0	0	0	0	0	0	0	0	0	0	0	0	0	0	0	0	0	0	0	0	0	0	0	0	0
SRR2131211	0.486333	0	0.00966112	0.0608169	0	0	0	0	0	0	0	0	0	0	0.00854661	0	0	0	0	0	0	0	0	0	0	0	0	0	0	0	0	0	0	0.0174263	0	0	0	0	0	0	0	0	0	0	0	0	0	0	0
SRR2131212	0.0121166	0	0.696659	0	0	0	0	0	0	0.105348	0	0	0	0	0	0	0.0108932	0	0	0	0	0	0.00742653	0.00699099	0	0	0	0	0	0	0	0	0	0	0	0	0	0	0	0	0	0	0	0	0	0	0	0	0
SRR4305032	0	0.188459	0	0.284953	0	0	0.0517442	0	0	0.0156872	0	0	0	0	0	0	0	0	0	0	0	0	0	0	0	0	0	0	0	0	0	0	0	0	0	0	0	0	0	0.00844781	0	0	0	0	0	0	0	0	0
SRR4305202	0	0.00906191	0.0434493	0	0	0	0.0117967	0	0	0	0	0	0.0276998	0	0	0.0219744	0	0	0	0	0	0	0	0	0	0	0	0	0	0.0213065	0	0	0	0	0	0	0.0139657	0	0	0	0	0.00934626	0	0	0.0153711	0	0	0	0
SRR4305204	0.19144	0.12523	0	0	0	0.00576501	0.0113382	0	0	0	0	0	0	0.00963627	0	0	0	0	0	0	0	0	0	0	0.0237466	0	0	0	0	0	0	0	0	0.00690806	0	0	0	0	0	0	0	0	0	0	0	0	0	0	0
SRR4305205	0.0324395	0	0.0857977	0	0.178958	0	0.115484	0	0.233553	0.136793	0	0	0.156834	0	0	0	0	0	0	0	0.00740059	0	0	0	0.0107714	0	0	0	0	0	0	0.0300065	0	0	0	0	0	0	0	0	0	0	0	0	0	0	0	0	0.0119611
SRR4305206	0.256087	0.094014	0	0.364389	0.0871103	0	0	0	0.0402884	0	0	0	0	0	0	0	0	0	0	0	0.038661	0	0	0.0127326	0	0.0115552	0	0	0	0	0	0	0	0	0	0	0.0101846	0	0	0	0	0	0	0	0	0	0	0	0
SRR4305207	0	0.0158841	0.0583994	0	0	0.0150386	0.0782818	0	0.396767	0	0	0	0.112306	0.0448256	0	0	0	0	0	0.0404675	0.0167218	0.0248096	0	0	0.0227155	0.13629	0	0	0	0	0	0	0	0	0	0	0.0127967	0	0	0	0	0	0	0	0	0	0	0	0
SRR4305267	0.405766	0.0398062	0.279144	0.142632	0	0	0	0	0	0	0	0	0	0	0	0	0	0	0	0	0	0	0	0.00823758	0	0	0	0	0	0	0	0	0	0	0	0	0	0	0	0	0	0	0	0	0	0	0	0	0
SRR4305286	0.455932	0.0291287	0.0236719	0.210986	0.00517603	0	0	0	0	0	0	0	0	0	0	0	0	0	0	0	0	0	0	0.00744233	0.00636344	0	0	0	0	0	0	0	0	0	0	0	0	0	0	0	0	0	0	0	0	0	0	0	0
SRR4305334	0.447769	0.0775546	0.0249565	0.0221836	0	0	0	0	0	0.125524	0	0	0	0	0	0	0	0	0	0	0	0	0	0	0	0	0	0	0	0	0	0	0	0	0	0	0.00672338	0	0	0	0	0	0	0	0	0	0	0	0
SRR4305340	0.0392866	0	0.135896	0	0	0	0.0105651	0	0	0	0	0	0.386802	0	0	0.00644368	0	0	0	0.0113111	0.0347425	0	0	0	0.0678379	0	0	0	0.011157	0.0323151	0	0	0	0	0	0	0.148857	0	0	0	0	0	0	0	0.0228392	0	0	0	0
SRR4305356	0.142424	0.235465	0	0.25567	0	0.0432358	0	0	0	0	0	0	0	0	0	0	0	0	0	0	0	0	0	0.0115602	0	0.0718164	0	0	0	0	0	0	0	0	0	0	0	0	0	0	0	0.0336726	0	0	0	0	0.0358819	0	0
SRR4305361	0.180508	0.00524345	0.00544178	0.578247	0	0	0	0	0	0	0	0	0	0	0	0	0	0	0	0	0	0.14008	0	0.0169375	0	0	0	0	0	0	0	0.00759189	0	0	0.0250348	0.031716	0	0	0	0	0	0	0	0	0	0	0	0	0
SRR4305368	0.194788	0.00757153	0	0.1953	0	0	0	0	0	0	0	0	0	0	0	0	0	0	0	0	0	0	0	0	0	0	0	0	0	0	0	0	0	0	0	0	0	0	0	0	0	0	0	0	0	0	0	0	0
SRR4305373	0.0549976	0.0134667	0	0.0333396	0.0391344	0.211838	0	0	0.135461	0	0	0	0.0518134	0	0	0.0303381	0	0	0	0	0.0157569	0.0534509	0	0	0	0.169444	0	0	0	0	0	0	0	0	0	0	0.0503142	0	0	0	0	0	0	0	0	0	0	0	0
SRR4305376	0.387694	0.12224	0	0	0	0	0.161425	0	0	0.116993	0	0	0	0	0	0	0	0	0	0	0	0	0	0.00907048	0	0	0	0	0	0	0	0	0	0	0	0	0	0	0	0	0	0	0	0	0	0	0	0	0
SRR4305403	0	0.713917	0	0.173682	0	0	0	0	0	0	0	0	0	0	0	0	0	0	0	0	0	0	0	0	0	0	0	0	0	0	0	0	0	0	0	0	0	0	0	0	0	0	0	0	0	0	0	0	0
SRR4305405	0.00596623	0.0134314	0.0234481	0.54845	0	0	0	0	0	0	0	0	0	0	0	0	0	0	0	0	0	0	0	0.0199548	0	0	0	0	0	0	0	0	0	0	0	0	0	0	0	0	0	0	0	0	0	0	0.331356	0	0
SRR4305406	0.0128172	0	0.734076	0.125558	0	0	0	0	0	0	0	0	0	0	0	0	0	0	0	0	0	0	0	0.0116714	0	0	0	0	0	0	0	0	0	0	0	0	0	0	0	0	0	0	0	0	0	0	0.0508037	0.00827961	0
SRR4305407	0.0104885	0.116895	0.83743	0.0284558	0	0	0	0	0	0	0	0	0	0	0	0	0	0	0	0	0	0	0	0.00672996	0	0	0	0	0	0	0	0	0	0	0	0	0	0	0	0	0	0	0	0	0	0	0	0	0
SRR4305409	0.156314	0	0.515054	0.283087	0	0	0	0	0	0	0	0	0	0	0	0	0	0	0	0	0	0	0	0.0153058	0	0	0	0	0	0	0	0	0	0	0	0	0	0	0	0	0	0	0	0	0	0	0	0	0
SRR4305414	0.665314	0.030975	0.0114906	0.0148455	0	0	0	0	0	0	0	0	0	0	0	0	0	0	0	0	0	0	0	0.0108231	0	0	0	0	0	0	0	0	0	0	0	0	0	0	0	0	0	0	0	0	0	0	0.238616	0	0
SRR4305483	0.603563	0.00879629	0.0129742	0	0	0	0	0	0	0	0	0	0	0	0	0	0	0	0	0	0	0	0	0.00940833	0	0	0	0	0	0	0	0	0	0	0	0	0	0	0	0	0	0	0	0	0	0	0.0773912	0	0
SRR4305488	0.756227	0.0622756	0.00792085	0.0310019	0	0	0	0	0	0	0.00784556	0	0	0	0	0	0	0	0	0	0	0	0	0.0108344	0	0	0	0.00971144	0	0	0	0	0	0	0	0	0	0	0	0	0	0	0	0	0	0	0	0	0
SRR4305496	0.467528	0.0353402	0.010215	0.162616	0	0	0	0	0	0	0	0	0	0	0	0	0	0	0	0	0	0	0	0.0134415	0	0	0	0	0	0	0	0	0	0	0	0	0	0	0	0	0	0	0	0	0	0	0.136514	0	0
SRR4305508	0	0.256293	0	0.530471	0.00824127	0	0	0	0	0	0	0	0	0	0	0	0	0	0	0.155537	0	0	0	0.0126056	0	0	0	0	0	0	0	0	0	0	0	0	0	0	0	0	0	0	0	0	0	0	0	0	0
SRR4305515	0.242568	0.141582	0	0.491125	0	0	0	0	0	0	0	0	0	0	0	0	0	0	0	0	0	0	0	0.0165932	0	0	0	0	0	0	0	0	0	0	0	0	0	0	0	0	0	0	0	0	0	0	0	0	0
SRR4408022	0	0	0	0	0	0	0	0	0	0.143117	0	0	0	0	0	0	0.0684457	0	0.0175649	0	0	0	0	0	0	0	0	0	0	0	0	0	0	0	0.221702	0	0	0	0	0	0	0	0	0	0	0	0	0	0
SRR4408037	0.422826	0.226225	0	0	0	0	0.0471622	0	0	0.0191725	0	0	0	0	0	0	0.0071357	0	0	0	0	0	0	0	0	0	0	0	0	0	0	0	0	0	0	0	0	0	0	0	0	0	0	0	0	0	0	0	0
SRR4408040	0.236864	0.0374054	0	0	0	0	0.19618	0	0	0	0	0	0	0.149191	0	0	0.12025	0	0	0	0	0	0	0	0	0	0	0	0	0	0	0	0	0	0	0	0	0	0	0	0	0	0	0	0	0	0.0111725	0	0.0186995
SRR4408041	0	0.0206425	0	0	0	0.0605105	0	0	0.556843	0	0	0	0.0541102	0	0	0	0	0	0	0.0837805	0.02206	0	0	0	0.0314337	0	0	0	0	0	0	0	0	0	0	0	0.00581537	0	0	0	0	0	0	0	0	0	0	0	0
SRR4408049	0	0.128739	0	0	0	0.131988	0	0	0.0437982	0.0147172	0	0	0	0	0	0	0	0	0	0	0.0233631	0	0	0	0.238075	0	0	0	0	0	0	0	0	0	0	0	0	0	0	0	0	0	0	0	0	0	0	0	0
SRR4408051	0.111377	0.0356167	0	0	0	0.0082861	0	0	0.015826	0	0	0	0.107164	0.0287272	0	0	0	0	0	0.00952011	0.0847339	0	0	0	0.0430608	0	0	0	0	0	0	0.0438612	0	0	0	0	0	0	0	0	0	0	0	0	0	0	0	0	0
SRR4408052	0.020012	0	0.252717	0.0159932	0.146105	0	0	0	0.13288	0.00982618	0.0113868	0	0	0	0	0	0	0	0	0	0.00914939	0	0	0.0129216	0.00902575	0	0	0	0	0	0.166727	0	0	0	0	0	0.0275397	0	0	0	0	0	0	0	0	0	0	0	0
SRR4408056	0	0	0	0	0	0	0	0	0	0.301953	0	0	0	0	0.0771064	0	0	0	0	0	0	0	0.0148164	0	0	0	0	0	0	0	0.0115381	0	0	0	0	0	0	0	0	0	0	0	0	0	0	0	0	0	0
SRR4408057	0.0378604	0.0683795	0.07864	0	0	0.00776032	0	0	0.0456863	0.0610764	0	0	0.00975868	0	0	0	0	0	0	0	0.0205555	0	0	0	0.217167	0	0	0	0	0	0	0.132518	0	0	0	0	0.029763	0	0	0	0	0	0	0	0	0	0	0	0
SRR4408064	0.335609	0.0353067	0	0.531705	0	0	0	0	0	0	0	0	0	0	0	0	0	0	0	0	0	0	0	0.0127706	0	0	0	0	0	0	0	0	0	0	0	0	0	0	0	0	0	0	0	0	0	0	0	0.00661038	0
SRR4408065	0.231382	0.0321461	0	0	0.0818629	0.0119707	0.00797915	0	0	0	0	0	0.0930337	0.0588061	0	0	0	0	0	0	0.0107025	0.0139228	0	0	0	0.0704996	0.0278012	0	0	0	0.149193	0.0287972	0	0	0	0	0	0	0.00564949	0	0	0	0	0	0	0	0	0	0
SRR4408067	0.0120028	0.111393	0.356648	0	0	0.224705	0	0	0	0	0	0	0	0	0	0	0	0	0	0	0	0	0	0.0109485	0	0	0	0	0	0	0	0	0	0	0	0	0	0	0	0	0	0	0	0	0	0	0	0	0
SRR4408075	0.0350443	0	0	0	0	0	0	0	0	0.734838	0	0	0	0	0.0213117	0	0	0	0.0461711	0	0	0	0	0	0	0	0	0	0	0	0	0	0	0.0115763	0	0	0	0	0	0	0	0	0	0	0	0	0	0	0
SRR4408077	0	0.00522865	0.0547536	0	0.675121	0.00985838	0	0	0.0345961	0	0	0	0.068088	0.0270044	0	0	0	0	0	0.0145885	0.0187294	0	0	0	0	0	0	0	0	0	0	0	0	0	0	0	0.00783889	0	0	0	0	0	0	0	0	0	0	0	0
SRR4408081	0.0295804	0.0105269	0	0	0	0	0	0	0.150362	0	0	0	0.0498162	0.023691	0	0.00694612	0	0	0	0.00731582	0.0157854	0.0158252	0	0	0.13992	0	0	0	0	0.0758248	0.0728453	0	0	0	0	0	0	0	0	0	0.0238939	0	0	0	0.0365373	0	0	0	0
SRR4408082	0	0.364214	0	0	0	0.019978	0	0	0.0199575	0	0	0	0.0952723	0	0	0	0	0	0	0	0.0107254	0	0	0	0.103836	0	0	0	0	0	0	0	0	0	0	0.0489105	0.00962843	0	0	0	0	0	0	0	0	0	0	0	0
SRR4408084	0	0.592662	0	0	0	0	0	0	0	0.0530678	0	0	0	0	0	0	0	0	0.106074	0	0	0	0	0	0	0	0	0	0	0	0	0	0	0	0	0	0	0	0	0.166128	0	0	0	0	0	0	0	0	0
SRR4408085	0.0362503	0.0260503	0	0	0.863766	0	0	0	0	0.0162401	0	0	0	0	0	0	0	0	0	0	0.020106	0	0	0	0	0	0	0	0	0	0	0	0	0	0	0	0	0	0	0	0	0	0	0	0	0	0	0	0
SRR4408086	0	0.0363379	0	0	0	0.0810277	0.0343821	0	0.134369	0.24626	0	0	0.0154024	0	0	0	0	0	0.0136055	0	0	0	0	0	0.00739897	0	0	0	0	0	0	0	0	0.0100892	0	0	0.029652	0	0	0	0	0	0	0	0	0	0	0	0
SRR4408087	0	0	0	0	0	0.0137381	0	0.163462	0	0	0	0.738167	0	0	0	0	0	0	0	0	0.0142131	0	0	0	0	0	0	0	0	0	0.0117306	0	0	0	0	0	0	0	0	0	0	0	0	0	0	0	0	0	0
SRR4408092	0	0.536845	0	0	0	0	0.227652	0	0	0.0916019	0	0	0	0	0	0	0	0	0	0	0	0	0	0	0	0	0	0	0	0	0	0	0	0	0	0	0	0	0.00823497	0	0	0	0	0	0	0	0	0	0
SRR4408095	0.0934198	0.0516617	0	0	0	0.0722057	0	0	0.0238967	0.160124	0	0	0.0223994	0	0	0.040571	0	0	0	0.0141722	0.0163614	0	0	0	0.105629	0	0	0	0	0	0	0.0614227	0	0	0	0	0.0554877	0	0	0	0	0	0	0	0	0	0	0	0
SRR4408100	0.00925631	0	0.0133813	0	0	0.00607724	0	0	0.137176	0.0259649	0	0	0	0	0	0	0	0	0	0	0	0	0	0	0.0371553	0	0	0	0	0	0	0	0	0	0	0.442745	0	0	0	0	0	0	0	0	0	0	0	0	0
SRR4408103	0.705571	0.121883	0.00836486	0.0269578	0.0161703	0	0	0	0	0	0	0	0	0	0	0	0	0	0	0	0	0	0	0.00991249	0	0	0	0	0	0	0	0	0	0	0	0.0718511	0	0	0	0	0	0	0	0	0	0	0	0	0
SRR4408104	0.261832	0.199227	0.00942909	0.0114257	0.350328	0	0	0	0.0105728	0.02196	0	0	0	0	0	0	0	0	0	0	0.0107855	0	0	0	0	0	0	0	0	0	0	0	0	0	0	0.101811	0	0	0	0	0	0	0	0	0	0	0	0	0
SRR4408106	0	0.0857035	0	0	0	0.11452	0	0	0.0314408	0	0	0	0	0	0	0	0	0	0	0	0.0138274	0.254796	0	0	0.101351	0	0	0	0.0385159	0	0	0	0	0	0.121923	0.153065	0	0	0	0	0	0	0	0	0	0	0	0	0
SRR4408108	0	0.0373919	0	0	0	0.684349	0	0	0	0	0	0	0	0	0	0	0	0	0	0	0.0133623	0	0	0	0	0	0	0	0	0	0	0	0	0	0.105434	0.124214	0	0	0	0	0	0	0	0	0	0	0	0	0
SRR4408117	0.0828981	0.139028	0.0374311	0.0742238	0	0.0525502	0	0	0.0696766	0	0	0	0.12454	0.010099	0	0	0	0	0	0.146813	0.0059713	0	0	0	0.0341164	0	0	0	0	0	0	0	0	0	0.0932689	0.109774	0	0	0	0	0	0	0	0	0	0	0	0	0
SRR4408123	0.153674	0.0571018	0	0	0.136869	0.00662929	0	0	0	0.0582182	0	0	0	0.0159079	0	0	0	0	0	0	0.00522553	0.177733	0	0.00707884	0	0	0	0	0	0	0	0	0	0	0.287424	0	0	0	0	0	0	0.0277315	0	0	0	0	0	0	0
SRR4408125	0.073414	0	0	0	0	0.125841	0	0	0.0187737	0	0	0	0	0	0	0	0	0	0.0136883	0.0594745	0.0121105	0	0	0	0	0	0	0	0	0	0	0	0	0.0298071	0.349111	0	0.0447663	0	0	0	0	0	0	0	0	0	0	0	0
SRR4408127	0.00948018	0	0.071432	0	0.151578	0.115495	0.0270248	0	0.271981	0	0	0	0.0062131	0	0	0	0	0	0	0	0.0122282	0	0.0114829	0	0.0145501	0	0.0120682	0	0	0	0	0.00988275	0	0	0.194197	0	0	0	0	0	0	0	0	0	0	0	0	0	0
SRR4408130	0	0.0167143	0	0	0	0.0907422	0	0	0.185042	0	0	0	0	0	0	0	0.0131441	0	0	0.027888	0.0211303	0	0	0	0.0125516	0	0	0	0	0	0	0	0	0	0	0.38489	0.0340627	0	0	0	0	0	0	0	0	0	0	0	0
SRR4408131	0.0257703	0.243348	0	0	0	0	0	0	0	0	0	0	0.016259	0.060858	0	0	0	0	0.0211072	0	0.00672064	0.0995524	0	0	0	0.05669	0	0	0	0	0	0	0	0	0	0.388135	0	0	0	0	0	0	0	0	0	0	0	0	0
SRR4408134	0.124934	0	0	0	0	0	0	0	0	0.329609	0.0193647	0	0	0	0.0091885	0.0129211	0	0	0.0103246	0	0	0.0269002	0	0.0251989	0	0	0.00728729	0	0	0	0	0	0	0	0	0.172145	0	0	0	0.00869154	0	0	0	0	0	0	0	0	0
SRR4408139	0.0202667	0	0	0.0162302	0.417465	0.00923602	0	0	0	0.0253448	0	0	0.0370634	0	0	0	0	0	0	0	0.0214012	0	0	0	0.00619283	0	0.0227641	0.0145794	0	0	0	0.0218973	0	0	0	0	0	0	0	0	0	0	0	0	0	0	0	0.0156191	0
SRR4408146	0.0491226	0.0493589	0	0	0.198974	0.0697834	0	0	0	0	0	0	0	0	0	0	0	0	0	0	0.520387	0	0	0	0	0	0	0	0	0	0.0878052	0	0	0	0	0	0	0	0	0	0	0	0	0	0	0	0	0	0
SRR4408148	0	0	0	0	0	0.00623648	0	0	0.67448	0	0	0	0.107882	0	0	0	0	0	0	0	0.0248029	0	0	0	0.0295651	0	0	0	0	0	0	0	0	0	0	0	0	0	0	0	0	0	0	0	0	0	0	0	0
SRR4408149	0.0616327	0.462201	0	0.101499	0.128193	0.0260448	0.0257461	0	0.0148184	0.0234926	0	0	0.0655462	0	0	0	0	0	0	0	0.00818071	0	0	0	0	0.0446549	0	0	0	0	0	0	0	0	0	0	0	0	0	0	0	0	0	0	0	0	0	0	0
SRR4408152	0	0.749371	0	0.215551	0	0	0	0	0	0	0	0	0	0	0	0	0.0143312	0	0	0	0	0	0	0	0	0	0	0	0	0	0	0	0	0	0	0	0	0	0	0	0	0	0	0	0	0	0	0	0
SRR4408156	0.0159825	0.0390823	0.361277	0	0.320013	0.0535522	0	0	0	0	0	0	0.0157118	0	0	0	0	0	0	0.00645469	0.015302	0	0	0	0	0	0	0	0	0	0	0.0477743	0	0	0	0	0	0	0	0	0	0	0	0.00784839	0	0	0	0	0
SRR4408159	0.0834544	0	0	0	0	0.015957	0	0	0.757584	0	0	0	0	0	0	0	0	0	0	0	0.0206762	0	0	0	0.0276566	0	0	0	0	0	0	0	0	0.041135	0	0	0	0	0	0	0	0	0	0	0	0	0	0	0
SRR4408161	0.0804816	0.11674	0	0	0	0	0.595076	0	0	0.011666	0.00845742	0	0	0	0	0	0	0	0	0	0	0.0156436	0	0	0	0	0.0148305	0	0	0	0	0	0	0	0	0	0	0	0	0	0	0	0	0	0	0	0	0	0
SRR4408163	0.232598	0	0.0238879	0	0	0.00667484	0.0109122	0	0.0326615	0	0	0	0.0240394	0	0	0	0	0	0	0	0.0136418	0	0	0	0.123481	0	0	0	0	0	0	0.45005	0	0.0210206	0	0	0.0139015	0	0	0	0	0	0	0	0	0	0	0	0
SRR4408166	0	0	0	0	0	0.010895	0	0	0.438508	0	0	0	0.405848	0	0	0	0	0	0	0.00583328	0.00730946	0	0	0	0.0292508	0	0	0	0	0	0.0860521	0	0	0	0	0	0	0	0	0	0	0	0	0	0	0	0	0	0
SRR4408169	0.0203827	0	0.378388	0.0563078	0	0.00887053	0	0	0.0483303	0	0	0	0	0	0	0	0	0	0	0	0.0223026	0	0	0	0.409222	0	0	0	0	0	0	0	0	0	0	0	0	0	0	0	0	0	0	0	0	0	0.0178932	0	0
SRR4408170	0.931614	0.0053091	0.00947969	0.0194518	0	0	0	0	0	0	0	0	0	0	0	0	0	0	0	0	0	0	0	0.0190495	0	0	0	0	0	0	0	0	0	0	0	0	0	0	0	0	0	0	0	0	0	0	0	0.0061935	0
SRR4408181	0	0	0	0	0	0	0	0	0	0	0	0	0	0	0	0	0.605628	0	0	0	0	0	0	0	0	0	0	0	0	0	0	0	0	0	0	0	0	0	0	0	0	0	0	0	0	0	0	0	0
SRR4408185	0	0.212431	0	0	0	0	0	0	0	0	0	0	0.36999	0	0	0	0	0	0	0	0.0205908	0	0	0	0	0.327758	0	0	0	0	0	0	0	0.0223177	0	0	0.00651514	0	0	0	0	0	0	0	0	0	0	0	0
SRR4408186	0.013389	0	0.017232	0	0.666485	0	0	0	0.0196842	0	0	0	0.00533297	0	0	0	0	0	0	0	0.0243117	0	0	0	0.00512367	0	0	0	0	0	0	0	0	0	0	0	0	0	0	0.0459791	0	0	0	0	0	0	0	0	0
SRR4408188	0	0	0	0	0	0	0	0	0	0.702701	0	0	0	0	0.0173022	0	0.0173749	0	0.103459	0	0	0	0	0	0	0	0	0	0	0	0	0	0	0	0	0	0	0	0.00526336	0	0	0	0	0	0	0	0	0	0
SRR4408189	0.68399	0	0.0952455	0.117779	0	0	0	0	0	0.00959484	0	0	0	0.0556237	0	0	0	0	0	0	0	0	0	0.0234469	0	0	0	0.00842956	0	0	0	0	0	0	0	0	0	0	0	0	0	0	0	0	0	0	0	0.00588956	0
SRR4408193	0.117694	0.658532	0	0	0	0	0.0252622	0	0	0	0	0	0	0	0	0	0.125861	0	0	0	0	0	0.0297258	0	0.00947097	0	0	0	0	0	0	0	0	0	0	0	0	0	0	0	0	0	0	0	0	0	0	0	0
SRR4408196	0.217557	0.114033	0.0160339	0.0733564	0	0	0.0470831	0	0.0140168	0.253859	0.0123295	0	0	0	0	0	0	0	0	0	0.00821314	0	0	0	0.0644797	0	0	0	0	0	0	0	0	0	0	0.0363485	0	0	0	0	0	0	0	0	0	0	0	0.0122163	0
SRR4408197	0.370519	0.15482	0	0.452502	0	0	0	0	0	0	0	0	0	0	0	0	0	0	0	0	0	0	0	0.0137803	0	0	0	0	0	0	0	0	0	0	0	0	0	0	0	0	0	0	0	0	0	0	0	0	0
SRR4408199	0	0.300186	0	0	0.0323817	0.307512	0	0	0.0167795	0	0	0	0	0	0	0	0.343141	0	0	0	0	0	0	0	0	0	0	0	0	0	0	0	0	0	0	0	0	0	0	0	0	0	0	0	0	0	0	0	0
SRR4408201	0	0	0.0839017	0	0	0.0104	0	0	0.475106	0	0.0604403	0	0.10868	0.0113257	0	0	0	0	0.0282228	0	0.00990949	0	0	0	0.0371189	0	0	0	0	0	0	0.149219	0	0	0	0	0	0	0	0	0	0	0	0	0	0	0	0	0
SRR4408202	0.0331496	0.945122	0	0	0	0	0	0	0	0	0	0	0	0	0	0	0	0	0	0	0	0	0	0	0	0	0	0	0	0	0	0	0	0	0	0	0	0	0	0	0	0	0	0	0	0	0	0	0
SRR4408204	0.149897	0	0	0	0.410198	0.0285444	0	0	0.136159	0	0	0	0.0482878	0	0	0	0	0	0	0.0718405	0.0340205	0	0	0	0.00606348	0	0	0	0	0	0	0	0	0	0	0	0.00782768	0	0	0	0	0	0	0	0	0	0	0	0
SRR4408205	0.0235675	0	0.0637627	0	0.445598	0.00759223	0.0149206	0	0.319961	0	0	0	0.0200792	0	0	0	0	0	0	0	0.0342973	0	0	0	0.0152846	0	0	0	0	0	0	0	0	0	0	0	0	0	0	0	0	0	0	0	0	0	0	0	0
SRR4408210	0.0133455	0.0297916	0	0	0.217676	0.0542903	0	0	0	0	0	0	0	0	0	0	0	0	0	0	0.585125	0	0	0	0	0	0	0	0	0	0.0345097	0	0	0	0	0.0293401	0	0	0	0	0	0	0	0	0	0	0	0	0
SRR4408214	0.15798	0	0.0760303	0	0	0.00949569	0.158478	0	0.431464	0	0	0	0.0643912	0	0	0	0	0	0	0.00541075	0.00785562	0	0	0	0.0285022	0	0	0	0	0	0.0349797	0	0	0	0	0	0	0	0	0	0	0	0	0	0	0	0	0	0
SRR4408235	0.199183	0.0420924	0	0	0	0	0	0	0.0208719	0.187106	0.0185029	0	0	0	0	0	0	0	0	0	0	0	0	0	0.0455959	0	0	0	0	0	0.0877615	0	0	0	0	0	0	0	0	0	0	0.0196986	0	0	0	0	0	0	0
SRR8942343	0	0	0	0	0	0.781088	0.0251035	0	0	0.0724741	0	0	0.0101826	0	0	0.0327105	0	0	0	0	0.00652767	0	0	0	0.00606795	0	0	0	0	0	0	0	0	0.0163588	0	0	0	0	0	0	0	0	0	0	0	0	0	0	0
SRR8942351	0	0	0.224545	0	0	0	0.113404	0	0	0	0	0	0	0	0	0	0	0	0	0.491414	0.0156768	0	0	0	0	0	0.0764045	0	0	0	0	0	0	0	0	0	0	0	0	0	0	0	0	0	0	0	0	0	0
SRR8942354	0	0.0584747	0	0.391615	0	0.0231955	0	0	0.212175	0	0	0	0.02996	0	0	0	0	0	0	0.0137888	0.00891869	0	0	0	0.0109706	0.191098	0	0	0	0	0.0118521	0	0	0	0	0	0.00929151	0	0	0	0	0	0	0	0	0	0.0322792	0	0
SRR8942358	0	0.524183	0	0	0	0	0	0	0	0.0277785	0	0	0	0	0	0	0	0	0	0	0	0	0.0240111	0	0	0	0	0.11875	0	0	0	0	0	0.00616478	0	0	0	0	0	0	0	0	0	0	0	0	0	0.128998	0
SRR8942364	0.143	0.105083	0	0.0666179	0	0.00576181	0	0	0.0359082	0.0754249	0.0142332	0	0.112462	0.0887422	0	0	0	0	0	0	0.00600158	0	0	0	0.140426	0	0.104044	0	0	0	0	0	0	0	0	0	0	0	0	0	0	0	0	0	0	0	0	0	0
SRR8942370	0	0.00702242	0	0	0	0	0	0	0.458721	0	0	0	0	0	0	0	0	0	0	0	0.0209058	0	0	0	0.159338	0	0	0	0	0	0	0	0	0.0305249	0	0	0	0	0	0	0	0	0	0	0	0	0	0	0
SRR8942373	0.0446534	0.0983432	0.330201	0.364731	0	0	0	0	0	0	0.1155	0	0	0	0	0	0	0	0	0	0	0	0	0.0131438	0	0	0	0	0	0	0.0334277	0	0	0	0	0	0	0	0	0	0	0	0	0	0	0	0	0	0
SRR8942377	0.519089	0	0.0142068	0.389746	0	0	0	0	0	0	0	0	0	0	0	0	0	0	0	0	0	0	0	0.0134305	0	0	0	0.0155898	0	0	0	0	0	0.0136245	0	0	0	0	0	0	0	0	0	0	0	0	0	0.00958526	0
SRR8942384	0	0.0690071	0	0	0	0.47674	0	0	0	0.197581	0	0	0	0	0	0	0	0	0	0	0	0	0	0	0	0	0	0	0	0	0	0	0	0.164589	0	0	0	0	0	0	0	0	0	0	0	0	0.0506959	0	0
SRR8942385	0.0839968	0.0152514	0	0.0609711	0	0.0350019	0.0242123	0	0.031659	0	0.122841	0	0.00731285	0.0519671	0	0.00887963	0	0	0	0.00910612	0.0106832	0	0	0	0.0771379	0.0238567	0	0	0	0	0	0.00884687	0	0	0	0	0	0	0	0	0	0.126402	0	0	0	0	0	0	0
SRR8942389	0	0.729188	0	0	0	0	0	0	0	0	0	0	0	0	0	0.0121888	0	0	0	0	0	0	0.0137001	0	0	0	0	0.0176747	0	0	0	0	0	0	0	0	0	0	0.0101721	0	0	0	0	0	0	0	0	0	0
SRR8942391	0	0	0.0409876	0	0	0	0.306441	0	0	0.0680782	0	0	0	0	0	0.00742285	0	0	0.0839991	0	0	0.0236848	0	0	0	0	0	0	0	0	0	0	0	0.0235872	0	0	0	0	0	0	0	0	0	0	0	0	0	0	0
SRR8942393	0.171094	0.150866	0	0	0	0.127632	0	0	0.103299	0	0	0	0.0223552	0.0769511	0	0	0	0	0	0.0691305	0.0165882	0	0	0	0.0130912	0	0	0	0	0	0	0	0	0	0	0	0.0606834	0	0	0	0	0	0	0	0	0	0	0	0
SRR8942395	0.0615499	0.0282783	0	0	0	0.0070815	0.0267115	0	0.406559	0	0.0606613	0	0	0.0634601	0	0	0	0	0.0310652	0	0.0117859	0	0	0	0.0239452	0.150715	0	0	0	0	0	0	0	0	0	0	0	0	0	0	0	0	0	0	0	0	0	0	0
SRR8942396	0	0	0	0	0	0	0	0	0	0.107869	0	0	0	0	0	0	0	0	0	0	0.0100029	0	0	0	0	0	0	0	0	0	0	0	0	0.00807712	0	0	0	0	0.0676659	0	0	0	0	0	0	0	0.095923	0	0
SRR8942397	0	0.0411111	0	0	0	0	0.0518551	0	0	0	0	0	0	0	0	0.0342803	0.0422084	0	0.0352895	0	0	0	0	0	0	0	0	0	0	0.109524	0.0307912	0	0	0	0	0	0	0	0	0	0.0844279	0	0	0	0.0663956	0	0	0	0
SRR8942399	0.259778	0.0590792	0	0.0553848	0.167136	0.0207454	0.0142108	0	0.017285	0.0100187	0	0	0	0.0306103	0	0	0	0	0	0	0.0101517	0	0	0	0.0587101	0	0.0345751	0	0	0	0.0757047	0.0856093	0	0	0	0	0.0284794	0	0	0	0	0	0	0	0	0	0.00990562	0	0
SRR8942400	0.0729835	0	0	0	0	0.0327402	0.0179917	0	0.0207106	0	0.133452	0	0.0420323	0.0365188	0	0	0	0	0.0367358	0.00522305	0.0107963	0	0	0.011667	0.0652336	0.165004	0	0	0	0	0	0	0	0	0	0	0.010769	0	0	0	0.0117002	0	0	0	0	0	0	0	0
SRR8942402	0	0.103486	0	0	0	0.0279403	0	0	0.388421	0	0	0	0.00615226	0	0	0.0709685	0	0	0	0.00565941	0.0161446	0.111508	0.0185296	0	0.0274196	0.10989	0	0	0	0	0	0	0	0	0	0	0	0	0	0	0	0	0	0	0	0	0	0	0
SRR8942406	0	0.438034	0.312286	0	0	0	0	0	0	0	0	0	0	0	0	0	0.0448717	0	0.0291646	0	0	0	0	0	0	0	0	0	0	0	0	0	0	0.0548684	0	0	0	0	0	0	0	0	0	0	0	0	0	0	0
SRR8942410	0.159224	0.16743	0	0	0	0.0763341	0.121729	0	0.0523313	0	0.0948338	0	0.0734836	0.025609	0	0	0.00705422	0	0	0.0371786	0.00638514	0	0	0	0	0	0	0	0	0	0.0509654	0	0	0	0	0	0.00931462	0	0	0	0	0	0	0	0	0	0	0	0
SRR8942414	0.0186789	0.162196	0	0	0.0586614	0.165412	0	0	0.0129465	0	0	0	0.272684	0	0	0.00691196	0	0	0	0.0492408	0.0134127	0	0	0	0.0418112	0.0409898	0.0302897	0	0	0	0	0	0	0	0	0	0.0136463	0	0	0	0	0	0	0.0087781	0	0	0	0	0
SRR8942416	0	0.00608603	0.267875	0	0	0	0	0	0.0266376	0.20958	0	0	0.0310056	0	0	0	0	0	0	0	0.0120787	0	0	0	0.0738239	0.180853	0	0	0	0	0	0	0	0	0	0	0	0	0	0	0	0	0	0	0	0	0.0143481	0	0
SRR8942417	0	0.536967	0	0	0	0	0	0	0	0	0	0	0	0	0	0	0	0	0	0	0	0	0	0	0	0	0	0	0	0	0	0	0	0	0	0	0	0	0	0	0	0	0	0	0	0	0.138612	0	0
SRR8942427	0.0284248	0	0	0	0.880042	0	0	0	0	0	0	0	0	0	0	0	0	0	0	0	0.0242276	0.0577331	0	0	0	0	0	0	0	0	0	0	0	0	0	0	0	0	0	0	0	0	0	0	0	0	0	0	0
SRR8942429	0.0786684	0.00732758	0	0.0493836	0.255419	0	0	0	0	0.256519	0	0	0	0.0458141	0.0135843	0	0	0	0.0174885	0	0.0131319	0	0.0129063	0	0.039934	0.0822978	0	0	0	0	0	0	0	0	0	0	0	0	0	0	0.0367556	0	0	0	0	0	0.0105427	0	0
SRR8942430	0.234103	0.0156958	0.2033	0	0	0	0	0	0	0	0	0	0	0	0	0	0.0439539	0	0	0	0	0	0	0	0	0	0	0	0	0	0	0	0	0.15519	0	0	0	0	0	0	0	0	0	0	0	0	0	0	0
SRR8942431	0.0848751	0.501054	0.138937	0	0	0	0	0	0	0	0	0	0	0	0.0807913	0	0	0	0	0	0	0	0	0	0	0	0	0	0	0	0	0	0	0.0224231	0	0	0	0	0	0	0	0	0	0	0	0	0.0171742	0	0
SRR4052021	0.0476229	0.21661	0	0.070375	0	0	0.00961895	0	0	0.0219426	0	0	0	0	0.0473498	0	0	0	0	0	0	0	0.0126776	0	0	0	0	0.0124801	0	0	0	0	0	0	0	0	0	0	0	0	0	0	0	0	0	0	0.0695323	0	0
SRR4052022	0.489528	0	0.00956546	0.0608183	0	0	0	0	0	0	0	0	0	0	0.00829929	0	0	0	0	0	0	0	0	0	0	0	0	0	0	0	0	0	0	0.0171915	0	0	0	0	0	0	0	0	0	0	0	0	0	0	0
SRR4052033	0	0.725148	0	0	0	0	0	0	0	0.0268144	0	0	0	0	0	0	0	0	0	0	0	0	0	0	0	0	0	0	0	0	0	0	0	0	0	0	0	0	0	0	0	0	0	0	0	0	0.141231	0	0
SRR4052038	0	0.658039	0.0931655	0	0	0.00840364	0	0	0.0398455	0.0586292	0	0	0	0	0	0	0	0	0	0	0.0125689	0	0	0	0.0602516	0	0	0.0150513	0	0	0	0	0	0	0	0	0	0	0	0	0	0	0	0	0	0	0	0	0
SRR4052040	0.012099	0	0.700548	0	0	0	0	0	0	0.103474	0	0	0	0	0	0	0.00975596	0	0	0	0	0	0.00706257	0.00698082	0	0	0	0	0	0	0	0	0	0	0	0	0	0	0	0	0	0	0	0	0	0	0	0	0
SRR7351694	0.010399	0.00642575	0.536099	0.398397	0	0	0	0	0	0	0	0	0	0	0	0	0	0	0	0	0	0	0	0.00857976	0	0	0	0	0	0	0	0	0	0	0	0	0	0	0	0	0	0	0	0	0	0	0	0.0310159	0
SRR7351732	0.627285	0	0.0125693	0	0	0	0.0104043	0	0	0.0119808	0	0	0	0	0	0	0	0	0	0	0	0	0	0	0	0	0	0	0	0	0	0	0	0	0	0	0	0	0.0200084	0	0.0555675	0.12875	0	0	0	0	0	0	0
SRR7351733	0	0.0224419	0	0	0.219009	0	0	0	0.0116165	0	0.500353	0	0.00789431	0	0	0	0	0	0.0172508	0.0199351	0.00583258	0	0	0	0	0	0	0	0	0	0	0	0	0	0	0	0	0	0	0	0	0	0	0	0	0	0.00720501	0	0
SRR7351739	0	0.452866	0	0	0	0	0	0	0	0.0779825	0	0	0	0	0	0	0	0	0	0	0	0	0	0	0	0	0	0	0	0	0	0	0	0	0	0	0	0	0	0	0	0	0	0	0	0	0.0974959	0.116507	0
SRR7351776	0.619478	0	0.00949077	0	0	0	0	0	0	0	0.148889	0	0	0	0	0	0	0	0	0	0	0	0	0.0104643	0	0	0.0075767	0	0	0	0	0	0	0	0	0	0	0	0	0	0	0	0	0	0	0	0.0261026	0	0
SRR7351777	0.118153	0	0	0	0	0	0	0	0	0.0784421	0.657389	0	0	0	0	0	0	0	0	0	0	0	0	0.0184585	0	0	0.0109747	0	0	0	0	0	0	0.00537213	0	0	0	0	0.00818761	0	0	0	0	0	0	0	0.0508431	0	0
SRR7351778	0.140821	0.0131561	0.00651654	0.586614	0	0	0	0	0	0	0.173316	0	0	0	0	0	0	0	0	0	0	0	0.0106606	0.00857486	0	0	0.0129642	0	0	0	0	0	0	0.01069	0	0	0	0	0	0	0	0	0	0	0	0	0	0.00663763	0
SRR7351779	0	0.193584	0	0.697162	0	0	0	0	0	0	0.0507091	0	0	0	0	0	0	0	0	0	0	0	0	0.0103854	0	0	0	0	0	0	0	0	0	0	0	0	0	0	0	0	0	0	0	0	0	0	0	0	0
SRR7351781	0	0.0400388	0	0	0	0	0	0	0	0	0	0	0	0	0	0	0.102026	0	0	0	0	0	0	0	0	0	0	0	0.104185	0	0	0.0311568	0	0	0	0	0	0	0.0100001	0	0	0	0	0	0	0	0.174275	0.0108064	0
SRR7351782	0.18961	0	0.00550623	0.568682	0	0	0	0	0	0	0.136278	0	0	0	0	0	0	0	0	0	0	0	0	0.0198869	0	0	0	0	0	0	0	0	0	0	0	0	0	0	0	0	0	0	0	0	0	0	0	0.0673949	0
SRR7351783	0.861665	0.00500082	0.0277427	0.0769801	0	0	0	0	0	0	0	0	0	0	0	0	0	0	0	0	0	0	0	0.0103632	0	0	0	0.0182479	0	0	0	0	0	0	0	0	0	0	0	0	0	0	0	0	0	0	0	0	0
SRR7351827	0.0850376	0	0.432534	0.452743	0	0	0	0	0	0	0	0	0	0	0	0	0	0	0	0	0	0	0	0.0119847	0	0	0	0	0	0	0	0	0	0	0	0	0	0	0	0	0	0	0	0	0	0	0	0	0
SRR7351836	0.0172706	0	0.797509	0	0.0145785	0	0	0	0	0	0	0	0	0.0552506	0	0	0	0	0	0	0	0	0	0	0	0	0	0	0	0	0	0	0	0	0	0	0	0	0	0	0	0	0	0	0	0	0	0	0
SRR7351856	0.776043	0.037708	0	0.0790679	0	0	0	0	0	0.0193488	0	0	0	0	0	0	0	0	0	0	0	0	0	0.00813575	0	0	0	0	0	0	0	0	0	0	0	0	0	0	0	0.0114997	0	0	0	0	0	0	0	0	0
SRR7351870	0	0	0	0	0	0	0.00678819	0	0	0.0800003	0	0	0	0	0	0	0	0	0	0	0	0.802281	0	0.0154865	0	0	0	0	0	0	0	0	0	0	0	0	0	0	0	0	0	0	0	0	0	0	0.00538304	0	0
SRR7351876	0	0.0277699	0.0159971	0	0	0	0.214021	0	0.0056661	0	0	0	0	0	0	0	0.0148261	0	0.0127233	0	0	0	0	0	0	0	0	0	0	0.0466379	0	0	0	0	0	0	0	0	0.0170643	0.0446593	0	0	0	0	0.0281471	0	0	0	0
SRR7351905	0.557625	0	0.00721248	0	0.0136106	0	0.0840605	0	0	0	0	0	0.0264938	0	0	0	0	0	0	0	0	0	0	0	0	0	0	0	0	0	0	0	0	0	0	0	0	0	0	0	0	0	0	0	0	0	0	0	0.0308352
SRR7351906	0.0750399	0	0	0.513275	0	0	0	0	0	0	0.348959	0	0	0.0347464	0	0	0	0	0	0	0	0.00574944	0	0.0171042	0	0	0	0	0	0	0	0	0	0	0	0	0	0	0	0	0	0	0	0	0	0	0.00512655	0	0
SRR7351932	0.691799	0.0708923	0.0086155	0	0.109115	0	0	0	0	0	0	0	0.0344605	0	0	0	0	0	0	0.0356421	0.00967623	0	0	0.0228673	0	0	0	0	0	0	0	0	0	0	0	0	0.011269	0	0	0	0	0	0	0	0	0	0	0	0
SRR7351952	0.291216	0	0	0	0	0.181692	0	0	0	0.0637581	0	0	0	0.247173	0	0	0.0527769	0	0	0.114255	0	0	0	0	0	0	0	0	0	0	0	0	0	0	0	0	0	0	0	0	0	0	0	0	0	0	0	0	0
SRR7351953	0.0958703	0	0.57282	0.273782	0.0059508	0	0	0	0	0	0	0	0	0.0144035	0	0	0	0	0	0	0	0	0	0.00644229	0	0	0	0	0	0	0	0	0	0	0	0	0	0	0	0	0	0	0	0	0	0	0	0	0
SRR7351999	0.00977909	0.023129	0.641308	0.138267	0	0	0.0148746	0	0	0	0	0	0	0.0859602	0	0.0092412	0	0	0	0	0	0	0	0	0	0	0	0	0	0	0	0	0	0	0	0	0	0	0	0.0359934	0	0	0	0	0	0	0	0	0.0112942
SRR7352035	0	0.990746	0	0	0	0	0	0	0	0	0	0	0	0	0	0	0	0	0	0	0	0	0	0	0	0	0	0	0	0	0	0	0	0	0	0	0	0	0	0	0	0	0	0	0	0	0	0	0
SRR7352036	0.218485	0.00612785	0	0.207366	0	0	0.0275634	0	0	0.0185036	0	0	0	0.0935581	0	0	0	0	0	0	0	0.3661	0	0.00841124	0	0	0	0	0	0	0	0	0	0	0	0	0	0	0	0	0	0	0	0	0	0	0	0	0
SRR7352048	0.234384	0	0.00991056	0.54971	0.0110442	0	0	0	0	0	0.00631055	0	0	0	0	0	0	0	0	0	0	0	0	0.0193851	0	0	0	0	0	0	0	0	0	0	0	0	0	0	0	0	0	0	0	0	0	0	0	0	0
SRR7352050	0.771565	0.0986288	0.0170489	0	0	0	0	0	0	0	0.0207468	0	0	0	0	0	0	0	0	0	0	0	0	0.00932801	0.0141772	0	0	0	0	0	0	0	0	0	0	0	0	0	0	0	0	0	0	0	0	0	0	0	0
SRR7352051	0.19001	0.0216434	0.00775032	0.63662	0	0	0	0	0	0	0	0	0	0.0299177	0	0.0128198	0	0	0	0	0	0	0	0.0121731	0	0	0	0.00668359	0	0	0	0	0	0	0	0	0	0	0	0	0	0	0	0	0	0	0	0	0.00885493
SRR7352058	0.0812123	0.011408	0.134129	0.554334	0	0	0	0	0	0	0	0	0	0	0	0	0	0	0	0	0	0	0	0.0115897	0	0	0.0104205	0	0	0	0	0	0	0	0	0	0	0	0	0	0	0	0	0	0	0	0	0	0
SRR7352066	0.284448	0.00564369	0.00858139	0.608516	0	0	0	0	0	0	0	0	0	0	0	0	0	0	0	0	0	0	0	0.0163588	0	0	0	0.00881722	0	0	0	0	0	0	0	0	0	0	0	0	0	0	0	0	0	0	0.00994088	0	0
SRR7411251	0.341847	0.00853107	0.383074	0	0	0	0.0912225	0	0.00926344	0	0	0	0	0	0	0	0	0	0	0	0	0.112003	0	0.0111984	0	0	0	0	0	0	0	0	0	0	0	0	0	0	0	0	0	0	0	0	0	0	0	0	0
SRR7411252	0	0.22337	0	0	0	0	0	0	0	0	0	0	0	0	0	0	0.647014	0	0	0	0	0	0	0	0	0	0	0	0	0	0	0	0	0	0	0	0	0	0	0	0	0	0	0	0	0	0	0	0
SRR7411253	0.321593	0.0470802	0.0780472	0	0.0130023	0.00695285	0.0351845	0	0.270325	0	0	0	0	0.0544696	0	0	0	0	0	0	0	0	0	0	0.0203473	0	0.0243999	0	0	0	0	0	0	0	0	0	0	0	0	0	0	0	0	0	0	0	0	0	0
SRR7411257	0	0.449059	0	0	0	0	0	0	0	0	0	0	0	0	0	0	0	0	0	0	0	0	0	0	0	0	0	0.0174324	0	0	0	0	0	0	0	0	0	0	0	0	0	0	0	0	0	0	0	0	0
SRR7411264	0.580759	0	0	0	0.257203	0.00565457	0	0	0	0	0	0	0	0	0	0	0	0	0	0	0.00515362	0	0	0.0189558	0	0	0	0	0	0	0.0123086	0	0	0	0	0	0	0	0	0	0	0	0	0	0	0	0	0	0
SRR7411267	0.327809	0.137982	0.42483	0	0	0	0.0189915	0	0	0	0	0	0	0	0	0	0	0	0.00745661	0	0	0	0	0.011026	0	0	0	0	0	0	0	0	0	0	0	0	0	0	0	0	0	0	0	0	0	0	0.00803955	0	0
SRR7411280	0.444371	0.00878319	0.0528326	0.048428	0	0	0	0	0	0	0	0	0	0.323996	0	0	0	0	0	0	0	0.0157081	0	0.0104629	0	0	0	0	0	0	0	0	0.0208392	0	0	0	0	0	0	0	0	0	0	0	0	0	0	0.0243379	0.00641063
SRR7411283	0.0307891	0.015567	0.439496	0	0	0	0.0531678	0	0	0	0.043673	0	0	0	0	0	0	0	0	0	0	0	0	0.0105544	0	0	0.206466	0	0	0	0	0	0	0	0	0	0	0	0	0	0	0	0	0	0	0	0.0119234	0	0
SRR7411284	0.0154828	0.00620507	0.735903	0.215486	0	0	0	0	0	0	0	0	0	0.0195716	0	0	0	0	0	0	0	0	0	0.00735121	0	0	0	0	0	0	0	0	0	0	0	0	0	0	0	0	0	0	0	0	0	0	0	0	0
SRR7411286	0.523972	0.0504734	0	0	0	0.016714	0	0	0.0553062	0.0190872	0	0	0.0158051	0.155575	0	0	0.115476	0	0	0	0	0.0219358	0	0.00780122	0	0	0	0	0	0	0	0	0	0	0	0	0	0	0	0	0	0	0	0	0	0	0	0	0
SRR7411288	0.00962204	0.0173783	0.457333	0.493341	0	0	0	0	0	0	0	0	0	0	0	0	0	0	0	0	0	0	0	0.0123626	0	0	0	0	0	0	0	0	0	0	0	0	0	0	0	0	0	0	0	0	0	0	0	0	0
SRR7411291	0.126486	0	0	0.567904	0	0	0.0318694	0	0	0	0.100553	0	0	0.147883	0	0	0	0	0	0	0	0	0	0.00875688	0	0	0	0	0	0	0	0	0	0	0	0	0	0	0	0	0	0	0	0	0	0	0	0	0.00964295
SRR7411292	0.115582	0.502704	0	0	0	0	0	0	0	0	0.3354	0	0	0	0	0	0	0	0	0	0	0	0	0	0	0	0.0175595	0	0	0	0	0	0	0	0	0	0	0	0	0	0	0	0	0	0	0	0	0	0
SRR7411293	0	0.0152307	0	0	0	0.00979907	0	0	0.0558415	0	0	0	0	0	0	0	0.201293	0	0	0	0.025877	0.347217	0	0	0.164911	0	0	0.035101	0	0	0	0	0	0	0	0	0	0	0	0	0	0	0	0	0	0	0	0	0
SRR7411294	0.00652947	0	0.319838	0.633942	0	0	0	0	0	0	0	0	0	0	0	0	0	0	0	0	0	0	0	0.0119608	0	0	0	0	0	0	0	0	0	0	0	0	0	0	0	0	0	0	0	0	0	0	0	0	0
SRR7411300	0.0499798	0.0139416	0.797149	0	0	0	0	0	0.00565883	0	0	0	0	0.0547399	0	0	0	0	0	0	0	0	0	0	0.0195082	0	0	0	0	0	0	0	0	0	0	0	0	0	0	0	0	0	0	0	0	0	0	0	0
SRR7411301	0.751874	0.0393284	0.00730426	0	0	0	0	0	0	0.0576056	0	0	0	0	0	0	0	0.0552221	0	0	0	0	0	0	0	0	0	0	0	0	0	0	0	0	0	0	0	0	0	0	0	0	0	0	0	0	0.0514514	0	0
SRR7411303	0.103346	0	0	0	0	0.0123778	0	0	0.386513	0	0	0	0.0261833	0.0378865	0	0	0	0	0	0	0.00705077	0.0383978	0	0.0214215	0.0226053	0	0	0	0	0	0	0	0	0	0	0	0	0	0	0	0	0	0	0.0085647	0	0	0	0	0
SRR7411305	0.00937383	0	0.699086	0	0	0	0	0	0	0	0	0	0	0	0	0	0	0	0	0	0	0	0	0	0	0	0	0	0	0	0	0	0	0	0	0	0	0	0	0.0472943	0	0	0	0	0	0	0	0	0
SRR7411307	0.359755	0.0617528	0	0	0	0	0	0	0.0834505	0	0	0	0	0	0	0	0.0520976	0	0.00761082	0	0	0.368279	0	0.0124978	0	0	0	0	0	0	0	0	0	0	0	0	0	0	0	0	0	0	0	0	0	0	0	0	0
SRR7411312	0	0.0344808	0	0	0.723399	0.0110418	0	0	0	0	0	0	0	0	0	0	0.0577879	0	0	0	0.0201273	0	0	0	0	0	0	0	0	0	0	0	0.038942	0	0	0	0.0106003	0	0	0	0	0	0	0	0	0	0	0	0
SRR7411332	0	0	0	0.542976	0	0	0	0	0	0	0.32173	0	0	0	0	0	0	0	0	0	0	0	0	0.0136013	0	0	0.0174955	0	0	0	0	0	0	0	0	0	0	0	0	0	0	0	0	0	0	0	0.00514252	0	0
SRR7411333	0.173938	0.0343442	0.685138	0	0	0	0	0	0	0.0541461	0	0	0	0	0	0	0.0208488	0	0	0	0	0	0	0.00645716	0	0	0	0	0	0	0	0	0	0	0	0	0	0	0	0.00682784	0	0	0	0	0	0	0	0	0
SRR7411335	0	0.677603	0	0	0	0	0	0	0	0	0	0	0	0	0	0	0	0	0	0	0	0	0	0	0	0	0	0.0340013	0	0	0	0	0	0	0	0	0	0	0	0	0	0	0	0	0	0	0	0	0
SRR7411336	0	0	0	0	0	0	0.491653	0	0	0.0286436	0	0	0	0	0	0	0	0	0	0	0	0	0	0	0	0	0	0	0	0	0	0	0	0	0	0	0	0	0	0	0	0	0	0	0	0	0	0	0
SRR7411338	0.174452	0.0116347	0	0.769266	0	0	0	0	0	0	0	0	0	0	0	0	0	0	0	0	0	0.0182229	0	0.012222	0	0	0	0	0	0	0	0	0	0	0	0	0	0	0	0	0	0	0	0	0	0	0	0	0
SRR7411357	0.00748371	0.0118709	0.595582	0.281796	0	0	0.0302112	0	0	0.0130337	0	0	0	0	0	0	0	0	0	0	0	0	0	0.00863909	0	0	0	0	0	0	0	0	0	0	0	0	0	0	0	0	0	0	0	0	0	0	0	0	0
SRR7411370	0	0.0562112	0	0	0	0.00874316	0	0	0	0	0	0	0.820448	0	0	0	0	0	0	0	0.00655482	0	0	0	0	0	0	0	0	0	0	0	0	0	0	0	0.00773046	0	0	0	0	0	0	0	0	0	0	0	0
SRR7411373	0.741286	0.0233585	0.0131584	0	0	0	0	0	0	0	0	0	0.12243	0	0	0	0	0	0	0	0	0.0339401	0	0.0128822	0.00968902	0	0	0	0	0	0	0	0	0	0	0	0	0	0	0	0	0	0	0	0	0	0	0	0
SRR7411374	0.413626	0	0.0070203	0	0	0	0	0	0	0	0.542634	0	0.00578843	0	0	0	0	0	0	0.00655512	0	0	0	0.0152455	0	0	0.00913018	0	0	0	0	0	0	0	0	0	0	0	0	0	0	0	0	0	0	0	0	0	0
SRR7411377	0	0.0789768	0	0	0	0	0	0	0	0.0932457	0	0	0	0	0	0	0	0	0	0	0	0	0	0	0	0	0	0.0148704	0	0	0	0	0	0	0	0	0	0.011967	0	0	0	0	0	0	0	0	0	0.409967	0
SRR7411379	0.0239769	0	0.620012	0.306117	0	0	0	0	0	0	0.0405597	0	0	0	0	0	0	0	0	0	0	0	0	0.00933521	0	0	0	0	0	0	0	0	0	0	0	0	0	0	0	0	0	0	0	0	0	0	0	0	0
SRR7411382	0.72829	0	0.00994205	0	0	0	0.0940238	0	0.016517	0	0	0	0	0.0523206	0	0	0	0	0	0	0	0	0	0.00750485	0	0	0	0	0	0	0	0	0	0	0	0	0	0	0	0	0	0	0	0	0	0	0	0.0107732	0
SRR7411385	0	0.13879	0	0	0	0	0	0	0	0	0	0	0	0	0	0	0.440719	0	0.006799	0	0	0	0	0	0	0	0	0	0.0629102	0	0	0	0	0	0	0	0	0	0	0	0	0	0	0	0	0	0	0.0446527	0.0100738
SRR7411386	0	0.32324	0	0	0	0	0.492029	0	0	0.0443258	0	0	0	0	0	0	0	0	0	0	0	0	0	0	0	0	0	0	0	0	0	0	0	0	0	0	0	0	0	0	0	0	0	0	0	0	0.0820396	0.0175647	0
SRR7411388	0.0361191	0.00648476	0.45238	0.26865	0	0	0	0	0	0	0.204994	0	0	0	0	0	0	0	0	0	0	0	0	0.00920523	0	0	0.015109	0	0	0	0	0	0	0	0	0	0	0	0	0	0	0	0	0	0	0	0	0.00705798	0
SRR7411390	0	0.0675618	0	0	0	0	0	0	0	0	0	0	0	0	0	0.219688	0.0655419	0	0	0	0	0	0	0	0	0	0	0	0	0	0	0	0	0	0	0	0	0	0.00777718	0	0	0	0	0	0	0	0	0	0
SRR7411392	0.105074	0.0168767	0.511124	0.351673	0	0	0	0	0	0	0	0	0	0	0	0	0	0	0	0	0	0	0	0.009533	0	0	0	0	0	0	0	0	0	0	0	0	0	0	0	0	0	0	0	0	0	0	0	0	0
SRR5274068	0.0530644	0.299476	0	0	0	0.141892	0	0	0	0	0	0	0.095291	0	0	0	0	0	0	0	0	0	0	0	0	0	0	0	0	0	0.0168527	0	0	0	0	0	0.151597	0	0	0	0	0	0	0	0	0	0	0	0
SRR5274059	0.367066	0.471348	0.0668508	0.0343473	0	0	0	0	0	0.010472	0	0	0	0	0	0	0	0	0	0	0	0.0242311	0	0.0161752	0	0	0	0	0	0	0	0	0	0	0	0	0	0	0	0	0	0	0	0	0	0	0	0	0
SRR5274049	0.0781797	0.111906	0.10477	0	0	0	0	0	0	0.55072	0	0	0	0	0.00922916	0	0	0	0	0	0	0	0	0	0	0	0	0	0	0	0	0	0	0	0	0	0	0	0	0	0	0	0	0	0	0	0	0	0
SRR5274043	0.137495	0.111116	0.228293	0.0119381	0	0	0.0246797	0	0	0.401637	0	0	0	0	0	0	0	0	0.0363788	0	0	0	0	0	0	0	0	0	0	0	0	0	0	0	0	0	0	0	0	0.00811601	0	0	0	0	0	0	0	0	0
SRR5274034	0.0242893	0.107446	0.663002	0.172153	0	0	0	0	0	0	0	0	0	0	0	0	0	0	0	0	0	0	0	0	0	0	0	0	0	0	0	0	0	0	0	0	0	0	0	0	0	0	0	0	0	0	0.0331095	0	0
SRR5274006	0.823452	0	0.0159606	0.141866	0	0	0	0	0	0.0067042	0	0	0	0	0	0	0	0	0	0	0	0	0	0	0	0	0	0	0	0	0	0	0	0	0	0	0	0	0	0	0	0	0	0	0	0	0	0	0
SRR5273997	0.0102543	0.0807283	0.621409	0.120768	0	0	0	0	0.0107155	0	0	0	0	0	0	0	0	0	0	0	0	0	0	0	0	0	0	0.0674047	0	0	0	0	0	0	0	0	0	0	0	0	0	0	0	0	0	0	0	0.0477029	0
SRR5273989	0.0233835	0.168817	0	0	0	0.0800447	0	0	0.0924709	0.0180946	0	0	0.0164479	0.0210396	0	0	0	0	0	0.05186	0.00945695	0.013157	0	0	0.0590211	0.0523789	0	0	0	0	0	0	0	0	0	0	0.00935599	0	0	0	0	0	0	0.0143534	0	0	0	0	0
SRR5273982	0.058459	0.445628	0.111011	0.027476	0	0	0.103742	0	0	0.104329	0	0	0	0	0	0	0	0	0	0	0	0	0.0489732	0	0	0	0	0	0	0	0	0	0	0.0369743	0	0	0	0	0	0	0	0	0	0	0	0	0	0	0
SRR5273963	0.0701337	0.397879	0.0409978	0.0514433	0	0	0	0	0	0.314772	0	0	0	0	0.0178181	0	0	0	0	0	0	0	0.0122328	0	0	0	0	0.0140663	0	0	0	0	0	0	0	0	0	0	0	0	0	0	0	0	0	0	0	0	0
SRR5273917	0	0.371163	0	0.440287	0	0.123288	0	0	0	0	0	0	0	0	0	0	0	0	0	0	0	0	0	0	0	0	0	0	0	0	0	0	0	0	0	0	0	0	0	0	0	0	0	0	0	0	0	0	0
SRR5273888	0.408059	0.140923	0.0165169	0.0380128	0	0	0	0	0	0	0	0	0	0	0	0	0	0	0	0	0	0	0	0	0	0	0	0.0535028	0	0	0	0	0	0	0	0	0	0	0	0	0	0	0	0	0	0	0.0356691	0	0
SRR5273878	0.039709	0	0.797367	0.0485027	0	0	0	0	0	0	0	0	0	0	0	0	0	0	0	0	0	0	0	0.0560123	0	0	0	0.0265716	0	0	0	0	0	0	0	0	0	0	0	0	0	0	0	0	0	0	0	0	0
SRR7280791	0.0255733	0	0	0	0	0	0	0.0619051	0	0	0	0	0	0	0	0.0136471	0	0	0	0	0.0112341	0.223794	0	0	0	0	0	0	0.0572083	0.0180377	0	0	0	0	0	0	0	0.0150425	0.0187174	0	0	0.130447	0	0	0.0134064	0	0	0	0
SRR7280800	0.0668011	0.00760379	0.613789	0	0	0	0	0	0	0	0.021484	0	0	0	0	0	0	0	0	0	0	0	0	0.00750838	0	0	0.189273	0	0	0	0	0	0	0	0	0	0	0	0	0	0	0	0	0	0	0	0	0	0
SRR7280802	0.0528401	0.0204835	0	0	0	0.0109032	0	0	0.211544	0	0	0	0.311671	0	0	0	0	0	0.0142025	0	0.017014	0.0580467	0	0	0.00846624	0	0	0	0	0	0	0	0	0	0	0	0	0	0	0	0	0	0	0	0	0	0	0	0
SRR7280803	0.0491168	0.124615	0	0	0	0.00991318	0.0179373	0	0	0	0.0155208	0	0	0.307778	0	0	0.0192419	0	0	0	0	0	0	0	0	0	0	0	0	0	0	0	0	0	0	0	0	0	0.0137135	0	0	0	0	0	0	0	0	0	0.0398619
SRR7280807	0	0	0	0	0	0.0442748	0	0	0.00855889	0	0	0	0	0.0121257	0	0.0299417	0	0	0	0	0.00816853	0	0	0	0.0145047	0.0098736	0	0	0	0.0624871	0	0.0102821	0	0	0	0.0484982	0	0.0552633	0.0257809	0	0	0	0	0	0.0436857	0	0	0	0
SRR7280810	0	0.395888	0	0	0	0.0271427	0	0	0.0402125	0	0	0	0	0	0	0	0	0	0	0	0.00645343	0	0	0	0.0660494	0	0	0	0	0	0	0	0	0	0	0.0571214	0	0	0	0	0	0	0	0	0	0	0.0228558	0	0
SRR7280815	0.0131369	0	0	0	0	0.0468562	0	0	0.0128165	0	0	0	0	0.0552931	0	0	0	0	0	0	0	0.0852623	0	0	0	0.0103399	0	0	0	0.0133659	0	0.0167943	0	0	0	0.219071	0	0	0.0133821	0	0.0118972	0.0282296	0	0	0.0180688	0	0	0	0
SRR7280818	0.187897	0.0274965	0	0	0	0.00846518	0.0141493	0	0	0	0.1242	0	0.272629	0.171313	0	0	0	0	0	0.00515005	0.00555123	0	0	0	0	0.010729	0	0	0.0136492	0	0	0	0	0	0	0.0676495	0	0	0	0	0	0	0	0	0	0	0	0	0
SRR7280823	0	0	0	0	0	0.0115885	0	0.0175791	0	0	0	0.0969679	0.00709081	0.0367466	0	0.0307258	0	0	0	0	0	0	0	0	0	0	0	0	0.0453669	0.0220001	0	0	0	0	0	0	0	0.14459	0.0382476	0	0	0	0	0.0120846	0.0213126	0	0	0	0
SRR7280830	0	0	0	0	0	0.0530708	0	0	0.00823368	0	0.0143803	0	0	0.0125841	0	0.0301527	0	0	0	0	0	0	0	0	0	0	0	0	0.0204864	0.00591392	0	0	0	0	0.549933	0	0	0	0	0	0.00717521	0	0	0	0.00529143	0	0	0	0
SRR7280838	0.177089	0	0	0	0	0	0.0614673	0	0	0.0109071	0.228745	0	0	0.194669	0	0	0.0699954	0	0	0	0	0	0	0.00606995	0	0	0.0142026	0	0	0	0.120506	0	0	0	0	0.0191221	0	0	0	0	0	0	0	0	0	0	0	0.00773588	0.00732508
SRR7280847	0	0	0	0	0	0.0250145	0	0.0315358	0	0	0	0	0.00570221	0.0318634	0	0.0185851	0	0	0	0	0.0146144	0	0	0	0	0.00616605	0	0	0.0471968	0.0239916	0	0	0	0	0	0.113436	0	0.00979606	0.0127909	0	0	0.0572317	0	0.00891239	0.0319064	0	0	0	0
SRR7280848	0	0.240765	0.413648	0	0	0	0	0	0	0.0294996	0	0	0	0	0	0	0	0	0	0	0	0	0	0	0	0	0	0	0	0	0	0	0	0	0.237369	0	0	0	0	0	0	0	0	0	0	0	0	0	0
SRR7280853	0.0111219	0	0	0	0	0.083244	0	0	0	0	0	0	0	0	0	0.00921948	0	0	0.0137567	0	0.00680312	0	0	0	0.0227597	0.0315367	0	0	0	0.0202741	0.0110627	0.0524186	0	0	0	0	0.101169	0.0136021	0.00627593	0	0	0	0	0.053015	0.0170203	0	0	0	0
SRR7280858	0	0.163351	0	0	0	0	0	0	0	0	0	0	0	0	0	0	0	0	0	0.53235	0	0	0	0	0	0	0	0	0	0	0	0	0	0	0	0.101705	0	0	0	0	0	0	0	0	0	0	0	0	0
SRR7280859	0.619738	0.0293614	0.0121806	0	0	0	0.129216	0	0	0.0838353	0	0	0	0	0	0	0	0	0.0162715	0	0	0	0	0.00816156	0	0	0	0	0	0	0	0	0	0	0	0	0	0	0	0	0	0	0	0	0	0	0	0	0
SRR7280861	0	0.0066233	0	0	0	0.0222228	0	0	0	0	0	0	0	0	0	0.0408048	0	0	0.00773207	0	0	0	0	0	0	0	0	0	0.0245546	0.0306462	0	0	0	0	0	0	0	0	0.0352191	0	0	0.146133	0	0	0.0179337	0	0	0	0
SRR7280870	0.269448	0	0	0	0	0.0809791	0.0308924	0	0	0	0.353152	0	0	0	0	0.00704169	0.0251433	0.0265912	0.025698	0	0	0	0	0.0105197	0	0	0.027353	0	0	0	0	0	0	0	0	0	0	0	0	0	0	0	0	0	0	0	0.0323051	0	0
SRR7280876	0	0	0	0	0	0.130783	0	0	0.0105763	0	0	0	0	0.0212087	0	0.0396974	0	0	0	0.0188231	0.00767432	0	0	0	0.0173962	0.0195504	0	0	0.0313007	0.0478075	0	0	0	0	0	0	0	0.10334	0.0279325	0	0.0124696	0	0	0.0233156	0.0334376	0	0	0	0
SRR7280879	0	0	0	0	0	0.0859833	0	0	0.0122619	0	0	0	0	0.0123098	0	0.00577214	0	0	0	0	0	0.0196429	0	0	0.0149267	0.00618066	0	0	0	0.0386035	0	0.00735614	0	0	0.119053	0.162378	0	0.00721695	0.010482	0	0	0.0236821	0	0	0.026946	0	0	0	0
SRR7280883	0.0110233	0	0	0	0	0.0700576	0	0	0.0262635	0	0	0	0.00568921	0.0716019	0	0.0220402	0	0	0.0139996	0	0	0.0967578	0	0	0	0.0207601	0	0	0.0551353	0.0319278	0	0	0	0	0	0	0	0.0141898	0.0166198	0	0	0	0	0	0.0180849	0	0	0	0
SRR7280885	0	0	0	0	0	0.0532758	0	0	0.00703332	0	0	0	0.0145038	0	0	0	0	0	0	0	0.0139649	0	0	0	0	0	0	0	0	0.00719901	0	0	0	0	0.639804	0.0310387	0.00547577	0	0	0	0	0	0	0.0106246	0.00869314	0	0	0	0
SRR7280891	0.0166716	0	0	0	0	0.0736902	0	0	0.0106429	0	0	0	0.00605142	0	0	0.0114811	0	0	0	0.00641521	0	0	0	0	0.00666179	0	0	0	0.0207804	0.047794	0	0.0140994	0	0	0	0.140446	0.00529078	0.0101442	0.00748987	0	0	0.0109383	0	0	0.0367806	0	0	0	0
SRR7280898	0.18562	0	0.465848	0	0.0485992	0	0	0	0	0.00743742	0.0783047	0	0.0566282	0.0621326	0	0	0	0	0	0	0	0	0	0.00639672	0	0	0	0	0	0	0	0	0	0	0.041734	0	0	0	0	0	0	0	0	0	0	0	0	0	0
SRR7280905	0.0251758	0.0972907	0.0495229	0	0	0.486563	0	0	0	0	0	0	0.106848	0	0	0	0	0	0	0	0.00583157	0	0	0	0	0	0	0	0	0	0	0	0	0	0	0	0	0	0	0	0	0	0	0	0	0	0	0	0
SRR7280908	0	0	0	0	0	0	0	0	0	0	0	0	0.546617	0	0	0.0184368	0	0	0.0241287	0	0	0	0	0	0	0	0	0	0	0	0	0.294201	0	0	0	0	0	0	0	0.0211727	0	0	0	0	0	0	0	0	0
SRR7280913	0.0816003	0	0	0	0	0.0151945	0	0	0	0	0	0	0.290824	0.1103	0	0	0	0	0	0	0.0141096	0.0193482	0	0	0.0112125	0.271435	0	0	0	0	0	0.015435	0	0	0	0	0.0150122	0	0	0	0	0	0	0	0	0	0	0	0
SRR7280915	0	0	0	0	0	0	0	0	0.0437657	0	0	0	0	0	0	0.00900845	0	0	0.0072816	0.0104483	0	0	0	0	0.00676227	0.00654917	0	0	0.0207971	0.0476597	0	0.0102282	0	0	0	0	0.00831595	0.280429	0.0353786	0	0	0	0	0	0.0445242	0	0	0	0
SRR7280928	0	0	0	0	0	0.133079	0	0	0.0353213	0	0	0	0	0.0201357	0	0.0219562	0	0	0	0	0	0.0253635	0	0	0	0	0	0	0.00942382	0.00713628	0	0	0	0	0.14165	0.192861	0	0.0233922	0.0235178	0	0.00679435	0	0	0.0064563	0.00692638	0	0	0	0
SRR7280934	0.184834	0.0509011	0	0	0	0	0.341031	0	0	0	0	0	0	0.165084	0	0	0.0219951	0	0.00659427	0	0	0	0	0	0	0	0	0	0	0	0	0	0	0	0	0	0	0	0	0	0	0	0	0	0	0	0.00903773	0	0.022387
SRR7280937	0.0364295	0	0	0	0	0.19295	0.0225751	0	0.139233	0	0	0	0.0362226	0	0	0.0290455	0.0132634	0	0.00959228	0	0.0256929	0	0	0	0.00801083	0	0	0	0.102997	0.0299651	0	0	0	0	0	0.0924526	0	0	0.00653183	0	0	0	0	0	0.0263602	0	0	0	0
SRR7280948	0.130627	0.0726652	0	0	0.412991	0.0431403	0	0	0.0234941	0	0	0	0	0.0659581	0	0	0	0	0	0	0.00841505	0.0368348	0	0	0	0	0	0	0	0	0	0	0	0	0	0	0	0	0	0	0	0	0	0	0	0	0	0	0
SRR7280952	0.0192155	0	0	0	0	0	0	0	0	0	0	0	0	0	0	0.00813902	0	0	0	0	0	0.0359233	0	0	0	0	0	0	0.0356154	0.0298805	0	0	0	0	0	0	0	0.0173459	0.0167236	0	0	0.0286378	0	0.0372951	0.0356557	0	0	0	0
SRR7280960	0.0126966	0	0	0.0103477	0	0.0964745	0	0	0	0	0	0	0	0.0466785	0	0.0195339	0	0	0	0	0.00756367	0.0412759	0	0	0.00586259	0.0135536	0	0	0.0156283	0.0573757	0	0.0092463	0	0	0	0	0	0.0317926	0.0202397	0	0	0	0	0	0.0642334	0	0	0	0
SRR7280962	0	0.117993	0	0	0	0	0	0	0	0.0349	0	0	0	0	0.0083429	0	0.0141623	0	0	0	0	0	0.115431	0	0	0	0	0.0168385	0	0	0	0	0	0	0.0919634	0	0	0	0	0	0	0	0	0	0	0	0	0.0773745	0
SRR7280969	0	0	0	0	0	0.0925957	0	0	0	0	0	0	0.0139201	0	0	0.0221844	0	0	0	0.0302166	0.00881205	0	0	0	0.027249	0.0127539	0	0	0.0313147	0.028967	0	0	0	0	0	0	0.0348378	0.0866464	0.0170791	0	0	0	0	0.00806595	0.0220838	0	0	0	0
SRR7280972	0	0	0	0	0	0.0490411	0	0	0.0510902	0	0	0	0.022029	0	0	0.0387512	0	0	0	0.0112917	0.0083892	0	0	0	0	0.0086254	0	0	0.0178132	0.0181549	0	0.0082	0	0	0	0	0	0.071819	0.0142254	0	0	0.0199094	0	0.0137056	0.0181549	0	0	0	0
SRR7280976	0.416152	0.0131324	0.00675777	0.386442	0	0	0	0	0	0	0	0	0	0	0	0	0	0	0	0	0	0.106369	0	0.00912027	0	0	0	0	0	0	0	0	0	0	0	0	0	0	0	0	0	0	0	0	0	0	0	0	0
SRR7280979	0.0110443	0.0068949	0	0	0	0.065175	0	0	0.00710977	0	0	0	0.00798326	0.0497731	0	0.0162853	0	0	0	0	0	0	0	0	0	0	0	0	0.0502185	0.0121059	0	0	0	0	0	0	0	0.0290882	0.0162906	0	0	0	0	0	0.0331597	0	0	0	0
SRR7280987	0.0366933	0	0	0	0	0.0611497	0.0676519	0	0.434821	0.026752	0.0658297	0	0	0.0633769	0	0	0	0	0	0	0.00889118	0	0	0	0.0239598	0	0	0	0	0	0	0	0	0	0	0	0	0	0	0	0	0.0169043	0	0	0	0	0	0	0
SRR7280988	0	0	0	0	0	0.0394695	0	0	0.0158508	0	0	0	0	0.0190146	0	0.0324933	0	0	0	0	0	0	0	0	0	0	0	0	0.0131012	0.0231929	0	0	0	0	0.088152	0.124964	0	0.0310899	0.0287197	0	0.00934412	0	0	0	0.0196725	0	0	0	0
SRR7280994	0.28073	0.238312	0	0	0	0.300033	0	0	0	0	0	0	0	0	0	0	0	0	0.0125352	0	0	0	0	0	0	0	0	0	0	0	0	0	0	0	0	0.108676	0	0	0	0	0	0	0	0	0	0	0	0	0
SRR7281016	0.444811	0	0.0110499	0	0	0.0178964	0.0147999	0	0.0282909	0	0	0	0.00549928	0.135707	0	0.018616	0	0	0	0	0	0	0	0	0	0.0827266	0	0	0	0	0.026501	0	0	0	0	0.162441	0	0	0	0	0	0	0	0	0	0	0	0	0
SRR7281017	0	0	0	0	0	0.112042	0	0	0.0080951	0	0	0	0	0.0128283	0	0.0445688	0	0	0	0.00917377	0	0	0	0	0.00984742	0	0	0	0.0102505	0.0415508	0	0	0	0	0	0	0	0.0262853	0.0159209	0	0	0	0	0	0.0356149	0	0	0	0
SRR7281023	0.124049	0.0612367	0	0.529892	0	0	0	0	0	0.0129205	0	0	0	0	0	0	0	0	0	0	0	0	0.0160005	0.00944519	0	0	0	0	0	0	0	0	0	0.088051	0	0	0	0	0	0	0	0	0	0	0	0	0	0.014109	0
SRR7281026	0	0.00525398	0	0	0	0.0191227	0	0.00888535	0	0	0	0.0470884	0.0201897	0.0307504	0	0.0139291	0	0	0	0	0	0	0	0	0	0.0470524	0	0	0.0141492	0.0191602	0	0.0136517	0	0	0	0	0	0.037618	0.0199516	0	0	0.0201825	0	0.0163961	0.0181517	0	0	0	0
SRR7281035	0	0	0	0	0.00574506	0.104192	0	0	0.0330617	0	0.0131306	0	0	0	0	0.0262267	0	0	0	0	0	0	0	0	0	0	0	0	0.0202402	0.00915459	0	0.0486103	0	0	0	0	0.0122747	0.0238909	0.00836871	0	0	0.054101	0	0.0775518	0.0132233	0	0	0	0
SRR7281039	0.0279963	0.0589033	0	0	0.0890699	0	0.0124321	0	0.160917	0.025286	0.0984199	0	0	0.340113	0	0	0.00977299	0	0	0	0	0	0	0	0.00844366	0	0	0	0	0	0	0	0	0	0	0	0	0	0	0	0	0	0	0	0	0	0	0	0.0140116
SRR7281049	0.0588029	0	0.212914	0	0	0.0151278	0	0	0.12928	0	0.0564787	0	0	0.0269827	0.0266055	0	0	0	0	0	0.00531396	0	0.172975	0	0.0365533	0	0	0.0128416	0	0	0	0	0	0.0425238	0	0	0	0	0	0	0	0	0	0	0	0	0	0	0
SRR7281052	0.0244435	0	0	0	0	0.084295	0	0	0.0100201	0	0.0347924	0	0	0.0134333	0	0	0	0	0	0.00705777	0	0.0291742	0	0	0.0121262	0	0	0	0.0155134	0.0138025	0	0.0142253	0	0	0	0.223402	0	0.00958096	0	0	0	0.0537455	0	0.0402596	0.0116022	0	0	0	0
SRR7281064	0.0177856	0.0433203	0.0681974	0	0.0917159	0	0	0	0.112984	0.40736	0	0	0	0	0.00794052	0	0	0	0	0	0	0.0133431	0.00781453	0	0.00749331	0	0	0	0	0	0	0	0	0	0.0831171	0.112076	0	0	0	0	0	0	0	0	0	0	0	0	0
SRR7281068	0	0.0101573	0	0	0.0152128	0.0654142	0.00583251	0	0	0	0.0199741	0	0	0	0	0.044251	0	0	0	0	0	0	0	0	0	0	0	0	0.0487029	0	0	0	0	0	0	0.197415	0	0.222312	0.0297189	0	0	0	0	0	0.017966	0	0	0	0
SRR7281071	0.018486	0	0	0	0	0.0640227	0	0	0	0	0	0	0	0.173508	0	0.00603378	0	0	0	0	0	0.0191776	0	0	0	0.00662232	0	0	0	0	0	0	0	0	0	0	0	0	0.012102	0	0	0	0	0	0	0	0	0	0.0279138
SRR7281076	0.035774	0	0	0.550507	0.0051079	0	0	0	0	0	0.259228	0	0	0.0119165	0	0	0	0	0	0	0	0	0	0.0103335	0	0	0.0189167	0.00781246	0	0	0	0	0	0	0	0	0	0	0	0	0	0	0	0	0	0	0	0	0
SRR8652801	0	0	0	0.195113	0	0	0	0	0	0	0	0	0	0.0157933	0	0	0	0	0.0147826	0	0	0.0695132	0	0	0	0	0	0	0	0	0.516959	0	0	0	0	0	0	0	0	0	0	0	0	0	0	0	0	0	0
SRR8652813	0	0	0	0	0	0.00954708	0	0	0	0	0	0	0	0	0	0	0	0	0.297963	0	0.0225034	0	0	0	0	0	0	0	0	0	0	0	0	0	0	0	0.00915814	0	0	0.0994488	0	0	0.177592	0	0	0	0	0	0
SRR8652814	0	0.0778311	0	0	0	0	0	0	0	0.0280663	0	0	0	0	0.0612011	0	0	0	0	0	0	0	0	0.223604	0	0	0	0	0	0	0	0	0	0	0	0.0108706	0	0	0	0	0	0	0	0	0	0	0	0	0
SRR8652815	0.0938332	0.0816758	0.0965092	0	0	0	0	0	0	0	0.0242531	0	0	0	0	0	0	0	0.0718975	0	0	0	0	0.0238789	0	0	0	0.0214538	0	0	0	0	0	0	0	0	0	0	0.0101005	0	0	0	0	0	0	0	0	0	0
SRR8652816	0.181977	0	0.0274443	0	0	0	0	0	0	0	0	0	0	0	0	0.0360552	0	0	0.0402256	0	0	0.0713386	0	0.0428591	0	0	0	0	0	0	0	0	0	0	0.117108	0	0	0	0.0151505	0.0138477	0	0	0	0	0	0	0.0353016	0	0
SRR8652817	0.0659265	0.0121717	0.055194	0.0569866	0.0321472	0	0	0	0	0	0	0	0	0	0	0	0	0	0	0	0.0183124	0	0	0.0155909	0	0	0	0	0	0	0	0	0	0	0	0	0.0521166	0	0.0121421	0	0	0	0	0	0	0	0	0	0
SRR8652819	0.0414265	0	0.208012	0	0	0	0	0	0	0	0.0188716	0	0	0	0.0188309	0	0	0.0168175	0	0	0	0	0	0.0410457	0	0	0	0.0262048	0	0.0266189	0	0	0	0	0	0.0530791	0	0	0.011789	0.0204954	0	0	0	0	0.0179389	0	0.0937133	0	0
SRR8652820	0.0226942	0	0	0	0	0.010167	0	0	0	0	0	0	0	0	0.0351953	0.0203172	0	0	0	0	0.0309942	0	0	0	0	0	0	0	0	0	0.0343944	0.0550381	0	0	0.0692483	0.0939846	0.0123344	0	0.0622878	0	0	0	0	0	0	0	0	0	0
SRR8652822	0.234182	0	0.0620704	0	0	0.0423789	0.0489817	0	0.0367914	0	0	0	0	0	0.0660331	0	0	0	0	0	0	0	0	0.10576	0	0	0	0	0	0	0	0	0	0	0.198646	0	0	0	0	0	0	0	0	0	0	0	0	0	0
SRR8652823	0	0	0	0	0	0	0	0	0	0	0	0	0	0	0	0	0	0	0	0	0	0	0	0	0	0	0	0	0	0	0	0	0	0	0	0	0	0	0	0	0	0	0	0	0	0	0	0	0
SRR8652837	0	0	0	0.0152885	0	0	0	0	0	0	0	0	0	0	0	0	0	0	0	0	0	0	0	0	0	0	0	0	0	0	0	0	0	0	0	0	0	0	0	0	0	0	0.145966	0	0	0	0	0	0
SRR8652841	0.265198	0	0.051835	0.00972129	0	0	0	0	0	0	0	0	0	0	0.141513	0	0	0	0.0309204	0	0	0	0.0158925	0.0473898	0	0	0	0.0184771	0.0108473	0.0135293	0	0	0	0	0	0.0160696	0	0	0.0199398	0.00827718	0	0	0	0	0	0	0	0	0
SRR8652842	0	0	0	0	0	0	0	0	0	0	0	0	0	0	0.0244987	0	0	0	0.163598	0	0	0	0	0	0	0	0	0	0	0	0	0	0.0277089	0	0	0	0	0	0	0.00966191	0	0	0	0	0	0	0	0	0
SRR8652843	0	0	0	0.111478	0	0	0	0	0	0.00999353	0	0	0	0	0.0384333	0	0	0	0	0	0	0.00675733	0	0	0	0	0	0	0	0	0	0	0	0	0	0	0	0	0	0	0	0	0	0	0	0	0	0	0
SRR8652844	0.0142556	0	0	0	0	0	0	0	0	0	0	0	0	0	0	0	0	0	0	0	0.0743095	0	0	0	0	0	0	0	0	0	0	0	0	0	0	0	0	0	0	0	0	0	0	0.129984	0	0	0	0	0
SRR8652845	0	0	0	0	0	0	0	0	0	0	0	0	0	0	0	0	0	0	0	0	0.0384385	0	0	0	0	0	0	0	0	0	0.354443	0	0	0	0	0	0	0	0.00583431	0	0	0	0	0	0	0	0	0	0
SRR8652846	0.0495595	0.00767418	0.165323	0	0	0	0	0	0	0	0	0	0	0	0.0197972	0	0	0	0	0	0	0	0.0207507	0.0247429	0	0	0	0	0	0	0	0	0	0	0	0	0	0	0	0	0	0	0	0	0	0	0	0	0
SRR8652847	0	0	0.119992	0	0	0	0	0	0	0	0	0	0	0	0.0240853	0	0	0	0	0	0	0	0	0	0	0	0	0	0.320445	0	0	0	0	0	0	0	0	0	0.0469338	0	0	0	0	0	0	0	0	0	0
SRR8652848	0.0064768	0	0.79977	0.0104248	0	0	0	0	0	0	0.0620825	0	0	0	0	0	0	0	0	0	0	0.0319189	0	0.0431382	0	0	0.0461891	0	0	0	0	0	0	0	0	0	0	0	0	0	0	0	0	0	0	0	0	0	0
SRR8652849	0.15722	0	0.29622	0.0274464	0	0	0	0	0	0.0102706	0.0202952	0	0	0	0.1213	0	0	0	0	0	0	0	0	0.0507124	0	0	0.0261586	0	0	0	0	0	0	0	0	0	0	0	0	0	0	0.123308	0	0	0	0	0.0106873	0	0
SRR8652861	0.03399	0.0210362	0.0815832	0.140782	0.0150943	0.0253425	0.0542209	0	0.0459682	0	0.0200787	0	0	0	0.0764986	0	0	0.00699463	0	0.0227103	0	0	0.0216897	0.00952826	0	0	0.101313	0	0	0	0	0.0160381	0.184844	0	0	0	0	0	0	0	0	0	0	0	0	0	0	0	0
SRR8652886	0.0141563	0.0717059	0	0	0	0.0168729	0	0	0.00695169	0.0109323	0	0	0	0	0.117448	0	0	0.0112175	0	0.010592	0.0328413	0	0.0250608	0	0.0133704	0	0	0.0186441	0	0	0	0	0	0	0	0	0	0.0146269	0.0124431	0.00612693	0	0	0	0	0	0	0	0.0099248	0
SRR8652897	0.068561	0	0	0	0	0	0	0	0	0.277636	0.0264665	0	0	0	0.194202	0	0	0	0	0	0	0	0.0916726	0	0	0	0	0	0	0	0	0	0	0	0	0.0325045	0	0.053156	0.0197836	0	0	0	0	0	0	0	0	0	0
SRR8652898	0	0	0	0	0	0	0	0	0	0	0	0	0	0	0	0	0	0	0.0634788	0	0.0522385	0	0	0	0	0	0	0	0	0	0	0	0	0	0	0	0	0	0	0	0	0.0983591	0	0	0	0	0	0	0
SRR8652899	0.0683802	0	0	0	0	0	0	0	0	0	0	0	0.0361964	0	0	0	0	0	0.245217	0	0	0	0	0	0	0	0	0.018226	0	0	0	0.143185	0	0	0.0762027	0.07315	0	0	0	0	0	0	0	0	0	0	0	0	0
SRR8652901	0.029735	0	0	0	0	0	0	0	0	0	0	0.00772124	0	0	0	0	0	0	0.618942	0	0.00638098	0	0	0	0	0	0	0	0	0	0	0	0	0	0	0.0167101	0	0	0	0	0	0	0	0	0	0	0	0	0
SRR8652903	0	0.0313793	0.538033	0	0	0	0	0	0	0	0.0415084	0	0	0	0.0513929	0	0	0	0	0	0	0.0252635	0.0334676	0.01654	0	0	0.0263802	0	0	0	0	0	0	0	0	0	0	0	0	0	0	0	0	0	0	0	0	0	0
SRR8652905	0.0467503	0	0	0	0	0.0672599	0	0	0	0	0	0	0	0	0.0426276	0	0	0	0.151061	0	0	0	0	0	0	0	0	0	0	0	0	0	0	0	0	0	0	0	0.0270974	0	0	0	0	0	0	0	0	0	0
SRR8652906	0	0	0	0	0	0.0262124	0	0	0	0	0	0	0	0	0	0	0	0	0	0	0.0453913	0	0	0	0	0	0	0	0	0	0	0	0	0	0	0	0.0493278	0	0.0277208	0	0	0.0620758	0	0	0	0	0	0	0
SRR8652908	0	0	0	0.0158433	0	0	0	0	0	0	0	0	0	0	0	0	0	0	0	0	0	0	0	0.0123615	0	0	0	0	0	0	0	0	0	0	0	0	0	0	0	0	0	0	0.123421	0	0	0	0	0	0
SRR8652917	0.11299	0.0167539	0.0252596	0	0	0.104201	0.0375282	0	0.00911131	0.0303428	0	0	0.0992673	0	0	0	0	0	0	0.150348	0.00683237	0	0.236262	0	0.0232532	0	0	0.0113454	0	0	0	0	0	0	0	0	0.00960926	0.0271591	0	0	0.0391328	0	0	0	0	0	0	0	0
SRR8652920	0	0	0	0	0	0	0	0	0	0	0	0	0	0	0	0	0	0	0	0	0	0	0	0	0	0	0	0	0	0	0	0	0	0	0	0	0	0	0	0	0	0	0.20127	0	0	0	0	0	0
SRR8652923	0	0	0	0	0	0	0	0	0	0	0	0	0	0	0	0	0.197449	0	0.0190668	0	0	0	0	0	0	0	0	0	0	0	0	0	0	0	0	0	0	0	0	0.00616918	0	0	0.019613	0	0	0	0	0	0
SRR8652932	0.0088106	0	0.0565808	0.427398	0.013305	0	0	0	0	0	0	0	0	0	0	0	0	0	0.0624251	0	0	0	0	0.0119103	0	0	0	0	0	0	0	0	0	0	0	0	0	0	0	0	0.0427697	0	0	0	0	0	0.0067232	0	0
SRR8652937	0	0	0	0	0	0	0	0	0	0	0	0	0	0	0	0	0.216854	0	0.386626	0	0	0	0	0	0	0	0	0	0	0	0	0	0	0	0	0	0	0	0	0	0.0362995	0	0	0	0	0	0	0	0
SRR8652942	0.0582724	0	0.0239982	0	0	0	0	0	0.0543678	0	0	0	0	0	0	0	0	0	0	0	0.0386939	0	0	0.236908	0	0	0	0	0	0	0	0.0217169	0	0	0	0	0.0110787	0	0.0242071	0.143537	0	0	0	0	0	0	0	0	0
SRR8652945	0	0.0278803	0.0656483	0	0	0	0	0	0	0	0	0	0	0	0.0121813	0	0	0	0	0	0	0	0	0	0	0	0	0	0	0	0	0	0	0	0	0	0	0	0.116519	0	0	0	0	0	0	0	0	0	0
SRR8652960	0	0.0211236	0.0159359	0.114173	0	0	0.0425631	0	0.142839	0	0	0	0	0	0	0	0	0	0	0	0	0	0	0	0.00676019	0	0.0207792	0	0.0125309	0	0	0.110383	0	0	0	0	0	0	0	0	0	0	0	0	0	0	0.0104889	0	0
SRR8652961	0	0	0.0127979	0.0865083	0	0	0	0	0	0.0109718	0	0	0	0.0284541	0	0	0	0	0	0	0	0	0.112131	0	0	0	0.0116687	0	0	0	0.500223	0	0	0	0	0	0	0	0	0	0	0	0	0	0	0	0	0	0
SRR8652969	0.211515	0	0.184546	0.0752853	0	0	0.0148613	0	0.00772237	0	0.10798	0	0	0.101855	0.0160669	0	0	0	0	0	0	0	0	0	0	0	0.0128522	0	0	0	0	0	0.0318813	0.0350382	0	0	0	0	0	0	0	0	0	0	0	0	0	0	0.00872237
SRR8652973	0	0	0.226809	0.426991	0	0	0	0	0	0.0254023	0	0	0	0	0	0	0	0	0.00950337	0	0	0	0	0	0	0	0	0	0	0	0	0	0	0	0	0	0	0	0.0143774	0	0	0	0	0	0	0	0	0	0
SRR8652975	0	0	0	0.101181	0	0	0	0	0.055845	0.0581654	0	0	0	0	0	0	0	0	0	0	0	0	0.0176597	0	0	0	0	0	0	0	0	0	0	0	0	0	0	0	0	0.0180471	0	0	0	0	0	0	0	0	0
SRR8652977	0	0	0	0.0266917	0	0	0	0	0.00547576	0	0	0	0.00892954	0	0	0.103464	0.103985	0	0.00637259	0	0	0	0	0	0	0	0	0	0	0	0	0	0	0	0	0	0	0	0.00566856	0	0.00807536	0	0	0	0	0	0	0	0
SRR8653011	0	0.080347	0	0	0	0	0	0	0	0	0	0	0	0	0	0	0	0	0	0	0	0	0	0	0	0	0	0	0	0	0	0	0	0	0	0	0	0	0	0	0	0	0	0	0	0	0	0	0
SRR8653021	0	0	0	0	0	0	0.400516	0	0	0	0	0	0	0	0.013649	0	0	0	0	0	0.0140851	0	0	0	0	0	0	0	0	0	0	0	0	0	0	0	0.043236	0	0.0186783	0.00534025	0	0	0	0	0	0	0	0	0
SRR8653022	0	0	0	0	0	0	0.0368902	0	0	0	0	0	0	0	0.0382808	0	0	0	0.116705	0	0	0	0	0	0	0	0	0	0	0	0	0	0	0	0	0	0	0	0.0196347	0.0912915	0	0	0	0	0	0	0	0	0
SRR8653023	0	0	0	0	0	0	0	0	0	0	0	0	0	0	0	0	0	0	0	0	0	0	0	0	0	0	0	0	0	0	0	0	0	0	0	0	0	0	0	0	0	0	0	0	0	0	0	0	0
SRR8653024	0	0	0	0	0	0	0	0	0	0	0	0	0	0	0	0	0	0	0.0438443	0	0	0	0	0	0	0	0	0	0	0	0	0	0	0	0	0	0	0	0	0	0	0	0	0	0	0	0	0	0
SRR8653025	0.887696	0	0.0147867	0	0	0	0	0	0	0	0	0	0	0	0	0	0	0	0	0	0	0	0	0	0	0	0	0	0	0	0	0	0	0	0	0.0251674	0	0	0	0	0	0	0	0	0	0	0	0	0
SRR8653026	0.0889398	0	0	0	0	0	0	0	0	0	0.0979133	0	0	0	0	0	0	0	0	0	0	0.138014	0	0.296901	0	0	0	0	0	0	0	0	0	0	0	0	0	0	0	0	0	0	0	0	0	0	0	0	0
SRR8653028	0.480124	0	0.298486	0	0	0	0	0	0	0	0.0182011	0	0	0	0	0	0	0	0.10327	0	0	0.00939655	0	0.0227484	0	0	0.0100081	0	0	0	0	0	0	0	0	0	0	0	0	0	0	0	0	0	0	0	0	0	0
SRR8653030	0	0.0704038	0	0.100026	0	0.0288892	0.0256088	0	0.0250802	0	0.346791	0	0.0537629	0	0	0	0	0	0	0	0.00927527	0	0	0.00897945	0.0578513	0	0.0209316	0	0	0	0	0	0	0	0	0	0	0	0.0267823	0.00615414	0	0	0	0	0	0	0	0	0
SRR8653039	0.0548506	0.0897208	0.0491878	0.111161	0	0.434689	0	0	0	0.0577064	0	0	0	0.0227746	0	0.0504811	0	0	0	0	0.0069505	0	0	0	0	0	0	0	0.00857394	0	0	0	0	0	0	0	0	0	0.00585217	0	0	0	0	0	0	0	0	0	0
SRR8653048	0	0	0.0985244	0.144429	0.0261175	0	0	0	0	0	0	0	0	0	0	0	0.0136017	0	0.0295704	0	0	0	0	0	0	0	0	0	0	0	0	0	0	0	0	0	0	0	0	0	0	0	0	0	0	0	0	0	0
SRR8653049	0	0	0	0	0	0	0	0	0	0	0	0	0	0	0	0	0	0	0	0	0	0	0	0	0	0	0	0	0	0	0	0	0	0	0	0	0	0	0	0	0.624923	0	0	0	0	0	0	0	0
SRR8653052	0	0.0107187	0	0.39713	0	0	0	0	0	0	0	0	0	0	0	0	0	0	0	0	0	0	0	0	0	0	0	0	0	0	0	0	0	0.026619	0	0	0	0	0	0	0	0	0	0	0	0	0	0	0
SRR8653054	0	0	0.396777	0.152241	0	0	0	0	0	0	0	0	0	0	0	0	0	0	0.0197454	0.0159762	0	0	0	0	0	0	0.144308	0	0	0	0	0	0	0	0	0	0	0	0	0	0.0318152	0	0	0	0	0	0	0	0
SRR8653056	0	0	0	0.537798	0.00542608	0	0	0	0	0	0	0	0	0	0	0	0	0	0.00614346	0	0	0	0	0	0	0	0	0	0	0	0	0	0	0	0	0	0	0	0	0	0	0	0.0212019	0	0	0	0	0	0
SRR8653058	0	0	0.0281471	0	0	0	0	0	0	0	0	0	0	0	0	0.15463	0.0146157	0	0.0501899	0	0	0	0	0	0	0	0	0	0	0	0	0	0	0	0	0	0	0	0.0451379	0.00842238	0	0	0	0	0	0	0	0	0
SRR8653064	0	0	0	0.0097029	0	0	0	0	0	0	0	0	0	0	0	0	0	0	0	0	0	0	0	0.0109307	0	0	0	0	0	0	0	0	0	0	0	0	0	0	0	0	0	0	0.14511	0	0	0	0	0	0
SRR8653069	0	0	0	0.0802631	0	0.019463	0	0	0	0	0	0	0	0	0	0.0550648	0	0	0	0	0	0	0	0	0	0	0	0	0.039075	0	0.311083	0	0	0.00520328	0	0	0	0	0	0	0.0279468	0	0	0	0	0	0	0	0
SRR8653070	0	0	0.0105664	0.326208	0	0	0	0	0	0	0.0985996	0	0	0	0	0	0.0104599	0	0	0	0	0	0	0	0	0	0	0	0	0	0.0449198	0	0	0	0	0	0	0	0	0	0	0	0	0	0	0	0	0	0
SRR8653071	0	0.754032	0	0	0	0	0	0	0	0	0	0	0	0	0	0	0	0	0	0	0	0	0	0	0	0	0	0	0	0	0	0	0	0	0	0	0	0	0	0	0	0	0	0	0	0	0	0	0
SRR8653072	0	0.517704	0	0	0	0	0	0	0	0	0	0	0	0	0	0	0	0	0	0	0	0	0	0	0	0	0	0	0	0	0	0	0	0	0	0	0	0	0	0	0	0	0	0	0	0	0	0	0
SRR8653073	0.018963	0.122887	0.0157282	0.0960071	0	0	0	0	0	0	0	0	0	0	0.194425	0	0	0	0	0	0	0	0.26261	0.0134536	0	0	0	0	0	0	0	0	0	0.0165269	0	0	0	0	0	0	0	0	0	0	0	0	0	0	0
SRR8653078	0.0863854	0.0693537	0.0208827	0	0	0	0	0	0	0	0.0937129	0	0	0	0.0593178	0	0	0	0.0126546	0	0	0.0141915	0	0.0936089	0	0	0	0	0	0	0	0	0	0	0	0	0	0	0.0122087	0.0454114	0	0	0	0	0	0	0	0	0
SRR8653081	0.223539	0	0.0319967	0.029796	0	0	0	0	0	0.0731727	0.0893433	0	0	0	0.111583	0	0	0	0	0	0	0.0477018	0.0100932	0.109884	0	0	0.014049	0.0412058	0	0	0	0	0	0	0	0	0	0	0.0105798	0	0.00863801	0	0	0	0	0	0.0108309	0	0
SRR8653084	0	0.0134972	0	0	0	0	0.184972	0	0	0.0683504	0	0	0	0	0	0.0323985	0.0160045	0	0.0560908	0	0	0	0	0	0	0	0	0	0	0	0	0	0	0.025229	0	0	0	0	0.110667	0.0148003	0	0	0.0557109	0	0	0	0.105049	0	0
SRR8653089	0.1327	0.383041	0.135138	0.311489	0	0	0	0	0	0.0105424	0	0	0	0	0.0118853	0	0	0	0	0	0	0	0	0.00907684	0	0	0	0	0	0	0	0	0	0	0	0	0	0	0	0	0	0	0	0	0	0	0	0	0
SRR8653090	0	0.367503	0	0	0	0	0	0	0	0.0166343	0	0	0	0	0.0475649	0	0	0	0	0	0	0	0.160355	0	0	0	0.0376125	0	0	0	0	0	0	0.0835139	0	0	0	0	0	0	0	0	0	0	0	0	0	0	0
SRR8653096	0	0	0	0.0111717	0	0	0	0	0	0	0	0	0	0	0	0	0	0	0	0	0	0	0	0	0	0	0	0	0	0	0	0	0	0	0	0	0	0	0	0	0	0	0.135219	0	0	0	0	0	0
SRR8653109	0	0.00907359	0	0	0	0	0	0	0	0	0	0	0.381363	0	0	0	0	0	0	0	0.0440197	0	0	0	0	0	0	0	0	0	0	0	0	0	0	0	0.177828	0	0.012272	0.0511501	0	0	0	0	0	0	0.0164869	0	0
SRR8653110	0	0.204113	0	0	0	0	0	0	0	0	0	0	0	0	0	0	0	0	0	0	0	0	0	0	0	0	0	0	0	0	0	0	0	0	0	0	0	0	0.0495878	0	0	0	0.119544	0	0	0	0	0	0
SRR8653111	0.124423	0.0902915	0.326925	0	0	0	0	0	0	0.0562106	0	0	0	0	0.0360617	0	0	0	0	0	0	0	0.0230067	0	0	0	0	0	0	0	0	0	0	0	0.0520622	0	0	0	0	0	0	0	0	0	0	0	0.124589	0	0
SRR8653141	0	0	0	0.0225717	0	0	0	0	0	0	0	0	0.0198023	0	0	0.0129167	0	0	0.274797	0	0	0	0	0	0	0	0	0	0	0	0.396054	0	0	0	0	0	0	0	0	0	0.0140241	0.0118328	0	0	0.00890172	0	0	0	0
SRR8653147	0	0	0.0212803	0.197952	0	0	0	0	0	0.0968188	0	0	0	0	0	0.0126843	0	0	0.0647394	0	0	0.0603596	0	0	0	0	0	0	0	0	0	0	0	0	0	0	0	0.0166146	0	0.0148047	0.178553	0	0	0	0	0.0623903	0	0	0
SRR8653151	0.108625	0.00777578	0.0839966	0.016356	0	0.0132514	0	0	0	0	0	0	0	0	0.0268749	0	0	0	0.023734	0	0.0550196	0	0.0203725	0.0395274	0	0	0	0	0	0	0	0	0	0	0	0.0593896	0	0	0	0	0	0	0	0	0	0	0	0	0
SRR8653152	0	0	0	0	0	0	0	0	0	0	0	0	0	0	0	0	0	0	0	0	0	0	0	0	0	0	0	0	0	0	0	0	0	0	0	0.0195088	0	0	0	0	0.471143	0	0.0347243	0	0	0	0	0	0
SRR8653153	0.526728	0	0.0811776	0.00983669	0	0	0	0	0	0.0940846	0	0	0	0	0.0965909	0	0	0	0	0	0	0.00805301	0.0175638	0.0322659	0	0	0	0	0	0	0	0	0	0.0104523	0	0	0	0	0	0	0	0	0	0	0	0	0.0089138	0	0
SRR8653154	0	0.00864649	0	0	0	0	0	0	0	0	0	0	0	0	0.00997257	0	0	0	0.0242216	0	0	0	0	0	0	0	0	0.375242	0	0	0	0	0	0	0	0.0100149	0	0	0.00528276	0.0334954	0	0	0	0	0	0	0.014884	0	0
SRR8653157	0	0	0	0	0	0	0	0	0	0	0	0	0	0	0.0781831	0	0	0	0.0336345	0	0	0	0	0	0	0	0	0.0770808	0	0	0	0	0	0	0	0	0	0	0	0.0335966	0	0	0	0	0	0	0	0.0598389	0
SRR8653158	0.0398409	0	0	0	0	0	0	0	0	0	0	0	0	0	0.037951	0	0	0	0	0	0	0	0	0	0	0	0	0	0	0	0	0	0	0	0.286442	0	0	0	0	0	0	0	0	0	0	0	0	0	0
SRR8653160	0.142085	0.0143047	0.545579	0	0	0	0	0	0	0	0.0210828	0	0	0	0	0	0	0	0	0.0240355	0	0	0	0	0	0	0	0	0	0	0	0	0	0	0	0	0.0321233	0	0	0	0	0	0	0	0	0	0	0	0
SRR8653170	0	0.00907061	0	0	0	0	0	0	0	0	0	0	0.0366261	0	0	0	0.507592	0	0	0	0	0	0.0160267	0	0	0	0	0	0	0	0.0149012	0	0	0	0	0	0	0	0	0.0105793	0	0	0	0	0	0	0	0	0
SRR8653172	0	0	0	0.524807	0	0	0	0	0	0	0	0	0	0	0	0	0	0	0.0936466	0	0	0	0	0	0	0	0	0	0	0	0	0	0	0	0	0	0	0	0	0	0	0	0	0	0	0	0.0113663	0	0
SRR8653176	0	0	0	0	0	0	0	0	0	0	0	0	0	0	0	0	0.0456573	0	0	0	0	0	0	0	0	0	0	0	0	0	0	0	0	0	0	0	0	0	0	0	0	0	0	0	0	0	0	0	0
SRR8653180	0	0	0.141827	0	0	0.0167472	0	0.0144188	0.0123024	0	0	0	0	0	0.0822991	0	0	0	0.0599906	0.00778996	0.0927557	0	0.0267372	0	0	0	0	0	0	0	0	0	0	0	0	0	0.0284589	0	0	0.0676194	0	0	0	0	0	0	0	0	0
SRR8653184	0	0	0	0.394276	0	0	0	0	0	0	0.0372651	0	0	0	0	0	0	0	0.32963	0	0	0.0280524	0	0.0332305	0	0	0.0419344	0	0	0	0	0	0	0	0	0	0	0	0	0	0	0	0	0	0	0	0	0	0
SRR8653185	0.0252323	0	0	0	0	0	0	0	0	0	0.145953	0	0	0	0	0	0	0	0	0	0	0.0601583	0	0.0887489	0	0	0.119102	0	0	0	0	0	0	0	0	0	0	0	0	0	0	0	0	0	0	0	0.023084	0	0
SRR8653186	0.0434082	0	0	0	0	0	0	0	0	0	0	0	0	0	0	0	0	0	0	0	0	0	0	0.219326	0	0	0	0	0	0	0	0	0	0	0	0.028543	0	0	0	0	0	0	0.0920966	0	0	0	0	0	0
SRR8653187	0	0	0	0	0	0	0	0	0	0.549588	0	0	0	0	0.133832	0	0	0	0.0908323	0	0	0	0.0295901	0	0	0	0	0	0	0	0	0	0	0	0	0	0	0	0	0	0	0.0242889	0	0	0	0	0	0	0
SRR8653190	0	0	0	0	0	0	0	0	0	0	0	0	0.322249	0	0	0	0	0	0	0	0.0316375	0	0	0	0	0	0	0	0	0	0	0	0	0	0	0	0	0	0	0	0	0.0604802	0.243434	0	0	0	0	0	0
SRR8653191	0.0169655	0.0175378	0.0132504	0	0	0	0.00779577	0	0	0	0	0	0	0	0.015684	0	0	0	0.546593	0	0	0	0	0	0	0	0	0	0	0	0	0	0	0	0.0720352	0.0910033	0	0	0.0163089	0.0357277	0	0	0	0	0	0	0	0	0
SRR8653194	0.0136568	0.019377	0.137672	0.0142849	0	0	0	0	0	0.100575	0	0	0	0	0.188692	0	0	0.0189152	0	0	0	0	0	0.0307769	0	0	0	0.237751	0	0	0	0	0	0	0	0.0701733	0	0	0	0.00632798	0	0	0	0.0137283	0	0	0	0	0
SRR8653195	0	0	0	0	0	0	0	0	0.0193563	0	0	0	0	0	0	0	0	0	0	0	0.0835412	0	0	0.0547567	0.0433322	0	0	0	0	0	0	0	0	0	0	0	0	0	0	0	0	0	0	0	0	0	0	0	0
SRR8653196	0	0	0	0.450844	0	0	0	0	0	0.0204003	0.0400857	0	0	0	0.288667	0	0	0	0	0	0	0.0204877	0	0.120223	0	0	0	0	0	0	0	0	0	0	0	0	0	0	0	0	0	0	0	0	0	0	0	0	0
SRR8653197	0.0128606	0.00751016	0	0	0	0.00639937	0	0	0	0	0	0	0	0	0	0	0	0.422672	0	0	0	0	0	0.374929	0	0	0	0	0	0	0	0	0	0	0	0	0	0	0	0	0	0	0	0	0	0	0	0	0
SRR8653208	0	0	0	0	0	0	0	0	0	0	0	0	0	0	0	0	0	0	0.00803908	0	0	0	0	0	0	0	0	0	0	0	0	0	0	0	0	0	0	0	0	0	0	0	0.198831	0	0	0	0	0	0
SRR8653218	0.178273	0.0145078	0.225434	0.190413	0	0	0.0601263	0	0	0	0	0	0	0.0430242	0	0	0	0.0717747	0	0	0	0.127235	0	0.00615466	0	0	0	0	0	0	0	0	0	0	0	0	0	0	0.00927031	0.00512505	0	0	0	0	0	0	0	0	0
SRR8653221	0.198948	0	0.0107842	0.0835966	0	0	0	0	0	0	0.0136447	0	0.0105037	0.0215918	0	0.06326	0	0.0356401	0.00683499	0	0	0.0105809	0	0	0	0.00711569	0.0537364	0	0	0	0	0	0	0.0050971	0	0	0	0	0.0156005	0	0.148091	0	0	0.00989026	0	0	0	0	0
SRR8653235	0	0.00516673	0	0.387244	0	0	0	0	0	0.0418849	0.0188654	0	0	0	0.368793	0	0	0	0	0	0	0.0168736	0.0343058	0.0853572	0	0	0	0.0125159	0	0	0	0	0	0	0	0	0	0	0	0	0	0.00951581	0	0	0	0	0	0	0
SRR8653245	0.100237	0.168348	0	0.172257	0	0	0.0101289	0	0	0.0929028	0.0411259	0	0	0	0	0.0833677	0	0	0	0	0	0	0.0154575	0	0	0	0	0	0.0245537	0	0	0	0	0	0	0	0	0	0.00589191	0.0280685	0	0	0	0.0870683	0	0	0	0	0
SRR8653248	0.0398032	0	0.0236238	0.0630718	0	0	0	0	0	0.519246	0	0	0	0	0.0100015	0.008966	0	0	0.00636152	0	0	0.0673319	0	0	0	0	0	0	0	0	0	0	0	0	0	0	0	0	0.00619468	0.00534591	0.0167349	0.0330826	0	0	0	0.0346702	0	0	0
SRR8653251	0.0178748	0.116802	0.425406	0.319653	0	0	0	0	0	0	0	0	0	0	0	0	0	0	0	0	0	0	0	0	0	0	0	0	0	0	0	0	0	0	0	0	0	0	0	0	0	0	0	0	0	0	0	0	0
SRR8653265	0.199441	0.0104548	0	0	0	0	0	0	0	0.0110688	0	0	0	0	0.0782652	0	0	0	0	0	0	0	0	0	0	0	0	0	0	0	0	0	0	0	0	0	0	0	0	0	0	0	0	0	0	0.0108329	0	0	0
SRR8653266	0	0	0	0	0	0.00514412	0	0	0	0.0569117	0	0	0	0	0.121593	0	0	0	0	0	0.0611368	0	0.0218275	0	0	0	0	0	0	0	0	0	0	0	0.407529	0.0112365	0	0	0	0	0	0	0	0	0	0	0	0	0
SRR8653267	0.0465175	0	0	0	0	0	0	0	0	0	0	0	0	0	0.019152	0	0	0	0.537301	0	0	0	0.0235056	0	0	0	0	0	0	0	0	0	0	0	0	0.0386955	0	0	0	0	0	0	0	0	0	0	0	0	0
SRR8653269	0.0134608	0	0	0	0	0.0250176	0	0	0	0	0	0	0	0	0	0	0	0	0	0	0.0128877	0	0	0	0	0	0	0	0	0	0	0.0848328	0	0	0.272916	0.0215996	0	0	0	0	0	0	0.389549	0	0	0	0	0	0
SRR8653270	0.827849	0	0.0691097	0	0	0	0	0	0	0	0	0	0	0	0	0	0	0	0	0	0	0	0	0.0511313	0	0	0	0	0	0	0	0	0	0	0	0	0	0	0	0	0	0	0	0	0	0	0.00575227	0	0
SRR8653272	0.0347379	0	0	0.162147	0	0	0	0	0	0	0.0101981	0	0	0	0	0	0	0	0	0	0	0	0	0.0197163	0	0	0	0	0	0	0	0	0	0	0.243509	0	0	0	0	0	0	0	0	0.0181389	0	0	0	0	0
SRR8653273	0	0	0.452584	0	0	0	0.0145478	0	0	0.0740198	0.0299687	0	0	0	0.130132	0	0	0	0.0519685	0	0	0.0153169	0.0170299	0.027378	0	0	0.0184546	0	0	0	0	0	0	0	0	0	0	0	0.00987496	0	0	0	0.0162456	0	0	0	0	0	0
SRR8653274	0	0	0	0	0	0	0	0	0	0	0	0	0	0	0	0	0	0	0	0	0.0727412	0	0	0	0	0	0	0	0	0	0	0	0	0	0	0	0.0155479	0	0	0	0	0.106076	0.444212	0	0	0	0	0	0
SRR8653276	0.168419	0.029149	0.0324698	0.135798	0	0	0.0458347	0	0	0	0	0	0	0.0800835	0	0	0	0.0421547	0.0500461	0	0	0.150888	0	0.0108192	0	0	0	0	0	0	0	0	0	0.0542891	0	0	0	0	0.00852404	0	0	0	0	0	0	0	0	0	0
SRR8653287	0.115293	0.0134641	0.0141342	0.14827	0	0	0.00749796	0	0	0.0086294	0	0	0	0.119416	0.0208387	0	0	0	0	0	0	0	0.120002	0	0	0	0.0391495	0.00750555	0	0	0.019909	0	0	0	0	0	0	0	0	0.011346	0	0	0	0	0	0	0	0	0
SRR9660131	0	0.00792585	0	0	0	0	0	0	0	0	0	0	0	0	0	0	0	0	0.263673	0	0	0	0	0	0	0	0	0	0	0	0	0	0	0	0	0	0	0	0	0	0	0	0	0	0	0	0.023145	0	0
SRR9670854	0.0552708	0.0643412	0.183667	0.277525	0	0	0	0	0	0	0.0428924	0	0	0.0434618	0	0	0	0.0108449	0	0	0	0	0	0.010221	0	0	0	0	0	0	0	0	0	0	0	0.0226812	0	0	0	0.00601566	0	0	0	0	0	0	0	0	0
SRR9670855	0.0902109	0.00991708	0.013731	0.0475751	0	0	0.0101872	0	0.0704705	0	0	0	0.00558727	0.0362527	0	0	0	0	0	0	0	0.0307544	0	0	0.0158755	0	0.0284193	0	0	0	0	0.0263342	0	0	0	0	0	0	0	0	0	0	0	0	0	0	0	0	0
SRR9670856	0.264328	0.0635608	0.327152	0	0	0	0.0438245	0	0	0	0	0	0	0	0	0	0	0	0	0	0	0	0	0.00975224	0	0	0	0	0	0	0	0	0	0	0	0	0	0	0	0	0	0	0	0	0	0	0.00642608	0	0
SRR9670857	0.0396685	0.0492081	0	0	0	0.0148826	0.091535	0	0.0742332	0.0237303	0.029492	0	0.059508	0.0211648	0	0	0	0	0.0378024	0	0.0219492	0	0.0305763	0	0.201442	0	0	0	0	0	0.0121484	0	0	0.060496	0	0	0	0	0	0	0	0	0	0	0	0	0	0	0
SRR9670858	0	0	0.115197	0	0.0574175	0.0189333	0.0280164	0	0	0	0	0	0	0	0.0194605	0	0.00933478	0	0.00581963	0.0139569	0	0	0.00951044	0	0	0	0	0	0	0	0	0	0.0411185	0	0	0	0	0	0	0	0	0	0.464049	0	0	0	0	0	0
SRR9670859	0.101632	0.067349	0	0.118226	0	0.0164338	0.00826271	0	0	0.0155462	0.0762536	0	0	0.0555847	0	0.00978772	0	0	0.0860686	0	0	0	0	0	0	0.00600731	0	0	0	0	0	0.012432	0	0	0	0.0295391	0	0	0	0	0	0	0	0.0130597	0	0	0	0	0
SRR9670860	0.0326618	0.0130161	0	0.0310385	0	0.189828	0	0	0	0	0.039605	0	0	0	0	0.0329136	0	0	0.0164764	0	0	0	0.0131872	0	0.00994754	0	0	0	0.0406993	0	0	0	0	0.0211703	0	0	0	0.00865432	0.0172787	0	0.0554889	0	0	0	0	0	0	0	0
SRR9670861	0.0864289	0	0.0154106	0	0	0	0	0	0	0.0392006	0.0140962	0	0	0.0284343	0.0127197	0.0245352	0	0.0799996	0	0	0	0.0413312	0.0363241	0	0	0	0	0	0	0	0	0	0	0.0163063	0.180459	0	0	0	0	0	0.189864	0.0209564	0	0	0	0	0	0	0
SRR9670862	0.0965091	0.0108058	0.0333213	0.0577332	0	0.365347	0.0145998	0	0	0	0.0466958	0	0	0.021167	0	0	0	0.0205729	0.0179338	0	0.00764293	0.0512184	0.017318	0	0	0.156877	0	0	0	0	0	0	0	0	0	0	0	0	0	0	0	0	0	0	0	0	0	0	0
SRR9670863	0.0185655	0.0375661	0	0.0349615	0	0	0.0396928	0	0	0.0813146	0	0	0	0.04495	0	0.0595583	0	0	0.0567621	0	0	0.0295974	0	0	0	0	0.0472674	0.0116676	0	0.00814737	0	0	0	0.0734503	0	0	0	0.0211661	0.0311012	0.00681879	0	0	0	0	0	0	0	0	0
SRR9670864	0.0518825	0.0378433	0.0150552	0.0911039	0.345269	0	0	0	0	0.0875052	0.0461508	0	0	0	0	0.00693633	0	0	0	0	0.00814645	0	0	0	0	0	0	0	0	0	0	0	0	0	0.15246	0	0	0	0	0	0	0	0	0	0	0	0	0	0
SRR9670865	0.1765	0.0649385	0.0750929	0.223809	0	0	0	0	0	0	0	0	0	0	0	0	0	0	0.0396298	0	0	0.112404	0	0.0131444	0	0	0	0	0	0	0	0	0	0	0	0	0	0	0	0	0	0	0	0	0	0.0271475	0.0282432	0	0
SRR9670866	0.0333928	0.0168094	0.160447	0.187172	0	0	0.0217439	0	0	0	0.017049	0	0	0.0934998	0	0.0177157	0	0	0.00708207	0	0	0	0	0.0159657	0	0	0.129659	0	0	0	0	0	0	0.00503178	0	0	0	0	0.0251924	0	0.0153846	0	0	0	0	0	0.0222374	0	0
SRR9670867	0.420898	0	0.0139129	0.027516	0	0.0343045	0.0675094	0	0.0276404	0	0	0	0	0.0862636	0	0	0	0.0835495	0	0	0	0	0	0	0.00866828	0	0	0	0	0	0	0.0115073	0	0	0	0	0.00715449	0	0.00555529	0	0	0	0	0	0.0152172	0	0	0	0
SRR9670868	0.0132741	0.0413911	0.0438908	0.0228769	0.134177	0	0.0167959	0	0	0.0115881	0.0381219	0	0	0.0286232	0.0968281	0	0	0	0	0	0	0	0.0170103	0	0	0	0	0	0	0	0	0	0.158842	0	0	0	0	0	0	0	0	0	0	0	0	0	0	0	0
SRR9670869	0	0.014461	0.133126	0	0.590495	0	0	0	0	0	0	0	0	0	0	0	0	0	0	0	0.0182533	0	0.0165569	0	0	0	0	0	0	0	0	0	0	0	0	0.0684718	0	0	0	0	0.0779505	0	0	0	0	0	0	0	0
SRR9670870	0.0460636	0.415908	0.0862588	0.0649472	0	0	0.0654659	0	0	0.165652	0	0	0	0	0	0	0	0	0.0273083	0	0	0	0.0166551	0	0	0	0	0	0	0	0	0	0	0	0	0	0	0	0.0160032	0.00528667	0	0	0	0	0	0	0	0	0
SRR9670871	0.32156	0.377697	0	0.215154	0	0	0	0	0	0	0	0	0	0	0	0	0	0	0	0	0	0	0	0	0	0	0	0	0	0	0	0	0	0	0	0	0	0	0	0	0	0	0.0252223	0	0	0	0	0	0
SRR9670872	0.298815	0.0946207	0.00831527	0.489507	0	0	0	0	0	0.00951108	0	0	0	0	0	0	0	0	0	0	0	0	0	0.0093349	0	0	0	0	0	0	0	0	0	0	0	0	0	0	0	0	0	0	0	0	0	0	0	0	0
SRR9670874	0.580585	0.00557537	0.0207283	0.105967	0	0	0	0	0	0	0	0	0	0	0.0128317	0	0	0	0	0	0	0	0.0222334	0.00759662	0	0	0	0	0	0	0	0	0	0.022297	0	0.00974991	0	0	0	0	0	0	0	0	0	0	0	0	0
SRR9670875	0	0.232771	0	0	0	0	0	0	0	0.015275	0	0	0	0	0	0	0.0895408	0	0.0963002	0	0	0	0	0	0	0	0	0	0	0	0	0	0	0.00808963	0	0	0	0	0	0.0136273	0	0	0.159163	0	0	0	0	0	0
SRR9670876	0.619053	0.0453005	0.0332672	0.138393	0	0	0.0134192	0	0	0	0	0	0	0	0	0	0	0	0.00853522	0	0	0	0	0.0132158	0	0	0	0	0	0	0	0	0	0	0	0	0	0	0	0	0	0	0	0	0	0	0.0114426	0	0
SRR9670877	0	0.0183214	0.0288602	0	0	0.156424	0.0213105	0	0.0397798	0	0	0	0	0	0.0500195	0	0	0	0.0226396	0	0.0117006	0	0.0801613	0	0.0788435	0	0	0	0	0.0204115	0	0	0.0913167	0	0	0	0.00614069	0	0	0	0	0	0	0	0.0097488	0	0	0	0
SRR9670878	0.056717	0.0268397	0	0.0963511	0	0.0102138	0	0	0.0630551	0	0.0963349	0	0.0418173	0.0107958	0	0	0	0	0	0	0.00892104	0	0.055613	0	0.014795	0.0479155	0	0	0	0	0	0	0	0	0	0	0.1033	0	0	0	0	0	0	0	0	0	0	0	0
SRR9670879	0.0180496	0.0188232	0	0.0123898	0.0424474	0	0.0994054	0	0	0	0	0	0.142603	0	0.064255	0	0	0.017708	0.0309635	0.0159127	0.00533681	0	0	0	0.0397358	0.0149243	0	0	0	0	0	0	0.172093	0	0	0	0.0229282	0	0	0.00940884	0	0.00825418	0	0	0	0	0	0	0
SRR9670880	0	0.056492	0.0690673	0	0	0	0	0	0	0	0	0	0	0	0	0	0	0	0	0.695489	0	0	0	0	0	0	0	0	0	0	0	0	0	0	0	0	0.011047	0	0	0	0	0	0	0	0	0	0	0	0
SRR9670881	0.155578	0.0358771	0.125891	0	0	0	0.111692	0	0	0.00905301	0	0	0	0.109719	0	0	0	0	0.0431344	0	0	0.087888	0	0	0	0	0	0	0	0	0	0	0	0.0109279	0	0	0	0	0	0.00606106	0	0.0193261	0	0.0463172	0	0	0	0	0
SRR9670882	0.0114211	0.0616776	0	0.0169241	0.0574577	0.0289945	0.0170078	0	0.0627845	0	0	0	0.104636	0	0	0.0306747	0.00805378	0	0	0.0255687	0.0103273	0	0.0161395	0	0.0477926	0.00883234	0.0316876	0	0	0	0	0.00687534	0	0	0	0	0	0	0.00825739	0	0.0093289	0	0	0	0	0	0	0	0
SRR9670883	0.00954175	0.042697	0.535154	0.249203	0	0	0	0	0	0	0	0	0	0	0	0	0.0134149	0	0.0283735	0	0	0	0	0.0108546	0	0	0	0	0	0	0	0	0.0169097	0.00822544	0	0	0	0	0	0	0	0	0	0	0	0	0	0	0
SRR9670884	0	0.017113	0.0922967	0.0269484	0	0	0.0214934	0	0.00644984	0.195171	0	0	0.0200852	0	0	0	0	0.0850239	0.0305556	0	0.00537397	0	0	0	0.0268248	0.0908176	0	0	0	0	0	0.0103246	0	0	0	0	0.0057892	0	0	0	0	0.0301215	0	0	0	0	0	0	0
SRR9670886	0.0906787	0.280871	0	0.184129	0	0	0	0	0.219254	0.0388893	0	0	0	0	0	0	0	0	0	0	0	0	0.0148767	0	0.0107364	0	0	0	0	0	0	0	0	0	0	0	0	0	0	0.00529314	0	0	0	0	0	0	0	0	0
SRR9670887	0.0469804	0.00952629	0.00569931	0.0232375	0	0	0.0695876	0	0	0.534304	0	0	0	0	0.0068056	0	0	0	0.00833742	0	0	0	0	0	0	0	0	0	0	0	0	0	0	0.0120183	0	0	0	0	0	0	0	0.117426	0	0	0	0	0	0	0
SRR9670888	0	0.102371	0	0	0	0	0.0166298	0	0	0	0	0	0	0	0	0	0	0	0	0	0.0639441	0	0	0	0	0.0150861	0	0	0	0	0	0	0	0.0905491	0	0	0	0	0	0	0	0	0	0	0	0	0	0	0
SRR9670889	0.14982	0.137577	0.1454	0.138284	0	0	0	0	0	0	0	0	0	0	0	0	0	0	0.0475319	0	0	0	0	0	0	0	0	0	0	0	0	0	0	0.00618236	0	0	0	0	0	0.0201123	0	0	0	0	0	0	0.0324413	0	0
SRR9670890	0.134823	0.0293892	0	0	0	0	0.0195605	0	0	0.0165667	0.0557748	0	0	0.0443986	0	0	0.00644198	0.163285	0.102544	0	0	0.0624314	0	0	0	0	0	0	0	0	0	0	0	0	0	0	0	0	0	0	0	0	0	0	0	0	0	0	0
SRR9670891	0.230143	0.314254	0.0325881	0	0	0	0	0	0	0	0	0	0.0383423	0	0	0	0.0129156	0	0	0	0	0	0.0140788	0	0	0	0	0	0	0	0	0	0	0.0186016	0	0	0	0	0	0.00639453	0	0	0.245174	0	0	0	0	0	0
SRR9670892	0.0463892	0.0319462	0	0.0138228	0.0221826	0.121298	0	0	0.14056	0	0	0	0.00809628	0.0115707	0	0	0	0	0.0240337	0	0.0720924	0	0	0	0.0055561	0	0	0	0	0	0	0.0138591	0	0	0	0.048209	0	0	0	0	0.0144263	0	0	0.0605569	0	0	0	0	0
SRR9670893	0.785271	0	0.0390574	0.0139407	0	0	0	0	0	0	0	0	0	0	0	0	0	0	0	0	0	0	0	0.00838594	0	0	0	0.00727682	0	0	0	0	0	0.0320888	0	0	0	0	0	0	0	0	0	0	0	0	0	0	0
SRR9670894	0.0738395	0.00598015	0.0976553	0.0690845	0	0	0.0676949	0	0	0	0.0243275	0	0	0	0.0667429	0	0	0.00934165	0.0703089	0	0	0	0	0.00783888	0	0	0.0361	0	0	0	0	0	0.184664	0	0	0	0	0	0	0	0	0	0	0	0	0	0	0	0
SRR9670895	0	0.0663552	0.201169	0.300126	0	0	0	0	0	0.0113647	0	0	0	0	0.0128543	0	0	0	0	0	0	0	0.0941939	0	0	0	0	0	0	0	0	0	0	0	0	0	0	0	0	0	0.0171746	0	0.113971	0	0	0	0	0	0
SRR9670896	0.0278596	0.121542	0.216816	0.124858	0	0.00954326	0.0134511	0	0.0277548	0	0	0	0	0	0	0	0	0	0.00683703	0	0.007973	0	0	0.00870108	0.0739334	0	0	0	0	0	0	0	0	0.0208357	0	0	0	0	0	0	0	0	0	0	0	0	0	0	0
SRR9670897	0.17271	0	0.0475873	0.0348588	0.0327024	0	0.0200685	0	0	0	0	0	0	0.0242465	0	0.0246446	0	0.0475214	0.0128237	0	0	0	0.0235645	0	0	0	0	0	0.0508771	0	0	0.0109128	0	0	0	0	0	0	0.011216	0	0.0130949	0	0	0	0	0	0	0.0332462	0
SRR9670898	0.146066	0.196049	0.137886	0.20606	0	0	0	0	0	0.0129727	0	0	0	0	0.0157166	0	0	0	0	0	0	0	0.107028	0.00680392	0	0	0	0.00801937	0	0	0	0	0	0	0	0	0	0	0	0	0	0	0	0	0	0	0	0	0
SRR9670899	0.175663	0	0.100187	0.118727	0	0	0.0534776	0	0	0	0	0	0	0	0	0.0594864	0	0	0.0193388	0	0	0	0.0163856	0	0	0	0	0	0.0299333	0.00999295	0	0	0	0	0	0	0	0	0.0176807	0	0.0599213	0	0	0	0.0067694	0	0	0.0151852	0
SRR9670900	0.0125855	0	0.155433	0.103691	0	0	0.0110523	0	0	0	0.0179195	0	0	0.117756	0	0.0122188	0	0	0	0.00532973	0	0.0311582	0	0.00892899	0	0	0.154396	0	0	0	0	0	0	0	0	0	0	0	0	0	0.0293397	0	0.0900743	0	0	0	0	0	0.0137654
SRR9670901	0.0756405	0	0	0.245038	0	0.0546633	0	0	0	0	0	0	0.0871483	0.022337	0	0	0	0	0.00841114	0.00532453	0.00719059	0	0	0	0.0196336	0.124458	0	0	0	0	0.0103076	0.103781	0	0	0	0	0.00945222	0	0.0131113	0	0	0	0	0	0	0	0	0	0
SRR9670902	0.109639	0.0896559	0	0	0	0	0.0962544	0	0	0	0	0	0.0712412	0	0	0	0	0	0.00989487	0	0	0	0	0	0	0	0	0	0	0	0	0.259935	0	0	0	0	0	0	0	0.0303925	0.00913842	0	0	0	0	0	0	0	0
SRR9670904	0.0908629	0.144518	0.0216052	0	0	0	0.0460755	0	0	0	0	0	0	0.0406856	0	0.0119692	0	0	0.0147511	0	0	0	0	0.00974868	0	0	0.0416027	0	0.0354104	0.0160469	0	0	0	0	0	0	0	0	0.0154027	0.00696509	0	0	0	0	0.00902642	0	0	0	0
SRR9670905	0.106887	0.0866851	0	0	0	0	0.0206592	0	0	0.0284348	0	0	0	0	0	0	0	0	0	0	0	0	0	0	0	0	0	0	0	0	0	0	0	0.0054551	0	0	0	0	0	0	0	0	0	0	0	0	0.0260139	0	0
SRR9670906	0.0806402	0.00636033	0.303348	0.12949	0	0	0	0	0.0288017	0	0	0	0.0990177	0.0585573	0	0	0	0	0.0169222	0	0.00748581	0.0186324	0	0	0.0876018	0	0	0	0	0	0	0	0	0	0	0	0	0	0	0	0	0	0	0	0	0	0	0	0
SRR9670907	0	0.00974042	0	0	0	0	0.0437076	0	0	0.303206	0	0	0	0	0	0	0	0	0.0230003	0	0	0	0	0	0	0	0	0	0	0	0	0	0	0	0	0	0	0	0	0	0	0.0378924	0	0	0	0	0	0	0
SRR9670908	0.00675043	0	0.284903	0.172397	0	0	0	0	0	0	0.0972162	0	0	0	0	0	0	0	0	0	0	0	0.0131824	0.00586432	0	0	0	0	0	0	0	0	0	0.00644563	0	0	0	0	0	0	0	0	0	0	0	0	0	0	0
SRR9670909	0.0786885	0.163428	0.117391	0	0	0	0	0	0	0	0	0	0	0	0	0	0	0.302295	0	0	0	0	0	0	0	0	0	0	0	0	0	0	0	0	0	0	0	0	0	0	0.0479229	0	0	0	0	0	0	0	0
SRR9670911	0.0124048	0	0	0	0	0.0315861	0.0202396	0.0371423	0	0	0	0.207133	0	0.0296432	0	0.0130369	0	0	0.0204643	0	0.0118767	0.0242774	0.0323371	0	0.0201212	0	0	0	0	0	0	0.00912257	0	0.0164519	0	0.0334006	0.0185425	0	0	0	0.00857268	0.176582	0	0	0	0	0	0	0
SRR9670912	0.0100635	0	0.106965	0.479849	0	0	0	0	0.0112521	0	0.0100165	0.0104799	0	0	0	0	0	0.150935	0	0	0	0	0	0.0126167	0	0	0	0.0259629	0	0	0	0	0	0	0	0	0	0	0	0	0	0	0	0	0	0	0	0.00675336	0
SRR9670913	0.16515	0.0477503	0.101818	0.179578	0	0	0.0513568	0	0	0.119436	0	0	0	0	0	0	0	0	0	0	0	0	0	0	0	0	0	0.00807003	0	0	0	0	0	0	0	0	0	0	0	0	0	0	0.0648511	0.0523205	0	0	0	0	0
SRR9670915	0.0763557	0.216798	0.057112	0.0475209	0	0.045949	0	0	0.00606819	0	0.0542783	0	0	0.0295522	0	0	0	0	0.0109456	0	0	0	0.0150619	0	0.0121568	0	0	0	0	0	0	0	0	0	0	0	0	0	0	0	0	0.0120174	0	0	0	0	0	0	0
SRR9670916	0.0536428	0.0922053	0	0	0	0	0	0	0	0	0	0	0	0	0.0227806	0	0	0	0.00898223	0	0	0	0.0949389	0	0	0	0	0	0	0	0	0	0	0.123508	0.0700953	0	0	0	0	0	0	0	0.226676	0	0	0	0.0168668	0	0
SRR9670917	0.0435253	0	0.0140592	0.0626512	0	0.092685	0.0365467	0	0.00573893	0	0.0141441	0	0.0105682	0.0323157	0	0	0	0.0774288	0.0374927	0.0241506	0.00690349	0	0	0	0.0313269	0.0851623	0.0215673	0	0	0	0	0.102558	0	0	0	0	0	0	0	0	0	0	0	0	0	0	0	0	0
SRR9670918	0.0092707	0	0	0.248442	0	0	0	0	0	0	0.33757	0	0	0	0	0	0	0	0	0	0	0	0	0.0145196	0	0	0.0252816	0	0	0	0.0423171	0	0	0.00577695	0	0	0	0	0	0	0	0	0	0	0	0	0	0	0
SRR9670919	0.0600818	0.0304074	0.0699368	0.0181837	0	0.00549438	0	0	0.0119861	0	0	0	0	0	0.0154288	0.00592318	0	0	0.0126163	0	0.00642005	0	0	0	0.0295131	0.097953	0	0	0	0	0	0	0.039082	0.00590564	0	0	0	0	0	0.0147896	0	0.232113	0	0	0	0	0	0	0
SRR9670920	0.187904	0.0406164	0.192428	0.383205	0	0.0137214	0	0	0	0.0100371	0.00831609	0	0	0	0	0	0	0	0	0	0	0	0	0.0093787	0	0	0	0	0	0	0	0	0	0.0210788	0	0	0	0	0	0	0	0	0	0	0	0	0	0	0
SRR9670921	0	0.0462763	0.221175	0.022756	0	0.0524476	0	0	0	0.0417418	0	0	0	0	0	0	0	0	0.019878	0	0	0	0	0	0.0120537	0	0	0	0	0	0	0.289994	0	0	0	0	0	0	0	0	0	0.120119	0	0	0	0	0	0	0
SRR9670922	0.0279306	0.0189054	0	0	0	0	0.035651	0	0.00957674	0.0150878	0	0	0.0446984	0.0105779	0.0365853	0	0	0	0	0.0189972	0.0058043	0	0.152632	0	0.0323103	0.01111	0	0	0	0	0	0.0214011	0	0.00933577	0	0	0.0237272	0	0	0	0	0	0.145872	0	0	0	0	0	0
SRR9670923	0.0930296	0.0104287	0	0.67676	0	0	0	0	0	0	0	0	0	0	0	0	0	0	0	0	0	0	0	0.022618	0	0	0	0	0	0	0	0	0	0	0	0	0	0	0	0	0	0	0	0	0	0	0	0	0
SRR9670924	0.072457	0.00726315	0	0.0235304	0	0	0.045582	0	0	0	0.137003	0	0	0.0420546	0	0.0421221	0	0	0	0	0	0	0.0723765	0.00826163	0	0	0	0	0.0215882	0.0779534	0	0	0	0.102838	0	0	0	0	0	0	0	0	0	0	0.0400249	0	0	0.0308214	0
SRR9670925	0.773699	0.0083179	0.0201585	0	0	0	0	0	0	0	0	0	0	0	0.00743869	0	0	0	0	0	0	0	0	0.0117435	0	0	0	0	0	0	0	0	0.0224358	0	0	0	0	0	0	0	0	0	0.0191076	0	0	0	0	0	0
SRR9670926	0.01291	0.0888445	0.274433	0	0	0	0	0	0	0.253019	0	0	0	0	0	0.0692262	0	0	0.0609775	0	0	0	0	0	0	0	0	0	0	0	0	0	0	0	0	0	0	0	0	0	0	0	0	0	0	0	0.0113906	0	0
SRR9670927	0.016315	0.0151788	0	0.0187795	0	0.0429996	0.0548879	0	0.0063767	0	0	0	0.0266356	0	0	0	0	0	0	0.0334275	0.00781014	0	0	0	0.0246273	0.0372145	0.0130091	0	0	0	0	0.0149374	0	0.0128293	0	0	0.00813819	0	0	0.0214737	0	0	0	0	0	0	0	0	0
SRR9670928	0.121892	0.0500625	0	0.0919678	0	0.164814	0.0471035	0	0	0.0280007	0	0	0	0.0571166	0	0	0	0	0	0	0.00524624	0.136917	0	0	0.00802702	0.0207551	0	0	0	0	0	0	0	0	0	0	0	0	0	0	0	0	0	0	0	0	0	0	0
SRR9670929	0.0584949	0.168591	0	0	0	0	0.0596675	0	0	0.235193	0.0180859	0	0	0.0198994	0.0170028	0	0.0103401	0.0126985	0	0	0	0	0	0	0	0	0	0	0	0	0	0	0	0.0324264	0	0	0.097771	0	0.00948097	0	0	0	0	0	0	0	0	0	0
SRR9670930	0	0.0711269	0	0	0	0.0653587	0.0138143	0	0.203363	0.0104979	0	0	0.0258277	0	0	0	0	0	0	0.0399582	0.0076338	0	0	0	0.0124688	0.0720654	0	0	0	0	0	0	0	0.0191862	0	0	0	0	0	0	0	0.119617	0.299576	0	0	0	0	0	0
SRR9670931	0.0210492	0	0	0	0	0.0616507	0	0	0.00829676	0	0	0	0.0149057	0.0114879	0	0.0462063	0	0	0	0	0	0	0.0116676	0	0.0283046	0	0	0	0.0477817	0	0.0473616	0.00584586	0	0.196543	0	0	0	0	0	0	0	0	0	0	0	0	0	0	0
SRR9670934	0.0157963	0.0252479	0.0278131	0	0	0	0.0883265	0	0	0.0343916	0	0	0	0	0.0337548	0.152436	0.0124444	0	0.0241105	0	0	0	0.0401106	0	0	0	0	0	0	0.0243621	0	0	0	0	0	0	0	0	0.00592004	0.014456	0	0	0.112343	0	0.0163442	0	0	0.0184298	0
SRR9330500	0.880938	0.0399785	0.0275913	0.0337707	0	0	0	0	0	0	0	0	0	0	0	0	0	0	0	0	0	0	0	0.0102892	0	0	0	0.00743225	0	0	0	0	0	0	0	0	0	0	0	0	0	0	0	0	0	0	0	0	0
SRR9330507	0.723413	0	0.0320491	0.0730353	0	0	0	0	0	0	0	0	0.0124537	0	0	0	0.00669995	0	0	0	0	0	0	0.00997076	0	0	0	0.0238844	0	0	0	0	0	0	0	0	0	0	0	0	0	0	0	0	0	0	0	0.0099224	0
SRR9330508	0.178924	0.0164557	0.0297738	0.0369566	0	0	0	0	0	0	0	0	0.450175	0	0	0	0	0	0	0	0	0	0	0	0	0	0	0	0	0	0	0	0	0	0	0	0	0	0	0	0	0	0	0	0	0	0	0	0
SRR9330509	0	0	0.0502349	0	0	0	0	0	0	0	0.0266212	0	0.363024	0.145895	0	0	0	0	0	0.0907992	0	0	0	0	0.0070168	0	0	0	0	0	0	0.171243	0	0	0	0	0	0	0	0	0.0180602	0	0	0.0188778	0	0	0	0	0.0229172
SRR9330510	0	0.0648064	0.0113462	0	0	0	0.064124	0	0	0	0	0	0	0	0	0	0	0	0	0	0	0	0	0	0	0	0	0.0917014	0	0	0	0.00737616	0	0	0	0	0	0	0	0	0	0.00826574	0	0	0	0	0	0.385375	0
SRR9330511	0.0366614	0.0283122	0	0	0	0	0	0	0	0.331122	0.170768	0	0	0	0.0138449	0	0	0	0	0	0	0.0126542	0.0225762	0.0539325	0	0	0.177025	0	0	0	0	0	0	0.014061	0	0	0	0	0	0	0	0	0	0	0	0	0	0.0100031	0
SRR9330519	0.767789	0.0128927	0.0120019	0	0	0	0.00977103	0	0	0	0	0	0	0	0.0226929	0	0	0	0	0	0	0	0.0133389	0.00686023	0	0	0	0.0489439	0	0	0	0	0	0.0141688	0	0	0	0	0	0	0	0	0	0	0	0	0	0.0240214	0
SRR9330529	0.0347157	0	0	0	0	0	0.0440431	0	0	0	0.198426	0	0	0.105321	0	0.0500205	0	0	0	0	0	0	0	0	0	0	0	0.0158672	0	0	0	0	0	0	0	0	0	0	0	0	0	0	0	0	0	0	0	0.0379524	0.0145798
SRR9330530	0.122978	0.392983	0	0	0	0	0	0	0	0.277511	0	0	0	0	0.0219598	0	0	0	0	0	0	0	0	0	0	0	0	0.0161849	0	0	0	0	0	0	0	0	0	0	0	0.0117995	0	0	0	0	0	0	0	0.0264435	0
SRR9330532	0	0.0381029	0	0	0.00819023	0	0	0	0	0	0.495907	0	0	0.179663	0	0.00703844	0	0	0	0	0.0241569	0	0	0.0105069	0	0	0.0124072	0	0	0	0	0	0	0	0	0	0	0	0.0117518	0	0	0	0	0	0	0	0	0	0.0400639
SRR9330533	0.0101726	0	0	0	0	0	0	0	0	0	0.415308	0	0.0142776	0.239239	0	0	0	0	0	0	0	0.00717195	0	0.0204775	0	0	0.0508385	0	0	0	0	0	0	0	0	0	0	0	0	0	0	0	0	0	0	0	0	0	0.0531619
SRR9330541	0.0875851	0.035131	0.642526	0.155305	0	0	0	0	0	0	0.012459	0	0	0.0413859	0	0	0	0	0	0	0	0	0	0.00994918	0	0	0	0.00872542	0	0	0	0	0	0	0	0	0	0	0	0	0	0	0	0	0	0	0	0	0
SRR9330547	0.0539885	0.0392981	0.130654	0	0	0	0.0229978	0	0	0.0847063	0	0	0	0	0.12289	0	0	0	0	0	0	0.275914	0.0549462	0.0064594	0	0	0	0.0175807	0	0	0	0	0	0.0301865	0	0	0	0	0	0	0	0	0	0	0	0	0	0.00727898	0
SRR9330550	0.826205	0	0.0135846	0	0	0	0	0	0	0	0	0	0	0	0.00937771	0	0	0	0	0	0	0	0	0.013363	0	0	0	0.0202526	0	0	0	0	0	0.103176	0	0	0	0	0	0	0	0	0	0	0	0	0	0.00829309	0
SRR9330554	0.035239	0.0229676	0.544506	0.076452	0.0368366	0	0.016652	0	0.0081198	0	0.064382	0	0.00930545	0.021645	0.00831119	0	0	0.0722702	0	0	0	0	0	0	0.0211557	0	0	0	0	0	0	0	0	0	0	0	0	0	0	0	0	0	0	0	0	0	0	0	0
SRR9330557	0.578686	0.00708452	0.0242632	0.0273963	0	0	0	0	0	0.0086726	0	0	0	0	0.0333127	0	0	0	0	0	0	0	0.0135528	0.00688399	0	0	0	0.0662804	0	0	0	0	0	0.0170815	0	0	0	0	0	0	0	0	0	0	0	0	0.0140826	0.0173285	0
SRR9330561	0.57441	0.138981	0.0112671	0	0.113132	0	0	0	0.0426768	0.00907107	0	0	0.00842807	0.00892432	0	0	0	0	0	0	0	0	0	0.00779314	0	0	0	0.0240273	0	0	0	0	0	0	0	0	0	0	0	0	0	0	0	0	0	0	0.0160185	0	0
SRR9330562	0.723478	0	0.032052	0.0730418	0	0	0	0	0	0	0	0	0.0124548	0	0	0	0.00670055	0	0	0	0	0	0	0.00997165	0	0	0	0.0237252	0	0	0	0	0	0	0	0	0	0	0	0	0	0	0	0	0	0	0	0.00992328	0
SRR9330570	0.182349	0.0717704	0.011837	0.0373138	0	0	0.0073906	0	0	0	0	0	0	0.0433068	0.0159015	0	0	0.256413	0	0	0.00558212	0	0.0104712	0	0	0	0	0	0	0	0	0	0	0.0615109	0	0	0	0	0	0	0	0	0	0	0	0	0	0	0.00926273
SRR9330571	0.747017	0.0761099	0.0242351	0.0654681	0	0	0	0	0	0	0	0	0	0	0.0145281	0	0	0	0	0	0	0	0	0.0110843	0	0	0	0.0269371	0	0	0	0	0	0.0229484	0	0	0	0	0	0	0	0	0	0	0	0	0	0.0116716	0
SRR9330614	0	0.38619	0	0	0	0	0	0	0	0.297315	0	0	0	0	0.0135886	0	0	0	0	0.0109844	0.0073823	0	0	0	0	0	0	0	0	0	0	0	0	0	0	0	0	0	0	0	0	0	0	0	0	0	0	0	0
SRR9330615	0.309759	0.122569	0	0	0	0	0	0	0	0	0	0	0.343699	0	0	0	0.0746703	0	0	0	0.00597219	0	0	0	0	0	0	0.01228	0	0	0	0	0	0	0	0	0	0	0	0	0	0	0	0	0	0	0	0	0
SRR9330621	0.276571	0	0.00787795	0.637496	0	0	0	0	0	0	0	0	0	0	0	0	0	0	0	0	0	0	0	0.0155209	0	0	0	0	0	0	0	0	0	0.0436383	0	0	0	0	0	0	0	0	0	0	0	0	0	0	0
SRR9330623	0.76327	0.0202701	0.0310433	0.0827377	0	0	0	0	0	0	0	0	0	0.0679508	0	0	0	0	0	0	0	0	0	0.00980258	0	0	0.00711707	0	0	0	0	0	0	0	0	0	0	0	0	0	0	0	0	0	0	0	0	0.00618144	0.011627
SRR9330624	0	0.600317	0	0	0	0	0	0	0	0	0	0	0	0	0	0	0	0	0	0	0	0	0	0	0	0	0	0	0	0	0	0	0	0	0	0	0	0	0	0	0	0	0	0	0	0	0	0	0
SRR9330625	0.00938099	0	0	0.802645	0.161261	0	0	0	0	0	0	0	0	0	0	0	0	0	0	0	0.00519063	0	0	0.0215223	0	0	0	0	0	0	0	0	0	0	0	0	0	0	0	0	0	0	0	0	0	0	0	0	0
SRR9330628	0.863534	0.00790008	0.0207936	0.0945004	0	0	0	0	0	0	0	0	0	0	0	0	0	0	0	0	0	0	0	0.0132718	0	0	0	0	0	0	0	0	0	0	0	0	0	0	0	0	0	0	0	0	0	0	0	0	0
SRR9330632	0.893229	0	0.0133612	0	0	0	0	0	0	0	0	0	0	0.0385597	0	0	0	0	0	0	0	0	0	0.0105783	0	0	0	0.0184652	0	0	0	0	0	0	0	0	0	0	0	0	0	0	0	0	0	0	0	0	0.00933183
SRR9330633	0.727762	0	0.0105864	0	0	0	0.00711821	0	0.00805264	0	0	0	0	0.0987294	0	0	0	0	0	0	0	0	0	0.00923181	0	0.0173352	0	0.0166712	0	0	0	0	0	0	0	0	0	0	0	0	0	0	0	0	0	0	0	0.00864767	0.0222815
SRR9330634	0.374616	0.00818288	0.462002	0	0	0	0.00870132	0	0	0	0.0317105	0	0	0.0280737	0	0	0	0	0	0	0	0	0	0	0	0	0	0	0	0	0	0	0	0	0	0	0	0	0	0	0	0.00895719	0	0	0	0	0	0	0
SRR9330635	0.0394944	0.0108276	0	0	0	0.00521436	0.355192	0	0	0	0.0883838	0.0143944	0.192112	0.0606267	0	0	0.0106254	0	0	0.132036	0	0	0	0	0.011109	0	0	0	0	0	0	0	0	0	0	0	0	0	0	0	0	0	0	0	0	0	0	0	0.0167336
SRR9330636	0.139939	0.210596	0	0.516912	0	0	0	0	0	0	0.0584233	0	0	0.0397835	0	0	0	0	0	0	0	0	0	0.0151082	0	0	0	0	0	0	0	0	0	0.00922544	0	0	0	0	0	0	0	0	0	0	0	0	0	0.0100124	0
SRR9330637	0.84637	0	0.0316398	0.0344499	0	0	0	0	0	0	0	0	0	0	0	0	0	0.0167261	0	0	0	0	0	0.0145696	0	0	0	0.016585	0	0	0	0	0	0	0	0	0	0	0	0	0	0	0	0	0	0	0	0.00618007	0
SRR9330638	0.017799	0.0058487	0.0169505	0.00960388	0	0	0	0	0	0	0.339074	0	0	0	0	0	0	0	0	0	0	0.0190137	0	0.105002	0	0	0.391474	0	0	0	0	0	0	0	0	0	0	0	0	0	0	0	0	0	0	0	0	0	0
SRR9330642	0.125132	0.404853	0	0.172807	0.00864676	0	0.063686	0	0	0.0461463	0	0	0	0	0.0148691	0	0	0	0	0	0	0	0	0	0	0	0	0.0112997	0	0	0	0	0	0.0163476	0	0	0	0	0	0	0	0	0	0	0	0	0	0.0252636	0
SRR9330644	0	0.0619751	0	0	0	0	0	0	0	0	0	0	0	0	0.0141106	0	0.519377	0	0	0	0	0	0.0211384	0	0	0	0	0	0	0	0	0	0	0.0680922	0	0	0	0	0	0	0	0	0	0	0	0	0	0	0
SRR9330650	0	0	0	0	0	0	0.00990984	0.654643	0	0	0	0.20588	0	0	0	0	0	0	0	0	0.0277599	0.0280442	0	0	0	0	0	0	0.0106976	0	0.011929	0	0	0	0	0	0	0	0	0	0.0158064	0	0	0	0	0	0	0	0
SRR9879703	0	0.545149	0	0	0	0	0	0	0	0	0	0	0	0	0	0	0	0	0	0	0	0	0.0285382	0	0	0	0	0	0	0	0	0	0	0.349441	0	0	0	0	0	0	0	0	0	0	0	0	0	0	0
SRR9879704	0.0608076	0.0370373	0.0393425	0.0955435	0	0	0.0418754	0	0	0.142877	0	0	0	0	0.0135304	0.104353	0	0.00664607	0	0	0	0.0435618	0.141054	0.0102989	0	0	0	0	0	0	0	0	0	0	0	0	0	0.00601814	0	0	0	0	0	0	0	0	0.00763457	0	0
SRR9879706	0	0.00648396	0.0164514	0	0	0	0	0	0	0	0	0	0.533355	0	0.0182709	0	0	0	0	0	0	0	0	0	0.00748412	0	0	0	0	0	0	0	0	0	0	0	0.0075004	0	0	0	0	0	0	0	0	0	0	0	0
SRR9879707	0	0.105306	0	0	0	0	0.0184603	0	0	0	0	0	0	0	0.0645218	0	0.151808	0	0	0.00706551	0	0	0.0521169	0	0	0	0	0.0118464	0	0	0	0	0	0	0	0	0	0	0.0153019	0	0.021484	0	0	0	0	0	0	0	0
SRR9879708	0.024609	0.0189638	0.654561	0.0442213	0	0	0.013462	0	0.0267421	0	0	0	0	0	0.0180011	0	0	0	0	0	0	0.0197809	0.0698739	0.0277194	0.0167529	0	0	0	0	0	0	0	0	0	0	0	0	0	0	0	0	0	0	0	0	0	0	0	0
SRR9879710	0	0.0778657	0.291872	0.121871	0.459626	0	0	0	0	0.0104523	0.0127077	0	0	0	0	0	0	0	0	0	0.00948594	0	0	0	0	0	0	0	0	0	0	0	0	0	0	0	0	0	0	0	0	0	0	0	0	0	0.00894643	0	0
SRR9879711	0	0	0.5156	0	0	0	0	0	0	0.0143661	0	0	0	0	0.0856912	0	0	0	0	0	0	0	0.077459	0	0	0	0	0.0338071	0	0	0	0	0	0.0519895	0	0	0	0	0	0	0	0	0	0	0	0	0.00703979	0.0209959	0
SRR9879712	0.0207736	0	0.337133	0.0319668	0	0	0.0240681	0	0	0	0	0	0.02736	0.0464275	0	0	0	0.0143708	0.0192085	0.203119	0	0	0	0.0127542	0.0109421	0	0.0685368	0	0	0	0	0.0240723	0	0	0	0	0	0	0	0	0.0103714	0	0	0	0	0	0	0	0
SRR9879724	0.0449432	0	0	0.550419	0	0.011803	0	0	0	0	0.00781227	0	0.0703424	0.00804349	0	0	0	0	0	0	0	0	0	0.0151037	0	0.00798956	0	0	0	0	0	0.0286006	0	0	0	0	0	0	0.0065696	0	0	0	0	0.0418965	0	0	0	0	0
SRR9879725	0	0.04202	0	0	0	0	0.272802	0	0	0.0337423	0	0	0	0	0	0	0	0	0	0	0	0	0.139383	0	0	0	0	0	0	0	0	0	0	0.0280418	0	0	0	0	0	0.0248418	0	0	0	0	0	0	0	0	0
SRR9879726	0.0144943	0.00526377	0	0	0	0	0.0728386	0	0	0.435671	0	0	0	0	0.0433266	0	0	0	0	0	0	0	0.176548	0	0	0	0	0	0	0	0	0	0	0.0409371	0	0	0	0	0	0.00549788	0	0	0	0	0	0	0	0	0
SRR9879728	0.203533	0.0484206	0.0325381	0.0511273	0	0	0.0301074	0	0	0.0698123	0	0	0	0	0	0	0	0	0	0	0	0	0	0	0	0	0	0	0	0	0	0	0	0.163446	0	0	0	0	0	0.0337277	0	0	0	0	0	0	0.0245421	0	0
SRR9879729	0.0177524	0.00720458	0.435208	0.418545	0	0	0	0	0	0	0	0	0	0	0	0	0	0	0	0	0	0	0	0.0145439	0	0	0	0	0	0	0	0	0	0.0250755	0	0	0	0	0	0	0	0	0	0	0	0	0	0	0
SRR9879730	0	0.173898	0.10189	0.329749	0	0	0	0	0	0.015929	0	0	0	0	0	0	0	0	0	0	0	0	0	0.0205035	0	0	0	0	0	0	0	0	0	0	0	0	0	0	0	0	0	0	0	0	0	0	0.0131194	0	0
SRR9879731	0.0429574	0	0	0.10267	0	0	0	0	0	0	0.173911	0	0.411628	0	0	0	0	0.0326278	0	0	0	0	0.0274148	0	0.0167962	0.119518	0	0	0	0	0	0	0	0	0	0	0	0	0	0	0	0.0283172	0	0	0	0	0	0	0
SRR9879732	0	0.0292128	0	0	0.133228	0.0170208	0.0137877	0	0.0226873	0	0	0	0	0	0.0156907	0	0	0.0359669	0.0240186	0	0.0122223	0	0.0396477	0	0.0732701	0.0809433	0	0	0	0	0	0	0	0.0342334	0	0	0	0	0	0	0	0.0756145	0	0	0	0	0	0	0
SRR9879733	0.151413	0	0.0316942	0.129633	0	0.0111556	0	0	0.0254614	0	0.146513	0	0	0.09452	0.00862095	0	0	0.0283986	0	0	0	0	0.0136926	0	0	0.0091629	0	0	0	0	0	0	0	0.0086424	0	0	0	0	0	0	0	0	0	0	0	0	0	0	0.00885369
SRR9879745	0.0480147	0.117026	0.131886	0	0	0	0	0	0	0	0.282284	0	0	0	0	0	0	0	0	0	0	0	0	0	0	0	0.0100435	0.0162938	0	0	0	0	0	0.0238695	0	0	0	0	0	0	0	0	0	0	0	0	0	0.0111694	0
SRR9879746	0	0.0292864	0.123417	0	0.125218	0	0.0117681	0	0	0	0	0	0	0.0151037	0	0	0	0	0.0341244	0.0929082	0.0141089	0	0	0	0	0.145897	0	0	0	0	0	0.0183745	0	0	0	0	0	0	0	0	0	0	0	0.0247524	0	0	0	0	0
SRR9879747	0.0962714	0.0135584	0.0516114	0.637149	0	0	0	0	0	0.0360491	0	0	0.00818888	0	0	0	0	0	0	0	0	0.0140251	0	0.0200302	0	0	0	0	0	0	0	0	0	0.00705857	0	0	0	0	0	0	0	0	0	0	0	0.0726003	0	0	0
SRR9879748	0.0233483	0.176249	0.125159	0.0683433	0	0	0	0	0.0206934	0.207407	0	0	0.0056574	0	0.0130049	0	0	0	0	0	0	0	0.0987831	0	0.0647585	0	0	0	0	0	0	0	0	0.078288	0	0	0	0	0	0	0	0	0	0	0	0	0.00928473	0	0
SRR9879749	0	0	0	0	0	0	0	0.0211209	0	0.231802	0	0	0.208934	0.0117719	0	0	0	0	0.013453	0.42395	0.0145177	0	0	0	0	0	0	0	0	0	0	0	0	0	0	0	0.0139865	0	0	0	0	0	0	0.0214183	0	0	0	0	0
SRR9879751	0.0891344	0.00591844	0	0.0375653	0	0.0576009	0.0540739	0	0.0542307	0	0	0	0.0281828	0.0316927	0	0	0	0.0572337	0.0511908	0	0.0107873	0	0	0	0.0098138	0.0289754	0	0	0	0	0	0.190838	0	0	0	0	0.0322799	0	0	0	0	0	0	0.0518793	0	0	0	0	0
SRR9879753	0.0248866	0	0	0	0	0.359865	0	0	0.0751517	0	0	0	0.0275856	0.0769763	0	0	0	0	0	0	0.00656455	0	0	0	0	0	0	0	0	0	0	0	0	0	0	0	0	0	0	0	0	0	0	0	0	0	0	0	0
SRR9879754	0.229906	0.0324842	0.0407826	0	0	0	0	0	0	0	0.0302283	0	0	0	0.0193253	0	0	0	0.0326643	0	0	0	0.0620295	0	0	0	0	0	0	0	0	0	0	0.0108957	0	0	0	0	0	0	0	0	0	0	0	0	0	0	0
SRR9879763	0	0.262719	0	0	0	0	0	0	0	0	0	0	0	0	0	0	0.180587	0	0	0	0	0	0	0	0	0	0	0	0	0	0	0	0	0	0	0	0	0	0	0	0	0	0	0	0	0	0	0.305052	0
SRR9879764	0	0.0298634	0	0	0	0	0.286589	0	0	0	0	0	0.452776	0	0.0266735	0	0	0	0	0	0	0	0	0	0	0	0	0	0	0	0	0	0	0.0413707	0	0	0.00587868	0	0.0061818	0	0	0	0	0	0	0	0	0	0
SRR9879766	0.917964	0.00704844	0.0236009	0	0	0	0	0	0	0	0	0	0	0	0	0	0	0	0	0	0	0	0.0215587	0.00706769	0	0	0	0.0157566	0	0	0	0	0	0	0	0	0	0	0	0	0	0	0	0	0	0	0	0	0
SRR9879767	0.00860779	0	0	0.501279	0	0	0	0	0	0	0	0	0	0	0	0	0	0	0	0	0	0	0	0.0403057	0	0	0	0	0	0	0	0	0	0	0	0	0	0	0	0	0	0	0	0	0	0	0	0	0
SRR9879768	0.19515	0.0557532	0.114214	0	0	0	0.0504827	0	0	0.0107562	0	0	0	0.0806547	0.01741	0.00608252	0	0	0	0	0	0.0570983	0.035719	0	0	0	0	0	0	0	0	0	0	0.0101451	0	0	0	0	0	0	0	0	0	0	0	0	0.0637419	0	0
SRR9879769	0	0.0187553	0	0	0	0	0	0	0.228427	0	0	0	0	0	0.0206157	0.0420962	0	0	0.0200675	0	0	0	0.104185	0	0.0125108	0	0	0	0	0	0	0.185314	0	0.152612	0	0	0	0	0	0	0	0	0	0	0	0	0	0	0
SRR9879772	0	0.107742	0.307747	0	0	0	0	0	0.0210872	0	0	0	0	0	0	0	0	0	0	0	0	0	0	0	0.0692389	0	0	0	0	0	0	0	0	0.027239	0	0	0	0	0	0	0	0.0275474	0	0	0	0	0	0	0
SRR9879775	0.0677937	0	0.288994	0.152514	0.0680796	0	0.0196666	0	0	0	0	0	0	0.0114052	0	0	0	0	0.0195839	0	0	0	0	0.0080891	0	0	0	0	0	0	0	0.0248665	0	0	0	0	0.0079457	0	0	0	0	0	0	0	0	0	0	0.0128725	0
SRR9879778	0.0107689	0.0203953	0.334632	0.178784	0	0	0	0	0	0.0865213	0.285408	0	0.00529327	0	0.00748826	0	0	0	0	0	0	0	0.0444456	0.0103284	0	0	0.015935	0	0	0	0	0	0	0	0	0	0	0	0	0	0	0	0	0	0	0	0	0	0
SRR9879779	0	0.150583	0.149081	0	0	0	0	0	0	0	0.0410797	0	0	0	0.0386905	0	0	0	0	0	0	0	0.540799	0	0	0	0	0.00753954	0	0	0	0	0	0.00788847	0	0	0.02008	0	0	0	0	0	0	0	0	0	0	0	0
SRR9879780	0	0.715726	0	0	0	0	0	0	0	0	0	0	0	0	0	0	0	0	0	0	0	0	0	0	0	0	0	0	0	0	0	0	0	0.0128309	0	0	0	0	0	0	0	0	0	0	0	0	0	0	0
SRR9879805	0.0434822	0	0	0	0.276557	0.060014	0	0	0	0	0.0828105	0	0.0332294	0	0	0	0	0	0	0.278478	0.00790074	0	0	0	0	0	0	0	0	0	0	0	0	0.0634759	0	0	0	0	0	0	0	0	0	0	0	0	0	0	0
SRR9879808	0.00980094	0.0449165	0.0395003	0	0	0	0.0856045	0	0	0	0	0	0	0	0.0190161	0.208635	0	0	0.103763	0	0	0	0.0262865	0	0	0	0	0	0	0	0	0	0	0	0	0	0	0	0.0117029	0.0365005	0	0	0	0	0	0	0	0.0109	0
SRR9879810	0.0682717	0.22563	0	0	0	0	0.346082	0	0	0.0619484	0	0	0	0	0.0111685	0	0	0	0	0	0	0	0	0	0	0	0	0	0	0	0	0	0	0.00666094	0	0	0	0	0	0.00731677	0.00878463	0	0	0	0	0	0	0	0
SRR9879811	0	0.94427	0	0	0	0	0	0	0	0	0	0	0	0	0	0	0	0	0	0	0	0	0	0	0	0	0	0	0	0	0	0	0	0.0254169	0	0	0	0	0	0	0	0	0	0	0	0	0.0141785	0	0
SRR9879812	0	0	0	0	0.12391	0	0	0	0	0.0739897	0	0	0	0	0	0	0.40312	0	0	0	0	0	0.0317363	0	0	0	0	0	0	0	0	0	0	0.148266	0	0.0173907	0	0	0	0.00670094	0	0	0	0	0	0	0	0	0
SRR9879813	0	0.0258742	0.0230548	0	0.0185554	0.0161869	0	0	0.0274299	0	0.045019	0	0.239165	0	0	0.0136182	0	0	0	0.0712937	0.00992989	0	0.024407	0	0	0.128437	0	0	0	0	0	0.111678	0	0.087944	0	0	0	0	0	0	0.0270828	0	0	0	0	0	0	0	0
SRR9879814	0.0451205	0	0.00854258	0.0482241	0	0	0	0	0	0	0.050815	0	0.009772	0	0.0107729	0.0133101	0	0.315802	0.0294905	0	0	0	0.0619812	0	0.010858	0	0	0	0	0	0	0.0403888	0	0.0260099	0	0	0	0	0	0	0	0	0	0	0	0	0.00832637	0	0
SRR9879816	0.0209585	0	0	0.0264214	0	0.123227	0	0	0	0	0	0	0	0	0	0.013629	0	0.0260858	0	0	0	0.0447063	0	0	0	0	0	0	0	0	0	0	0	0.0906844	0	0	0	0	0	0	0	0	0	0	0	0	0	0	0
SRR9879827	0	0.190384	0.0728759	0.0304859	0	0.00573218	0	0	0	0	0	0	0	0	0	0	0	0	0	0	0	0	0	0	0.00849678	0.00837262	0	0	0	0	0	0	0	0.0769844	0	0	0	0	0	0	0	0	0	0	0	0	0	0	0
SRR9879828	0	0	0	0	0	0	0	0	0	0.0447658	0	0	0	0	0	0	0.134432	0	0.00841436	0	0	0	0	0	0	0	0	0	0	0	0	0	0	0.0433873	0	0	0	0	0	0	0	0	0	0	0	0	0	0	0
SRR9879829	0.019706	0	0	0.0378283	0	0	0.0651691	0	0	0.440897	0	0	0	0.00919975	0.0182483	0	0	0	0.00688161	0	0	0	0.152707	0	0	0	0	0	0	0	0	0	0	0.169485	0	0	0	0	0	0	0	0	0	0	0	0	0	0	0
SRR9879830	0.329889	0	0	0	0.00958487	0.0101252	0	0	0.549246	0	0	0	0	0	0	0	0	0	0	0	0.0132469	0	0	0	0.0292193	0	0	0	0	0	0	0	0	0	0	0	0.0121593	0	0	0	0	0	0	0	0	0	0	0	0
SRR9879833	0.0136437	0.0844929	0	0	0.0377498	0.0628296	0.01215	0	0.0872444	0	0.0115272	0	0.125704	0	0	0.0354132	0.0227001	0	0	0.139198	0.00956922	0	0.114145	0	0.0310169	0	0.0205065	0	0	0	0	0.0308593	0	0	0	0	0	0	0	0	0	0	0	0	0	0	0	0	0
SRR9879834	0	0	0.474601	0.0427115	0	0	0	0	0	0	0	0	0	0	0.0118605	0	0	0	0	0	0	0	0	0	0	0	0	0	0	0	0	0	0	0	0	0	0	0	0	0	0	0	0	0	0	0	0	0.0114219	0
SRR9879835	0.218764	0.476082	0	0	0	0.288545	0	0	0	0	0	0	0	0	0	0	0	0	0	0	0.00592082	0	0	0	0	0	0	0	0	0	0	0	0	0	0	0	0	0	0	0	0	0	0	0	0	0	0	0	0
SRR9879836	0.00695157	0	0.189215	0	0	0	0	0	0	0	0.305481	0	0	0	0	0	0	0	0	0	0	0	0.00795231	0.0147957	0	0	0.0154296	0	0.0100574	0	0	0	0	0.125511	0	0	0	0	0	0	0	0	0	0	0	0	0.0117057	0	0
SRR9879847	0.0245326	0	0.235703	0	0	0	0	0	0	0	0	0	0	0	0	0	0	0	0.140273	0	0	0	0.0420436	0	0	0	0	0	0	0	0	0	0	0.0338791	0	0	0	0	0	0	0	0	0	0	0	0	0	0	0
SRR9879849	0	0.504067	0	0	0	0	0	0	0	0	0	0	0	0	0	0	0	0	0	0	0	0	0	0	0	0	0	0	0	0	0	0	0	0	0	0	0	0	0	0	0	0	0	0	0	0	0	0	0
SRR9879851	0	0.343573	0.167809	0	0	0	0.0209088	0	0	0.0396869	0	0	0	0	0.0257967	0	0	0	0	0	0	0	0.042926	0	0	0	0	0.0221518	0	0	0	0	0	0	0	0	0	0	0	0.0239279	0	0	0	0	0	0	0.00762982	0.0164491	0
SRR9879852	0	0	0.434507	0	0	0.0107926	0	0	0.0335492	0	0	0	0.0368157	0	0	0	0	0	0	0	0.0133268	0	0.0156557	0	0.128024	0.116508	0	0	0	0	0	0.0154156	0	0	0	0	0.0474277	0	0	0	0	0	0	0	0	0	0.00908198	0.0226543	0
SRR9879853	0.0207757	0	0	0.438957	0	0	0	0	0	0	0	0	0	0.00816458	0.0751115	0	0	0	0	0	0	0	0.345093	0.00931579	0	0	0	0.0119901	0	0	0	0	0	0.0074954	0	0	0	0	0	0	0	0	0	0	0	0	0	0.0103718	0
SRR9879854	0.0501014	0.0154684	0.0754311	0	0	0	0.0282404	0	0	0	0	0	0	0	0	0	0	0.0908348	0.0550506	0.169948	0	0	0	0	0.00927471	0	0	0	0	0	0	0.1197	0	0	0	0	0	0	0	0.0216495	0	0.0334745	0	0	0	0	0	0	0
SRR9879855	0	0	0	0	0.0802273	0	0	0	0	0.140439	0	0	0	0	0.0239305	0	0	0	0	0	0	0	0.367209	0	0	0	0	0	0	0	0	0	0	0.0137397	0	0	0	0	0	0	0	0	0	0	0	0	0	0.0139602	0
SRR9879856	0.0252953	0	0	0	0	0	0	0	0	0	0	0	0	0	0	0	0	0	0.12275	0	0	0	0.0241282	0	0	0	0	0	0	0	0	0	0	0.163893	0	0	0	0	0.0291051	0.0914427	0	0	0	0	0	0	0.00840221	0.0162102	0
SRR9879873	0	0	0	0	0	0	0	0	0	0.0171317	0	0	0	0	0	0.0241245	0	0	0	0	0	0	0.0370121	0	0	0	0	0.0241246	0	0	0	0	0	0	0	0	0	0	0.03143	0	0	0	0	0	0	0	0.0277839	0.0127793	0
SRR9879874	0.386491	0	0.00893277	0	0	0	0	0	0	0.0104619	0	0	0	0	0.0452765	0	0	0	0	0	0	0	0.043792	0	0	0	0	0	0	0	0	0	0	0.0194863	0	0	0	0	0	0.0708925	0	0	0	0	0	0	0	0	0
SRR9879877	0	0	0	0	0	0	0	0	0.0319602	0.0175793	0	0	0	0	0.0768601	0	0.104505	0	0	0	0.00699553	0	0.19667	0	0.0784671	0	0	0.0162165	0	0	0	0	0	0.0132822	0	0.0141128	0	0	0	0	0	0	0	0	0	0	0	0.0249726	0
SRR9879878	0	0	0	0	0	0	0.0340222	0	0	0.0291119	0	0	0	0	0	0	0	0.0525811	0	0	0	0	0.0565859	0	0	0	0	0	0	0	0	0	0	0.18629	0	0	0	0	0	0.0120944	0	0.0611147	0	0	0	0	0	0	0
SRR9879880	0.0283955	0.00837117	0	0.0227918	0	0.00814777	0.011276	0	0.280302	0	0	0	0	0.0216031	0	0	0	0.0680975	0	0	0.0137191	0.03728	0	0	0.0207351	0	0	0	0	0	0	0.162598	0	0	0	0	0	0	0	0	0	0	0	0	0	0	0	0	0
SRR9879881	0.0916285	0.0153932	0	0.0185447	0	0.0378253	0	0	0	0	0	0	0	0.149846	0	0	0	0	0.0119338	0	0	0	0	0	0.0143775	0	0.0708629	0	0.0108909	0	0	0	0	0.0302135	0	0	0	0	0	0	0.0223349	0	0	0	0	0	0	0	0.0184219
ERR1449719	0.209042	0.333861	0	0	0	0	0.04996	0	0	0	0	0	0	0	0	0	0	0	0.0154559	0	0	0	0	0	0	0	0	0	0	0	0	0	0	0.0129003	0	0	0	0	0	0.0122347	0	0	0	0	0	0	0	0	0
ERR1449720	0.0279624	0.496835	0	0	0	0	0.152836	0	0	0.075439	0	0	0	0.0117656	0.0236333	0	0.0335115	0	0	0	0	0	0	0	0	0	0	0	0	0	0	0	0	0	0	0	0	0	0	0	0	0	0	0	0	0	0	0	0
ERR1449725	0.0770282	0.0705306	0	0.0135059	0	0	0.107532	0	0	0.0764037	0	0	0	0	0	0	0.353378	0	0.0540546	0	0	0	0	0	0	0	0	0	0	0.0148443	0	0	0	0.0122637	0	0	0	0	0	0.00557529	0	0	0	0	0.00787658	0	0	0.030246	0
ERR1449726	0.153561	0.527116	0.0116196	0.0132522	0	0	0.0534567	0	0	0	0	0	0	0	0	0	0.041838	0	0.0621987	0	0	0	0	0	0	0	0	0	0	0	0	0	0	0	0	0	0	0	0	0.0417278	0	0	0	0	0	0	0	0	0
ERR2367198	0.282321	0.0522606	0.0225167	0.00903414	0	0	0	0.0102403	0	0	0.0209958	0.0318399	0	0	0.0543278	0	0	0	0	0	0	0	0.0102248	0.0164696	0	0	0.0227778	0.0340293	0	0	0	0	0.0462615	0	0	0	0	0	0	0	0	0	0	0	0	0.152654	0	0.00979523	0
ERR2367216	0.454687	0.108831	0.0162698	0.034565	0	0	0	0	0	0	0	0	0.00738267	0	0.118541	0	0	0	0	0	0	0	0	0.00774979	0	0	0	0.0157707	0	0	0	0	0.213861	0	0	0	0	0	0	0	0	0	0	0	0	0.0108495	0	0	0
ERR2367234	0.328494	0.47835	0.0207838	0	0	0	0	0	0	0	0.0249869	0	0	0	0.033049	0	0	0	0	0	0	0	0	0.0210374	0	0	0.0321192	0.0125354	0	0	0	0	0	0	0	0	0	0	0	0	0	0	0	0	0	0	0	0	0
ERR2367264	0.0139747	0.0904224	0	0.0221872	0	0	0	0.340729	0	0	0.0124543	0.191857	0	0.0137927	0	0	0	0.0245913	0	0	0.0179458	0	0	0	0	0	0.0182459	0.0149201	0	0	0.0094929	0.00609691	0	0.0079365	0	0	0	0	0	0	0	0	0	0	0	0	0	0	0.0441198
ERR2367359	0.27957	0.0381077	0.00913054	0.0540113	0.220736	0	0	0	0	0	0	0	0.00812688	0	0.0912636	0	0	0	0	0	0.00679561	0	0	0.0115524	0	0	0	0	0	0	0	0	0.173735	0	0	0	0	0	0	0	0	0	0	0	0	0	0	0	0.0168902
ERR2367394	0.154281	0.0336461	0.029754	0.011769	0.0160939	0	0	0.214365	0	0	0.0196982	0.18188	0	0.0381128	0.0247247	0	0	0.00949362	0	0	0.0711466	0	0	0.00990944	0	0	0.0233855	0	0	0	0	0	0.0276346	0	0	0	0	0	0	0	0	0	0	0	0	0.0533535	0	0	0.0178498
ERR2367406	0.471038	0.0146922	0.0129409	0.0320939	0	0	0	0.149624	0	0	0	0.151877	0	0	0.024395	0	0	0	0	0	0.00808297	0	0	0.0104118	0	0	0	0	0	0	0	0	0.0251319	0	0	0	0	0	0	0	0	0	0	0	0	0.022959	0	0	0.00833429
ERR2367458	0.224337	0.0442829	0.00824468	0.134315	0	0	0	0.0552689	0	0	0.0206515	0.0174233	0	0.0314139	0.0219275	0	0	0	0	0	0.0131757	0	0	0.0178359	0	0	0.0240304	0.00789773	0	0	0	0	0.0418559	0	0	0	0	0	0	0	0	0	0	0	0	0.0686297	0	0	0.0428505
ERR2367469	0.167563	0.509446	0	0	0	0	0	0.108871	0	0	0	0.0302461	0	0	0.0552893	0	0	0	0	0	0.00636836	0	0	0	0	0	0	0	0	0	0	0	0.100068	0	0	0	0	0	0	0	0	0	0	0	0	0	0	0	0
ERR2367516	0.205062	0.200924	0.0157141	0.0571406	0	0	0	0.0334727	0	0	0	0.106619	0	0.0225698	0.0148067	0	0	0.199225	0	0	0	0	0	0.0220559	0	0	0	0.0314388	0	0	0.0426417	0	0	0	0	0	0	0	0	0	0	0	0	0	0	0	0	0	0.014332
ERR2367522	0.400443	0.113372	0.0177546	0.0152922	0	0	0	0	0	0	0	0	0	0	0.0676448	0	0	0	0	0	0	0	0.0267044	0.0217984	0	0	0	0.109952	0	0	0	0	0	0	0	0.0179395	0	0	0	0	0	0	0	0	0	0.0437636	0	0.0418623	0
ERR2367563	0.0593178	0.309248	0.0130257	0	0	0	0	0.120759	0	0	0.0223187	0.0372912	0	0.0122973	0.0767095	0	0	0	0	0	0	0	0.0216001	0.0165806	0	0	0.0260283	0.0149218	0	0	0	0	0.0116615	0	0	0	0	0	0	0	0	0	0	0	0	0.0696665	0	0	0.0118126
ERR2367641	0.209923	0.0170269	0.010371	0.260195	0	0	0	0	0	0	0	0	0	0.0111239	0.0155153	0	0	0.204287	0	0	0	0	0	0.0203389	0	0	0	0.0233729	0	0	0.0118458	0	0	0	0	0	0	0	0	0	0	0	0	0	0	0.0729749	0	0	0.0344663
ERR2367665	0.340727	0	0.0151887	0.0432712	0.00831627	0.00573721	0	0.269877	0	0	0.0124129	0.156548	0	0	0	0	0	0.0233337	0	0	0.0145905	0	0	0.0140616	0	0	0.0107651	0	0	0	0.0583162	0	0	0	0	0	0	0	0	0	0	0	0	0	0	0.00803727	0	0	0
ERR2367695	0	0.897788	0	0	0	0	0	0	0	0	0	0	0	0	0.037973	0	0	0	0	0	0	0	0	0	0	0	0	0.025684	0	0	0	0	0	0	0	0	0	0	0	0	0	0	0	0	0	0	0	0	0
ERR2367825	0.231727	0.0601932	0.0224891	0.0237724	0.00629638	0	0.00637065	0.138723	0	0	0.0196236	0.213064	0	0.00923632	0.0284819	0	0	0.0326439	0	0	0.00853313	0	0	0.0189695	0	0	0.0293242	0.0217992	0	0	0	0	0.0134226	0	0	0	0	0	0	0	0	0	0	0	0	0.0102565	0	0.00812307	0.0333843
ERR2367861	0.12131	0.0245016	0	0	0	0	0	0	0	0.0189435	0	0	0	0	0.142326	0	0	0	0	0	0	0	0.0342287	0	0	0	0	0.286593	0	0	0	0	0	0	0	0.0117832	0	0	0	0	0	0	0	0	0	0.00643495	0	0.134144	0
ERR2367891	0.6323	0.0678717	0.0268347	0.0476491	0	0	0	0	0	0.0893969	0	0	0	0	0.00708168	0	0	0	0	0	0	0	0	0.0675705	0	0	0	0.0084569	0	0	0	0	0	0	0	0	0	0	0	0	0	0	0	0	0	0	0	0	0
ERR2367902	0.740154	0.129035	0.0109696	0	0	0	0	0	0	0	0	0	0	0	0.012314	0	0	0	0	0	0	0	0	0.0217021	0	0	0	0.0193329	0	0	0	0	0	0	0	0	0	0	0	0	0	0	0	0	0	0	0	0	0
ERR2367938	0.477658	0.093574	0.024466	0	0	0	0	0	0	0.0162738	0	0	0	0.0217586	0.121455	0	0	0	0	0	0	0	0.0534058	0.0117305	0	0	0	0.0119826	0	0	0	0	0	0	0	0	0	0	0	0	0	0	0	0	0	0	0	0	0.0161714
ERR2367944	0.257764	0.0183037	0	0	0	0	0	0.125122	0	0	0	0.368602	0	0	0.0273234	0	0	0	0	0.00504423	0.0131643	0	0.043217	0	0	0	0	0.0093654	0	0.0107167	0	0	0	0	0	0	0	0	0	0	0	0	0	0	0	0.0701732	0	0	0
ERR2367974	0.267665	0.0304414	0.0585312	0.0302835	0	0	0	0.00536525	0	0	0.0513845	0	0	0	0.0887458	0	0	0	0	0	0	0	0.0210033	0.0364906	0	0	0.0539274	0.0588351	0	0	0	0	0	0	0	0.00696924	0	0	0	0	0	0	0	0	0	0.182455	0	0.0276275	0
ERR2367980	0.734382	0	0.0125247	0.0228963	0	0	0	0.0413134	0	0	0.0121889	0.0165845	0	0.00980368	0.0211621	0	0	0.0290117	0	0	0	0	0	0.0210297	0	0	0.0118573	0.00771276	0	0	0.0156675	0	0.0272278	0	0	0	0	0	0	0	0	0	0	0	0	0	0	0	0.0069295
ERR2368051	0.497926	0.104093	0.0151348	0.0282919	0	0	0	0	0	0	0	0	0	0.0137965	0.0481216	0	0	0.0518826	0	0	0	0	0.0121136	0.0116105	0	0	0.00747842	0	0	0	0	0	0	0	0	0	0	0	0	0	0	0	0	0	0	0	0	0	0.0127707
ERR2368137	0.197695	0.193584	0	0	0	0	0	0	0	0.0129038	0	0	0	0	0.255203	0	0	0	0	0	0	0	0.0999842	0	0	0	0	0.0863161	0	0	0	0	0	0	0	0	0	0	0	0	0	0	0	0	0	0	0	0.0327963	0
ERR2368166	0.461391	0.0930225	0.0124239	0	0	0	0.077884	0.120293	0	0	0	0.0508487	0	0	0.0107281	0	0	0	0	0.0125816	0.00737102	0	0	0.00876468	0	0	0	0.0731323	0	0	0	0	0	0	0	0	0	0	0	0	0	0	0	0	0	0	0	0.0391636	0
ERR2368196	0.0825725	0.822502	0	0	0	0	0	0	0	0	0	0	0	0	0.0363346	0	0	0	0	0	0	0	0	0	0	0	0	0	0	0	0	0	0.0320605	0	0	0	0	0	0	0	0	0	0	0	0	0	0	0	0
ERR2368232	0.198599	0.0720326	0.0148354	0.0390876	0.0977908	0	0	0.126287	0	0	0	0.0348903	0	0.0105229	0	0	0	0	0.017699	0	0.0112916	0	0	0.0094132	0	0	0	0	0	0.00580133	0	0	0	0	0	0	0.0114943	0	0	0	0	0	0	0	0	0.0306412	0	0	0.0390488
ERR2368238	0.363933	0.0286728	0.012269	0.0323363	0.00584574	0	0	0.065728	0	0	0	0.0245494	0	0	0.0134252	0	0	0.092047	0	0	0	0	0	0.00910705	0.0111686	0	0	0.0123684	0	0	0.00896883	0	0	0	0	0	0	0	0	0	0	0	0	0	0	0.032038	0	0.00709049	0.0318215
ERR2368249	0.113467	0.142338	0	0.00790971	0.00724807	0	0	0.269144	0	0	0.0136556	0.0666471	0	0	0.0160834	0	0	0	0	0	0.0103185	0	0	0.0103873	0	0	0.017921	0.0179051	0	0	0	0	0	0	0	0	0	0	0	0	0	0	0	0	0	0.0712056	0	0	0
ERR2368279	0.236555	0	0.00829027	0.0355269	0	0.00951451	0	0.364579	0	0	0	0.0357644	0.00817063	0.00851862	0.0122587	0	0	0.182943	0	0	0.0170372	0	0	0.00861818	0	0.00604938	0	0	0	0	0	0	0	0	0	0	0	0	0	0	0	0	0	0	0	0	0	0	0
ERR2368316	0.474209	0.0149329	0.02164	0.0317004	0.00616703	0.0668229	0	0.0631546	0	0	0	0.0209216	0	0.0124166	0.0190335	0	0	0.00890397	0.00620019	0	0.0216458	0	0	0.0131078	0.0102557	0	0	0	0	0	0.0386418	0	0.0391743	0	0	0	0	0	0	0	0	0	0	0	0	0	0	0	0.0435263
ERR2368322	0.0223773	0	0	0.0199384	0	0	0	0.223574	0	0	0.0261217	0.409791	0	0.0173497	0	0	0	0.0677536	0	0	0.0230868	0	0	0.0108805	0	0	0.0378556	0	0	0.00734564	0	0	0	0	0	0	0	0	0	0	0	0	0	0	0	0.0235474	0	0	0.0108387
ERR2368328	0.022731	0	0.0136282	0.0125268	0	0	0	0.225138	0	0	0.0223358	0.308663	0	0.0133497	0	0	0	0.0584243	0	0	0.0189753	0	0	0.0145941	0	0	0.0302425	0.0611112	0	0.00593578	0	0	0	0	0	0	0	0	0	0	0	0	0	0	0	0.0277953	0	0.0333874	0.0120328
ERR2368334	0.368893	0	0.0533098	0.108898	0	0	0	0.0309699	0	0	0.0294327	0.00982312	0	0.017548	0	0	0	0.0607277	0	0	0	0	0	0.0347588	0	0	0.0379159	0	0	0	0	0	0	0	0	0	0	0	0	0	0	0	0	0	0	0.0961321	0	0	0.0173154
ERR2368345	0.27804	0.0415538	0.0118458	0.0169649	0.00682754	0	0	0.226486	0.00994382	0	0	0.062949	0.00893239	0.0205814	0.0644622	0	0	0.016224	0	0	0.0322748	0	0	0	0	0	0	0	0	0	0	0	0.112689	0	0	0	0	0	0	0	0	0.0429481	0	0	0	0	0	0	0
ERR2368356	0.125134	0.168564	0	0	0	0	0	0.0155506	0	0	0	0.00856743	0	0	0.0637059	0	0	0	0	0	0	0	0.0202574	0.00985254	0	0	0	0.0339666	0	0	0	0	0	0	0	0	0	0	0	0	0	0	0	0	0	0.0938987	0	0	0
ERR2368363	0.0108067	0	0	0	0	0	0	0.424104	0	0	0	0.3042	0	0.00999926	0	0	0	0.0503601	0	0	0.027483	0	0	0.0313867	0	0	0	0	0	0.00784334	0	0	0	0	0	0	0	0	0	0	0.00644134	0	0	0	0	0	0	0	0
ERR2368369	0.497391	0.027438	0.0244229	0.127361	0	0	0	0	0	0	0	0	0	0	0.00860446	0	0	0.0104971	0	0	0.025408	0	0	0.0256198	0	0	0	0	0	0	0	0	0	0	0	0	0	0	0	0	0	0	0	0	0	0	0	0	0.0139218
ERR2368472	0.129923	0.123167	0.00704898	0	0	0	0	0.186573	0	0	0.0859784	0.0673168	0	0.0160958	0.0449503	0	0	0	0	0	0.00824066	0	0.0142664	0.0302753	0	0	0.106676	0.0303594	0	0	0	0	0	0	0	0	0	0	0	0	0	0	0	0	0	0.101656	0	0.00784468	0
ERR2368477	0.130639	0.014016	0.0215365	0.0645793	0	0	0	0.257873	0	0	0	0.20747	0.0052398	0.0116043	0	0	0	0.0810009	0	0	0.0144088	0	0	0.00778546	0	0	0	0	0	0	0.0261052	0.0107169	0	0	0	0	0	0	0	0	0	0	0	0	0	0	0	0	0.00822087
ERR2368497	0.171984	0	0.132493	0.0432402	0	0	0	0.121304	0	0	0.0528778	0.0866735	0	0.0147187	0.0119659	0	0	0.190009	0	0	0.00741718	0	0	0.0302294	0	0	0.0631162	0	0	0	0	0	0	0	0	0	0	0	0	0	0	0	0	0	0	0	0	0	0.0135418
ERR2368502	0.3659	0.329673	0.0109373	0.0575845	0.0264994	0	0.0295699	0	0	0	0	0	0	0	0.00934998	0	0	0.0429827	0	0	0	0	0	0.0114965	0	0	0	0	0	0	0	0	0	0	0	0	0	0	0	0	0	0	0	0	0	0	0	0	0
ERR2368507	0.292978	0.0447015	0	0.0492196	0	0.00876782	0	0.114729	0	0	0	0.109212	0	0	0.084101	0	0	0	0	0	0.00758339	0	0	0.0130515	0.0159271	0	0	0.0114571	0	0	0.02172	0	0.156804	0	0	0	0	0	0	0	0	0	0	0	0	0	0	0	0.0193324
ERR3277367	0.21115	0.0125214	0.00909647	0	0	0.0845043	0.151138	0	0.0447126	0.0306565	0	0	0	0	0	0	0.0513444	0	0	0	0.00552239	0	0	0	0	0	0	0	0.192276	0	0	0.0273303	0	0	0	0	0.0301882	0.0528812	0	0.0271219	0	0	0	0	0	0	0	0	0
ERR3277362	0.148693	0.00854717	0	0	0	0.170335	0.0731697	0	0	0	0	0	0	0	0	0	0.0100066	0	0.0219422	0	0	0	0	0	0	0	0	0	0	0	0	0.449758	0	0	0	0	0	0	0	0.00555222	0	0	0	0.056531	0	0	0	0	0
ERR3277360	0.0427035	0	0	0.0173122	0	0	0	0	0	0	0	0	0.196568	0	0	0.0149076	0	0	0.0072429	0	0	0	0	0	0	0	0	0	0.110576	0.0800748	0	0	0	0	0	0	0	0.015232	0.0439883	0	0.00896477	0	0	0	0.0406902	0	0	0	0
ERR3277353	0.0594326	0	0	0.060319	0	0.0677341	0	0	0	0	0	0	0	0	0	0.179903	0	0	0	0	0	0	0	0	0	0	0	0	0.0463536	0.0417916	0	0	0	0	0	0	0	0.110291	0.0270511	0.00921168	0.0187152	0	0	0.00942185	0.0230762	0	0	0	0
ERR3277350	0.571494	0	0.0121244	0	0	0.00625563	0	0	0.0549981	0	0	0	0.0153323	0.0325358	0	0	0	0	0	0.0709268	0.00561094	0	0	0	0	0.078843	0	0	0	0	0	0.0389709	0	0	0	0	0	0	0	0	0	0	0	0	0	0	0	0	0
ERR3277349	0.0208805	0.0277214	0.483152	0	0	0	0	0	0	0	0	0	0	0	0	0.0439786	0	0	0	0	0	0	0	0	0	0	0	0	0	0	0	0	0	0	0	0	0	0	0	0	0	0	0	0	0	0	0	0	0
ERR3277341	0	0	0	0	0	0	0	0	0	0.122554	0	0	0	0	0.0114648	0.0114197	0	0	0.0223074	0	0	0	0	0	0	0	0	0	0	0	0	0	0	0	0	0	0	0	0.308644	0	0	0	0	0	0	0	0.0283147	0	0
ERR3277339	0	0	0	0	0	0	0	0	0	0.325491	0	0	0	0	0.0115044	0	0.0735949	0	0.14813	0	0	0	0	0	0	0	0	0	0	0	0	0	0	0	0	0	0	0	0	0.0068914	0	0	0	0	0	0	0	0	0
ERR3277337	0.0603809	0.157112	0.496518	0.243388	0	0	0	0	0	0	0	0	0	0	0	0	0	0	0	0	0.00868648	0	0	0.0133176	0	0	0	0	0	0	0	0	0	0	0	0	0	0	0	0	0	0	0	0	0	0	0	0	0
ERR3277332	0.145474	0	0.0144328	0	0	0	0	0	0.00721596	0	0.0906754	0	0	0.0571587	0	0.0430141	0	0	0	0	0	0	0	0	0.0122452	0	0	0	0	0.0891288	0	0	0	0	0	0	0	0.178274	0.0116194	0.0371171	0	0	0	0	0.0444872	0	0	0	0
ERR3277327	0.0298397	0	0.794178	0	0	0.145312	0.0136028	0	0	0	0	0	0	0	0	0	0	0	0	0	0	0	0	0.00846809	0	0	0	0	0	0	0	0	0	0	0	0	0	0	0	0	0	0	0	0	0	0	0	0	0
ERR3277325	0.0570658	0	0	0.0619516	0	0.0068279	0.00911194	0	0	0	0	0	0	0.0707015	0	0.201199	0	0	0.0138182	0	0	0	0	0	0	0	0	0	0.0475421	0.0203498	0	0	0	0	0	0	0.0178011	0.0236763	0.0278342	0	0.0134831	0	0	0	0.0103534	0	0	0	0
ERR3277323	0.012287	0	0	0.0368207	0.0435421	0	0.0292381	0	0	0	0	0	0	0	0	0.162513	0.00894569	0	0	0	0	0	0	0	0	0	0	0	0.127157	0.0540396	0	0	0	0	0	0	0	0.149487	0.0128143	0.00740708	0	0	0	0	0.026131	0	0	0.0302461	0
ERR3277316	0	0	0	0	0.0755556	0.379872	0	0	0.199702	0	0	0	0	0	0	0.0130425	0	0	0	0.0749925	0.0151901	0	0	0	0.0108852	0	0	0	0	0	0	0	0	0	0	0	0.0168526	0	0	0	0	0	0	0	0	0	0	0	0
ERR3277315	0.0390541	0	0	0	0	0	0.161749	0	0	0.0103268	0.0290907	0	0.0309433	0.28909	0	0	0.0159932	0	0.0364351	0	0	0	0	0	0	0	0	0	0	0	0	0	0	0	0	0	0	0	0.0230655	0	0	0	0	0.0226892	0	0	0	0	0.0133186
ERR3277314	0	0	0	0	0	0.0891634	0	0	0.0902277	0	0.0235817	0	0.0173726	0	0	0.0183779	0	0	0.0151133	0.0394384	0.0403759	0	0	0	0.00543715	0.0903287	0	0	0.010404	0	0	0	0	0	0	0	0.0355559	0	0.0246466	0	0	0	0	0	0	0	0	0	0
ERR3277311	0.0973033	0.0240083	0.0150169	0.0885453	0	0	0.0169207	0	0	0.0284675	0.0304655	0	0.0621982	0	0	0.00719274	0	0	0	0.0783248	0.00801262	0.0396806	0.0213551	0	0	0	0	0	0.0339486	0.0811839	0.0619824	0	0	0	0	0	0.122379	0	0.0083588	0	0	0	0	0	0.04466	0	0	0	0
ERR3277304	0.0829051	0.00592876	0	0.0145846	0	0.0649896	0.103056	0	0	0	0	0	0.334399	0	0	0.0317027	0.0149026	0	0	0	0	0	0	0	0	0	0	0	0.0694011	0	0	0	0	0	0	0	0	0	0.0203642	0.0287144	0	0	0	0	0	0	0	0	0
ERR3277302	0.125881	0.0252202	0	0	0	0.285901	0.012875	0	0	0.0142866	0.118268	0	0	0	0	0.099481	0.0192412	0	0.0129865	0	0.00618307	0	0	0	0	0	0	0	0.0222038	0.0260779	0	0	0	0	0	0	0	0	0.00911047	0.00819005	0	0.0171225	0	0	0.00896945	0	0	0	0
ERR3277301	0.941268	0.0116118	0.00675739	0	0	0	0	0	0	0.0311087	0	0	0	0	0	0	0	0	0	0	0	0	0	0.00925384	0	0	0	0	0	0	0	0	0	0	0	0	0	0	0	0	0	0	0	0	0	0	0	0	0
ERR3277294	0.0181578	0.0251602	0.232743	0.0588224	0	0	0.0813656	0	0	0.0330816	0	0	0	0	0	0.109641	0	0	0.0685693	0	0.00508592	0	0	0	0	0	0	0	0.0760161	0	0	0	0	0	0	0	0	0.00994628	0.0131211	0.0108686	0	0	0	0	0	0	0	0	0
ERR3277290	0	0.281338	0	0	0	0	0.0984715	0	0	0	0	0	0	0	0	0	0.34064	0	0.0818732	0	0	0	0	0	0	0	0	0	0	0	0	0	0	0	0	0	0	0	0	0.0196855	0	0	0	0	0	0	0.0392226	0	0
ERR3277286	0.136784	0.052789	0.476074	0.286013	0	0	0	0	0	0	0.0223493	0	0	0	0	0	0	0	0	0	0	0	0	0.0155446	0	0	0	0.0104455	0	0	0	0	0	0	0	0	0	0	0	0	0	0	0	0	0	0	0	0	0
ERR3277283	0.767689	0.020967	0.0167384	0	0.0371923	0	0	0	0.0705634	0	0	0	0	0	0	0	0	0	0	0.0240818	0	0	0	0.00745475	0	0	0	0.0147971	0	0	0	0	0	0	0	0	0	0	0	0	0	0	0	0	0	0	0.00978325	0	0
ERR3277281	0.0213827	0.302285	0.423932	0	0	0.00545507	0.0137246	0	0	0.0389648	0.0212981	0	0	0	0	0	0	0	0	0	0.00721402	0	0	0	0.00605867	0	0	0	0	0.00676453	0	0	0	0	0	0	0	0	0.0104715	0	0	0	0	0	0	0	0	0	0
ERR3277278	0.799745	0	0.0103664	0	0	0	0	0	0	0	0	0	0	0	0.0288834	0	0	0	0	0	0	0	0.0515861	0.0134076	0	0	0	0	0	0	0	0	0	0	0	0	0	0	0	0	0	0	0	0	0	0	0.00830149	0	0
ERR3277277	0	0.91251	0	0.0206151	0	0	0	0	0	0	0	0	0	0	0	0	0	0	0	0	0	0	0	0	0	0	0	0	0	0	0	0	0	0	0	0	0	0	0	0	0	0	0	0	0	0	0	0	0
ERR3277273	0	0.86549	0	0	0	0	0	0	0	0	0	0	0	0	0	0	0	0	0	0	0	0	0	0	0	0	0	0	0	0	0	0	0	0	0	0	0	0	0	0	0	0	0	0	0	0	0	0	0
ERR3277263	0.510481	0.0491761	0	0	0	0	0	0	0	0	0	0	0	0	0	0	0	0	0.0202516	0	0	0	0	0	0	0	0	0	0	0	0	0	0	0	0	0	0	0	0	0	0	0	0	0	0	0	0	0	0
ERR3277254	0	0.0085557	0	0.0337894	0	0	0.0173017	0	0	0	0	0	0	0	0	0.0627552	0.00682167	0	0	0	0	0	0.0150885	0	0	0	0	0	0	0.423709	0	0	0	0	0	0	0	0	0.00603151	0.0128299	0	0	0	0	0.164728	0	0	0	0
ERR3277251	0	0.0356642	0.531678	0.355324	0	0	0.0108126	0	0	0	0	0	0	0	0	0	0.0135268	0.00831074	0	0	0	0	0	0.0135223	0	0	0	0	0	0	0	0	0	0	0	0	0	0	0	0	0	0	0	0	0	0	0	0	0
ERR3277225	0.234802	0	0	0	0.017731	0	0.403287	0	0	0.0250548	0	0	0	0	0	0	0	0	0	0	0.011748	0	0	0	0	0.199016	0	0	0	0	0	0	0	0.0125925	0	0	0.00920573	0	0.00924179	0	0	0	0	0	0	0	0	0	0
ERR3277220	0.0308987	0	0	0.0352202	0	0.0132123	0.0473274	0	0	0	0.0625811	0	0	0.0921484	0	0.129328	0.00563764	0	0.0113041	0.00707726	0	0	0	0	0.012908	0	0	0	0.268385	0.0239102	0	0	0	0	0	0	0	0	0.00955608	0.00579504	0	0	0	0	0.0174913	0	0	0	0.0164704
ERR3277217	0.880434	0.0873822	0.0222208	0	0	0	0	0	0	0	0	0	0	0	0	0	0	0	0	0	0	0	0	0.00996282	0	0	0	0	0	0	0	0	0	0	0	0	0	0	0	0	0	0	0	0	0	0	0	0	0
ERR3277216	0.711174	0.0342337	0.0138465	0.164555	0	0	0	0	0	0	0	0	0.0254537	0	0	0	0.00836071	0	0	0	0	0	0	0.0103414	0	0	0	0	0	0	0	0	0	0	0	0	0	0	0	0	0	0	0	0	0	0	0.0238902	0	0
ERR525688	0.0195471	0	0	0.0299527	0.047362	0.0813581	0	0	0	0	0	0	0.00844339	0.0147981	0	0.0516154	0	0	0	0.0237518	0	0.0723232	0	0	0.0369237	0	0	0	0.0335445	0.0731844	0	0	0	0	0	0	0	0.0784591	0.0219976	0	0	0	0	0.0491359	0.065986	0	0	0	0
ERR525689	0	0	0	0	0	0	0.0638869	0	0	0	0	0	0	0	0	0.0987631	0	0	0.0121172	0	0	0	0	0	0	0	0	0	0.0366439	0.0672169	0	0	0	0	0	0	0	0	0	0.00690613	0	0	0	0.463372	0.0397776	0	0	0	0
ERR525694	0.0188943	0.00786374	0.0163593	0	0	0.0873707	0.122004	0	0.0396994	0	0	0	0.0451611	0	0	0	0	0	0.0132438	0.113255	0.0079808	0	0	0	0.0449632	0	0	0	0.0171519	0.121261	0	0	0	0	0	0	0	0	0.0188149	0	0	0	0	0	0.0801406	0	0	0	0
ERR525700	0	0.0194111	0	0	0.0782023	0.231497	0.0462242	0	0	0	0.0345109	0	0	0	0	0.242948	0	0	0.00850967	0	0.0172465	0	0	0	0	0	0	0	0.0549273	0.0253975	0	0	0	0	0	0	0.0285522	0	0.0187123	0.00921384	0	0	0	0	0.0147836	0	0	0	0
ERR525701	0	0	0	0	0	0.0152163	0.187046	0	0.287503	0	0	0	0	0	0	0	0	0	0	0.013099	0.0198394	0	0	0	0.016151	0	0	0	0	0	0	0	0	0	0	0	0.33286	0	0	0.0162999	0	0.0157296	0	0	0	0	0	0	0
ERR525703	0.0185933	0	0	0	0	0.155558	0	0	0.0594696	0	0	0	0	0.0129768	0	0.0553277	0	0	0	0	0.00864648	0.0266028	0	0	0.00551918	0	0	0	0.0434797	0.0284062	0	0.0244293	0	0	0	0	0	0.0475713	0.0143327	0	0	0	0	0.015887	0.0170007	0	0	0	0
ERR525709	0	0.109806	0	0	0.220027	0	0.0412505	0	0	0	0	0	0	0	0	0.201385	0.0256977	0	0.00893229	0.090677	0.0092973	0	0	0	0	0	0	0	0.0663661	0	0	0	0	0	0	0	0	0	0.0672356	0.05828	0	0	0	0	0	0	0	0	0
ERR525713	0	0	0	0	0	0.068763	0.0118078	0	0.00505698	0	0.0604495	0	0.0256602	0	0	0.0255074	0	0	0.00848205	0.0171822	0.00712174	0	0	0	0	0.0822438	0	0	0.0176662	0.0166551	0.0300023	0.0278798	0	0	0	0	0.0108106	0.012111	0.0111613	0	0	0	0	0.159088	0.092041	0	0	0	0
ERR525717	0	0.0505997	0	0	0.105093	0	0	0	0.127733	0	0	0	0.0639485	0	0	0.0442118	0	0	0	0	0.00655584	0	0	0	0.0114647	0	0	0	0.0288194	0.098092	0	0	0	0	0	0	0.0893496	0.00789689	0.00849617	0	0	0	0	0	0.0562326	0	0	0	0
ERR525722	0	0	0	0	0.180997	0	0.135841	0	0	0	0	0	0	0	0	0.417512	0	0	0	0	0	0	0	0	0	0	0	0	0	0	0	0	0	0	0	0	0.0201261	0	0	0.0311222	0	0.0144159	0	0	0	0	0	0	0
ERR525726	0.019024	0	0.0175874	0	0.0249623	0.0978544	0.099726	0	0	0	0	0	0.0628768	0	0	0	0	0	0	0.28284	0.0747403	0.0376491	0.0794581	0	0	0	0	0	0	0	0.117451	0	0	0	0	0	0.00507449	0	0	0	0	0	0	0	0	0	0	0	0
ERR525730	0.012621	0	0	0	0.0458835	0.121059	0.0202521	0	0.0205537	0	0	0	0.0149182	0.0130127	0	0.0182937	0	0	0	0	0	0.0145409	0	0	0.00879832	0	0	0	0.103596	0.0204505	0.0091857	0	0	0	0	0	0	0.130286	0.0219378	0.00659393	0.024837	0.0280337	0	0.0706094	0.0119295	0	0	0	0
ERR525734	0.0168835	0	0	0	0	0.33336	0.0108191	0	0.00754157	0	0	0	0.0113472	0.0922016	0	0.0579926	0	0	0.0216094	0	0.00841218	0.0131833	0	0	0.0314041	0	0	0	0.062099	0	0	0	0	0	0	0	0.158884	0	0	0	0	0	0	0	0	0	0	0	0
ERR525738	0	0	0	0	0.734953	0	0.0400327	0	0	0	0	0	0	0	0	0	0	0	0	0	0.0140403	0	0	0	0	0	0	0	0	0	0	0	0	0	0	0	0	0	0	0.0135743	0	0.0147104	0	0	0	0	0	0	0
ERR525742	0.0134147	0.0143155	0	0	0.0354405	0.00832706	0.0133869	0	0	0	0	0	0	0	0	0.0327537	0	0	0	0.00677835	0.140696	0	0	0	0	0.122713	0	0	0	0.0102097	0	0	0	0	0	0	0.430975	0	0.0144513	0	0	0	0	0	0	0	0	0	0
ERR525743	0	0	0	0	0	0.0808651	0.0106974	0	0.00736002	0	0	0	0.0530947	0	0	0.0785495	0	0	0	0	0.0117387	0	0	0	0.00982107	0	0	0	0.0841701	0.0389792	0	0	0	0	0	0	0.0400181	0	0	0	0	0	0	0.0333736	0.036213	0	0	0	0
ERR525747	0	0	0	0	0	0.0318746	0	0	0	0	0	0	0	0	0	0.0203535	0	0	0	0.00820869	0	0	0	0	0.0139487	0.0104072	0	0	0.00865776	0.0391589	0	0.0110707	0	0	0	0	0	0.361885	0.0288081	0	0	0	0	0.0198845	0.0276288	0	0	0	0
ERR525754	0.0303357	0.00862768	0.0445091	0	0	0	0.0534002	0	0	0	0	0	0	0	0	0.189433	0	0	0.014766	0	0	0.0448376	0.0334536	0	0	0	0	0	0.100131	0	0	0	0	0	0	0	0	0.00827793	0.0205512	0.013884	0	0	0	0	0	0	0	0	0
ERR525760	0.17992	0	0	0.0422444	0.168308	0.114467	0	0	0	0.0116394	0	0	0.130509	0	0	0.00638588	0	0	0	0.0460557	0.0122658	0	0.0187575	0	0	0	0	0	0	0	0.163777	0.0558103	0	0	0	0	0.0168193	0	0	0	0	0	0	0	0	0	0	0	0
ERR525764	0.0181547	0.00630579	0	0	0.259892	0	0.0228023	0	0.0178814	0	0	0	0	0	0	0.146063	0	0	0.00865333	0	0.0086909	0	0	0	0.0901926	0	0	0	0	0.0541277	0	0	0	0	0	0	0.00561743	0	0.00922002	0	0	0	0	0	0.0623645	0	0	0	0
ERR525768	0	0.0202844	0	0	0	0.0115127	0.0476185	0	0.311468	0.0464928	0	0	0.0969636	0	0.0273392	0	0.0419816	0	0	0	0.0119916	0	0	0	0.0194343	0	0	0	0	0.0173957	0	0	0	0	0	0	0.0213382	0	0	0	0	0.0266281	0	0	0.0108723	0	0	0	0
ERR525772	0.0302872	0	0	0	0	0	0.254173	0	0.0109031	0	0	0	0	0	0	0	0.0174131	0	0.0059984	0	0.0106834	0	0.0189219	0	0.0675999	0.123564	0	0	0	0	0	0	0	0	0	0	0	0	0.0396682	0.02888	0	0	0	0	0	0	0	0	0
ERR525776	0	0	0	0	0.25236	0.122436	0.157459	0	0	0	0	0	0	0	0	0.0344452	0	0	0	0	0.0161881	0	0.0327677	0	0	0	0	0	0	0.0803645	0.0181141	0	0	0	0	0	0.0366216	0	0	0	0	0	0	0	0.0555246	0	0	0	0
ERR525780	0.0279473	0	0	0	0	0	0.0408828	0	0.0143188	0.0200275	0	0	0.125022	0	0	0.110576	0	0	0.0185121	0	0	0.169618	0	0	0.0517534	0	0	0	0.0436136	0.0564786	0	0	0	0	0	0	0	0	0.0143527	0.00742054	0	0	0	0	0.0401965	0	0	0	0
ERR525784	0	0	0	0	0	0.0200672	0.0179893	0.0644103	0.00722669	0	0	0.472299	0.0546686	0.0109981	0	0.0702661	0	0	0	0.0152805	0.012193	0	0	0	0.0168395	0	0	0	0	0	0	0.0478683	0	0	0	0	0.0104594	0.06399	0.00916253	0	0	0.00930345	0	0	0	0	0	0	0
ERR525788	0.0104555	0	0	0	0	0.0377191	0.013486	0.045753	0.0242145	0	0	0.389526	0.0190692	0.0317726	0	0.0492654	0	0	0	0	0.0109324	0	0	0	0.0116941	0.0192252	0	0	0	0.0523854	0	0.0354859	0	0	0	0	0	0	0.00838407	0	0	0	0	0	0.0341063	0	0	0	0
ERR525792	0.0152286	0.00717947	0.044212	0	0	0	0.0528804	0.0104641	0	0.0938157	0	0	0	0	0	0	0.00838685	0	0.00510101	0	0	0	0	0	0	0	0	0	0	0.061269	0	0	0	0	0	0	0	0	0.0220813	0.0549154	0	0	0	0	0.0695409	0	0	0.0100548	0
ERR525796	0.0125269	0	0	0	0	0.0273309	0.0114387	0	0.0465761	0	0	0	0	0	0	0	0.0111192	0	0	0	0.0108403	0	0	0	0.146528	0.0415553	0	0	0.0314675	0	0	0	0	0	0	0	0	0.0345159	0	0	0	0	0	0	0	0	0	0	0
ERR525800	0	0	0	0	0	0.0917635	0.00836247	0	0	0	0	0	0.0991048	0.019173	0	0.0559252	0	0	0	0	0	0.020289	0	0	0.017628	0	0.0122341	0	0.029181	0.0199561	0.0128633	0	0	0	0	0	0.0351393	0	0.0151531	0	0	0.228323	0	0	0.017693	0	0	0	0
ERR525801	0	0	0	0	0.151338	0	0	0	0.0352641	0	0	0	0.0291386	0	0	0.0139918	0	0	0	0.0218239	0.0061917	0.011826	0	0	0	0	0	0	0.0351978	0	0	0	0	0	0	0	0	0.0838507	0.0301064	0	0.0167037	0	0	0	0.00916907	0	0	0	0
ERR525806	0.0177904	0.0118591	0	0	0.330926	0.144241	0.0376539	0	0.0191744	0	0	0	0	0.0344787	0	0.0476846	0	0	0.0115631	0	0.0116133	0	0	0	0.0563655	0	0	0	0.0435886	0	0	0	0	0	0	0	0	0.0658964	0.00985635	0	0	0	0	0	0	0	0	0	0
ERR525810	0.0124486	0	0	0	0	0.0704472	0	0	0.0357066	0	0	0	0.0199356	0	0	0.0270829	0	0	0	0	0.0119185	0.0275656	0	0	0.0481677	0	0	0	0.0468102	0.0920716	0	0.0286547	0	0	0	0	0	0.114771	0.0122363	0	0	0	0	0	0.0855647	0	0	0	0
ERR525816	0.0114246	0	0	0	0.054374	0	0.00874944	0	0.106174	0	0	0	0.029682	0.0120811	0	0.134262	0	0	0	0	0.0059899	0.0186723	0	0	0.00539514	0.0148486	0	0	0.0240623	0.0526706	0.0648562	0	0	0	0	0	0.047694	0	0	0	0	0	0	0	0.0348199	0	0	0	0
ERR525824	0.0247197	0	0	0	0.200035	0	0.0220497	0	0	0	0	0	0	0	0	0.0229117	0	0	0	0.186698	0.00723937	0	0	0	0	0	0	0	0.0581839	0.0402904	0	0	0	0	0	0	0	0.010417	0.0326775	0	0	0	0	0	0.0362849	0	0	0	0
ERR525828	0.0366954	0	0	0	0	0.103142	0.00886136	0	0.0655744	0	0.0196529	0	0.017712	0.0220241	0	0.103193	0	0	0	0	0.0215229	0	0	0	0.0226371	0.0196705	0	0	0.0191316	0.0835648	0	0.0426366	0	0	0	0	0.00554075	0.0296038	0.0182582	0	0	0	0	0.0348382	0.052496	0	0	0	0
ERR525832	0	0	0	0	0	0.387164	0.0627243	0	0.0548763	0	0	0	0.0273859	0	0	0	0	0	0.00891033	0.0309678	0.00680126	0	0	0	0.00881422	0.0354323	0	0	0	0	0	0	0	0	0	0	0.00670422	0	0	0.00940447	0	0	0	0.00753761	0	0	0	0	0
ERR525836	0	0.00619736	0.0108053	0	0.0538349	0.00742236	0.136757	0	0.022846	0.109246	0	0	0	0	0	0	0	0	0.027125	0	0.00860977	0	0.0264528	0	0.0398381	0	0	0	0	0	0	0	0	0	0	0	0.0513438	0	0.00598057	0.015661	0	0.183004	0	0	0	0	0	0	0
ERR525840	0.0722564	0.0320891	0	0	0	0	0.0185543	0	0	0	0	0	0	0	0	0.059995	0	0	0	0	0	0.0210455	0	0	0	0	0	0	0.0216105	0.230374	0	0	0	0	0	0	0	0.123541	0.0188876	0	0.0471221	0	0	0	0.123796	0	0	0	0
ERR525844	0	0	0	0	0.055139	0.258164	0	0	0.0281266	0	0	0	0	0.0182019	0	0.0306788	0	0	0	0	0.00691646	0.0146955	0	0	0	0.0192624	0	0	0.0859097	0	0	0	0	0	0	0	0	0	0.0548554	0	0	0	0	0	0	0	0	0	0
ERR525848	0	0.00839946	0.0639106	0	0	0.0120332	0.0301783	0	0.334852	0.0238117	0	0	0	0	0	0.273654	0	0	0	0.130127	0.0116984	0	0.0329296	0	0.0252443	0	0	0	0.0189403	0	0	0	0	0	0	0	0	0	0	0.0109996	0	0	0	0	0	0	0	0	0
ERR525852	0.0128478	0	0	0	0.0092827	0	0	0	0.0995941	0	0	0	0.0221029	0	0	0.0381488	0	0	0	0.0146647	0	0	0	0	0.0112244	0	0	0	0	0.0343498	0	0	0	0	0	0	0.106148	0.0278038	0.024876	0	0	0	0	0.111607	0.0281043	0	0	0	0
ERR525856	0	0	0	0	0.165693	0.0125711	0.00862583	0	0	0	0	0	0	0	0	0.0204469	0	0	0.00853539	0	0.023589	0	0	0	0	0	0	0	0	0.0365005	0	0	0	0	0	0	0.05163	0.130977	0	0	0	0	0	0	0.074522	0	0	0	0
ERR525860	0	0	0	0	0	0.348885	0.137499	0	0.182666	0	0	0	0	0	0	0	0.0132722	0	0.0158924	0	0.00567816	0	0	0	0.0140036	0	0	0	0	0.0235877	0	0	0	0	0	0	0	0	0.023274	0	0	0	0	0	0.0222773	0	0	0	0
ERR525864	0	0	0	0	0	0.571381	0	0	0.00789631	0	0	0	0	0	0	0.0188104	0	0	0	0.0429003	0.00828976	0	0	0	0.0245332	0.019473	0	0	0	0.0516295	0	0	0	0	0	0	0.0130977	0.0284294	0	0	0	0.031079	0	0	0.0356356	0	0	0	0
ERR525868	0	0	0	0	0	0.0463922	0.0252473	0	0.00794169	0	0	0	0.068791	0.0200287	0	0.0464051	0	0	0	0.00679105	0.0116128	0.0808458	0	0	0.0198273	0.0365009	0	0	0.0169698	0.016378	0.0203718	0	0	0	0	0	0.159048	0	0	0	0	0.0331586	0	0	0.0103308	0	0	0	0
ERR525872	0.0422265	0	0.097991	0	0.016125	0.0539493	0.0885684	0	0.0260201	0	0	0	0.0977952	0	0	0.154848	0	0	0	0.00785366	0.0129299	0	0	0	0.0174261	0	0.021457	0	0	0	0.011961	0.00623345	0	0	0	0	0.0322065	0	0.00990145	0.0107021	0	0	0	0	0	0	0	0	0
ERR525876	0.0146311	0	0.0338421	0.0281849	0	0.499858	0	0	0	0	0	0	0	0.116607	0	0.02154	0	0	0.00591345	0	0.00871615	0.0600051	0	0	0.0113622	0	0	0	0.0177408	0	0.0272606	0	0	0	0	0	0.0146713	0.0111609	0	0	0	0	0	0	0	0	0	0	0.0113262
ERR525880	0.0209871	0.00644281	0	0.047709	0	0.0848463	0.0696496	0	0.00594497	0	0.0357071	0	0	0.0589635	0	0	0	0	0.00877491	0	0.0130913	0	0	0	0.0151669	0.140602	0	0	0	0.176989	0	0.0176483	0	0	0	0	0.0153053	0	0.010497	0.00572527	0	0	0	0	0.124176	0	0	0	0
ERR525881	0.0136648	0	0	0	0.0933448	0.242072	0	0	0.00641985	0	0	0	0.0573973	0	0	0.0425087	0	0	0	0	0.00812733	0.028891	0	0	0.0400874	0	0	0	0	0.0187871	0.0169976	0	0	0	0	0	0.00551654	0	0.0070975	0	0	0.0143483	0	0	0.00972903	0	0	0	0
ERR525886	0	0	0	0	0.0592093	0	0.0658016	0	0	0	0	0	0	0	0	0.167909	0.0163777	0	0	0	0.0275418	0	0	0	0.00562542	0	0	0	0.0196963	0.0692	0	0	0	0	0	0	0	0.0573076	0.0191466	0.0078432	0	0	0	0	0.0521565	0	0	0	0
ERR525890	0	0	0	0	0.0157979	0.0915336	0.138337	0	0	0.0635987	0	0	0	0	0	0	0	0	0.0178064	0.151785	0.0175754	0	0	0	0	0.109293	0	0	0	0.023796	0	0	0	0	0	0	0.0286105	0	0	0	0	0.126999	0	0	0.0150708	0	0	0	0
ERR525896	0.0296528	0	0	0	0	0.328556	0	0	0.0482906	0	0	0	0.0510829	0.0297891	0	0.0180351	0	0	0	0	0.00648919	0	0	0	0.00840195	0	0	0	0.0686414	0.025168	0	0	0	0	0	0	0	0	0.0310151	0	0.029626	0.057208	0	0	0.0354641	0	0	0	0
ERR525898	0	0	0	0	0	0.407984	0.00861851	0	0	0	0	0	0	0.0151106	0	0.0346762	0	0	0	0	0.0052619	0.0135475	0	0	0	0.030144	0	0	0.0170927	0.0337131	0	0	0	0	0	0	0	0.235333	0.0124604	0	0	0	0	0	0.0216273	0	0	0	0
ERR525904	0.00997764	0	0.0102404	0	0	0	0.0453022	0	0.00574128	0.0103816	0	0	0.103808	0.0675267	0	0.0175816	0	0	0.0056616	0	0.00864297	0	0	0	0.0190717	0	0.0131202	0	0.0365303	0.0132803	0	0	0	0	0	0	0	0.059388	0.00648482	0	0	0.00970919	0	0.108597	0.0123179	0	0	0	0
ERR525908	0.018901	0.0163787	0.266985	0.27755	0.0799982	0	0	0	0	0	0	0.0219648	0	0.0734534	0	0.0119076	0	0	0	0	0	0.0395856	0	0	0.00719025	0	0	0	0.0157707	0.0103506	0	0	0	0	0	0	0	0	0	0	0	0	0	0	0.00638052	0	0	0	0
ERR525912	0.0183777	0	0	0	0.0444032	0.0059162	0.0074913	0	0.00756913	0	0	0	0	0	0	0.0493586	0	0	0.00557699	0	0	0.0763867	0	0	0.0302356	0	0	0	0.0210747	0.0528329	0	0	0	0	0	0	0	0.0838335	0.0158063	0.00600398	0	0	0	0.250528	0.0408254	0	0	0	0
ERR525916	0.017813	0.0142757	0	0.0111756	0	0	0.0299246	0	0.0108738	0	0	0	0	0.0118033	0	0.0240067	0	0	0.0124329	0	0	0	0	0	0.05902	0	0	0	0.0109262	0.0919444	0	0	0	0	0	0	0	0.00836153	0.0136791	0	0	0.00867907	0	0	0.0619168	0	0	0	0
ERR525920	0.0869318	0.0168954	0	0	0	0	0.00718453	0	0	0	0	0	0	0	0	0.00908286	0.00930145	0	0.0226187	0	0	0	0	0	0	0	0	0	0	0.0401976	0	0	0	0	0	0	0	0.0902291	0.0165426	0.0916072	0	0	0	0.293909	0.0261791	0	0	0	0
ERR525924	0	0	0	0	0	0.250947	0.0112585	0	0.209012	0	0	0	0.0132956	0	0	0.0340432	0	0	0.00719139	0	0.00774113	0	0	0	0.0158284	0.0730262	0	0	0.0199318	0.0776544	0.0190021	0.0329465	0	0	0	0	0	0	0	0	0	0	0	0	0.0669355	0	0	0	0
ERR525925	0	0	0	0	0.0450544	0.293237	0	0	0	0	0	0	0.038626	0	0	0.0843523	0	0	0	0.0133874	0.00645689	0	0.0124307	0	0.0293557	0.0251299	0	0	0.0147872	0.110465	0.0258651	0	0	0	0	0	0	0.0109405	0	0	0	0.0148496	0	0	0.0731686	0	0	0	0
ERR525936	0	0.0142661	0	0	0	0	0.0162655	0	0	0	0	0	0	0	0	0	0.017786	0	0.0161863	0	0	0	0	0	0	0	0	0	0	0	0	0	0	0	0	0	0	0.0082254	0.03584	0.0352444	0	0.0838398	0	0	0	0	0	0	0
ERR525940	0.0210524	0	0	0	0	0.41267	0	0	0.101884	0	0	0	0.0367007	0	0	0.0190987	0	0	0	0.0148217	0.00658431	0	0	0	0	0.0110324	0	0	0.0206536	0.0238788	0	0	0	0	0	0	0	0	0.00980065	0	0	0	0	0	0.0184207	0	0	0	0
ERR525945	0	0	0	0	0.0100285	0.766481	0.030682	0	0	0	0	0	0	0	0	0	0	0	0	0	0.00936268	0	0	0	0.00998102	0.0105042	0	0	0	0	0	0	0	0	0	0	0	0	0	0.0255585	0	0	0	0.0103324	0	0	0	0	0
ERR525950	0	0	0	0	0	0.17586	0.0126332	0	0.0162636	0	0	0	0	0	0	0.0667886	0	0	0	0.0467284	0.00832354	0	0	0	0.0648462	0.0790954	0	0	0.0346466	0.0372039	0	0	0	0	0	0	0.0183931	0.0143059	0.0186795	0	0	0	0	0.0793624	0.0234781	0	0	0	0
ERR525956	0	0	0	0	0	0.0401611	0	0.0607906	0	0	0	0.451857	0	0	0	0.0533939	0	0	0.00655369	0.0270174	0.0141532	0	0	0	0.0102308	0	0	0	0	0	0	0.0227675	0	0	0	0	0	0	0.00792818	0	0	0	0	0	0	0	0	0	0
ERR525960	0	0.00686338	0	0.012847	0.147195	0.227297	0	0	0	0	0	0	0.0396279	0.0227084	0	0.283224	0.0100326	0	0	0	0.0106418	0	0	0	0.0131575	0	0	0	0	0.0141682	0	0	0	0	0	0	0	0	0.0596473	0	0	0	0	0	0	0	0.0546421	0	0
ERR525964	0.010021	0	0	0	0	0.278025	0.00849691	0	0.0155038	0	0	0	0	0	0	0.0346043	0	0	0	0	0.00890909	0	0	0	0.0527321	0	0	0	0.0464536	0.0893077	0	0	0	0	0	0	0	0.0138879	0.0174944	0	0	0	0	0	0.0678506	0	0	0	0
ERR525968	0.0129423	0	0	0	0	0.206376	0.0495595	0	0.0727863	0	0	0	0.0371908	0	0	0	0	0	0	0	0.0209699	0	0	0	0.0271119	0.0845986	0	0	0.025515	0	0	0	0	0	0	0	0.1342	0	0	0	0	0	0	0	0	0	0	0	0
ERR525972	0	0.00889439	0	0	0.116354	0.177597	0.00957307	0	0.132095	0	0	0	0.0769554	0	0	0	0	0	0	0.0688572	0.00733026	0	0	0	0.00708362	0	0	0	0.008784	0	0.0188321	0	0	0	0	0	0	0	0.0119029	0	0.037005	0	0	0	0	0	0	0	0
ERR525976	0.0170721	0	0	0	0.412086	0	0.029464	0	0	0	0.0214417	0	0	0.017621	0	0.0978746	0	0	0	0	0.00541003	0	0	0	0	0	0	0	0.0856776	0.0409099	0	0	0	0	0	0	0	0.010766	0.0276285	0	0	0.00939999	0	0	0.0307798	0	0	0	0
ERR525980	0.319982	0.0106926	0.0186429	0	0.460537	0	0.0358019	0	0	0.0380784	0	0	0.0306045	0	0	0	0	0	0	0	0.00694514	0	0	0	0	0	0	0	0	0	0	0	0	0	0	0	0	0	0	0	0	0	0	0	0	0	0	0	0
ERR525984	0	0	0.0626604	0	0.0486195	0.0584456	0.201834	0	0.158346	0.0773085	0	0	0	0	0	0	0.0103356	0	0.00950654	0.0356974	0.0123687	0	0	0	0.0112255	0	0	0	0	0	0	0	0	0	0	0	0.0124361	0	0.0507374	0.025392	0	0.00887636	0	0	0	0	0	0	0
ERR525988	0	0	0	0	0	0.129196	0	0	0.119321	0	0	0	0.0069455	0.0299264	0	0.214432	0	0	0	0	0	0	0	0	0.00827939	0.0115702	0	0	0	0.0491846	0	0	0	0	0	0	0	0.0136689	0.0111298	0	0	0	0	0	0.0436725	0	0	0	0
ERR525992	0.116332	0.0198559	0	0	0	0.0059549	0	0.042226	0	0	0	0.0445436	0.0117512	0.022714	0	0.0767865	0	0	0	0	0.00719714	0	0	0	0	0	0	0	0.0464575	0.0926524	0.00817975	0	0	0	0	0	0	0	0.0129863	0.00818171	0.0419175	0	0	0.0140395	0.0573087	0	0	0	0
ERR525996	0.0126176	0	0	0	0.314742	0	0	0	0	0	0	0	0.0752156	0	0	0.0453446	0	0	0.0102705	0	0.00591168	0	0	0	0	0	0	0	0.0324039	0.0402377	0	0	0	0	0	0	0	0.00821371	0.0514681	0	0	0.0176506	0	0	0.0280577	0	0	0.0125398	0
ERR526000	0	0	0	0	0	0.208483	0.015022	0	0	0	0	0	0.0826207	0.0169394	0	0.0707292	0	0	0	0	0	0	0	0	0	0	0	0	0.0797295	0.0662147	0.0340241	0	0	0	0	0	0	0.0282581	0.0357992	0	0	0	0	0	0.0501024	0	0	0.0307265	0
ERR526008	0	0	0.0160053	0	0	0.10779	0	0	0.00707514	0	0	0	0.0129508	0.0182033	0	0.039139	0	0	0	0	0.00686709	0	0.0219851	0	0.0196316	0	0	0.0182591	0.0392086	0.0638024	0	0	0	0	0	0	0	0.0238126	0.0200714	0	0	0	0	0	0.0785078	0	0	0.0136745	0
ERR526012	0.0771941	0	0	0	0	0	0.119613	0	0	0	0	0	0.181422	0	0	0	0.00883846	0	0.0173386	0.237052	0	0	0	0	0	0	0	0	0	0.028798	0	0	0	0	0	0	0.00694341	0	0.0255279	0.0323223	0	0	0	0	0.00959936	0	0	0	0
ERR526016	0	0	0	0	0.136969	0	0.361072	0	0	0.0920793	0	0	0.0598838	0	0	0	0.0821328	0	0	0.0829925	0.00645208	0	0	0	0	0	0	0	0	0	0	0	0	0	0	0	0	0	0.00973051	0.0246832	0.00777106	0.0408557	0	0	0	0	0	0	0
ERR526020	0.0170009	0	0	0	0.00545925	0	0.0182281	0	0.227786	0	0.0795437	0	0.0637876	0	0	0.0908139	0	0	0	0.137129	0.0146493	0	0	0	0.0168598	0.0256759	0	0	0	0.0626705	0.00965124	0	0	0	0	0	0	0	0	0	0	0	0	0	0.0332865	0	0	0	0
ERR526024	0.0239417	0.0177012	0	0.0228482	0	0	0	0	0.0448555	0	0	0	0	0	0	0.0556044	0	0	0	0	0	0	0	0	0.00528445	0	0	0	0.0169965	0.0750582	0.0218192	0	0	0	0	0	0	0.0939918	0.0115642	0	0.00723867	0	0	0	0.0550287	0	0	0	0
ERR526028	0.0325514	0.0502972	0	0	0	0	0	0	0	0.0141644	0	0	0	0	0	0.153964	0.0107318	0	0.0245593	0	0	0.0225846	0	0	0	0	0	0	0	0	0	0	0	0	0	0	0	0	0.0069917	0.0771157	0	0	0	0.43707	0	0	0	0	0
ERR526032	0	0	0	0.0246395	0.0925909	0.0743682	0	0	0	0	0.0133131	0	0	0	0	0.0481172	0	0	0	0	0	0	0	0	0	0	0	0	0.0104142	0.0469462	0	0	0	0	0	0	0	0.0827217	0.0371048	0	0.0178199	0	0	0	0.0338829	0	0	0	0
ERR526036	0.0523353	0	0	0.025065	0	0.0810992	0.0214798	0	0.122487	0	0	0	0.0406475	0.0308209	0	0.125461	0	0	0.0148699	0.0176784	0.00913554	0.0471807	0	0	0.00860243	0.0292003	0	0	0.0382472	0	0	0.0111569	0	0	0	0	0	0	0.00642444	0	0	0	0	0.0267649	0	0	0	0	0
ERR526040	0.01526	0	0	0	0.0813237	0	0.0288443	0	0	0.029528	0	0	0	0	0	0.10193	0	0	0.0274898	0	0.301532	0	0	0	0	0	0	0	0.0348952	0	0	0	0	0	0	0	0.0192554	0	0.00886298	0	0	0.0297128	0	0	0	0	0	0	0
ERR526044	0	0	0	0.0144229	0.0163488	0.233506	0	0	0.0317127	0	0.0249108	0	0	0.0528355	0	0.0425015	0	0	0.00605213	0	0.0100356	0	0	0	0.0267143	0.0232509	0	0	0.0206327	0	0	0	0	0	0	0	0	0	0.0126746	0	0	0	0	0	0.00781828	0	0	0	0
ERR526048	0.0479344	0.023124	0.0570361	0.120581	0	0.160259	0	0	0.0136119	0	0.0650944	0	0	0.0631035	0	0.0150755	0	0	0.0113409	0	0.00673287	0	0	0	0.0328028	0.0350975	0.066782	0	0.00711893	0.090461	0.0233138	0	0	0	0	0	0	0	0.00819965	0	0	0	0	0	0.0555789	0	0	0	0
ERR526052	0	0	0	0	0.10158	0.102199	0	0	0.133499	0	0	0	0.0190091	0	0	0.0216391	0	0	0	0.0121151	0.0137403	0	0	0	0.00841811	0	0	0	0.017235	0.0807785	0.0306096	0	0	0	0	0	0.0296038	0.0164588	0.00748022	0	0	0	0	0	0.0565448	0	0	0	0
ERR526056	0	0	0	0	0	0.0572523	0	0	0	0	0	0	0.0852303	0.0139515	0	0.155798	0	0	0	0.00636035	0.0159398	0	0	0	0.0163178	0.0454411	0	0	0	0	0	0	0	0	0	0	0.0955768	0	0.0101701	0	0	0	0	0	0	0	0	0	0
ERR526064	0	0.00569354	0	0	0	0.0308605	0	0.0577478	0.0374381	0	0.0107334	0.410705	0.0493102	0	0	0.0565058	0	0	0	0.0402357	0.0130193	0	0	0	0.0164783	0.089917	0	0	0	0.0365849	0	0	0	0	0	0	0	0	0	0	0	0	0	0.0124229	0.0216184	0	0	0	0
ERR526068	0.0195829	0.0103916	0	0.0337337	0	0.0401144	0.0172471	0	0.0183056	0	0	0	0.0415505	0.0344276	0	0.048115	0	0	0	0	0.0106244	0.0242409	0	0	0.0422318	0	0	0	0	0	0.193836	0	0	0	0	0	0.0963602	0.034098	0.0109813	0	0.0332015	0	0	0	0	0	0	0	0
ERR526070	0.0520789	0	0	0	0.00685384	0	0.0222307	0	0.0232284	0	0	0	0.0363693	0	0	0.054862	0	0	0	0	0.00844645	0.0310643	0	0	0.0116921	0.0288949	0	0	0.198571	0.035968	0	0	0	0	0	0	0.11435	0	0.0115622	0.00528398	0	0	0	0	0.0260537	0	0	0	0
ERR526076	0.0118827	0	0	0	0.0089182	0.0468825	0	0	0	0	0	0	0.0479485	0	0	0.118422	0.0146682	0	0.00641252	0	0.0079373	0.0245672	0	0	0.00600302	0.0199123	0	0	0	0.0445536	0	0	0	0	0	0	0	0	0	0	0	0	0	0.170794	0.0302248	0	0	0	0
ERR526080	0.0156696	0	0	0	0	0.0153332	0	0	0	0	0	0	0.0116059	0.214266	0	0.119017	0	0	0.00848113	0	0	0	0	0	0	0	0	0	0.0486239	0.0182602	0	0	0	0	0	0	0.00682622	0.0140959	0.0258905	0.00676332	0	0	0	0.0672502	0.0159994	0	0	0	0
ERR526084	0	0.11293	0	0	0	0	0.404387	0	0	0.0121069	0	0	0	0	0	0	0.0117365	0	0.0158476	0	0	0	0	0	0	0	0	0	0	0	0	0	0	0	0	0	0	0	0.0158899	0.157331	0.00909381	0	0	0	0	0	0	0	0
SRR7411348	0.0243734	0.00557491	0	0	0	0	0	0	0	0	0.105248	0	0	0.0153978	0	0.188735	0	0	0	0	0	0	0	0	0	0	0	0	0.117948	0.0240026	0	0	0	0	0	0	0	0	0.0328128	0	0.133589	0	0	0	0.0195766	0	0	0	0
SRR7411349	0.205939	0.506591	0.0148928	0	0	0	0.0131432	0	0	0.0131913	0	0	0	0	0	0.0336548	0	0	0.00649201	0	0	0	0	0	0	0	0	0	0.0157644	0.045243	0	0	0	0	0	0	0	0	0	0	0	0.0147637	0	0	0.0370772	0	0	0	0
SRR7411351	0.179094	0	0.0415954	0	0	0.0933584	0.0441925	0	0	0	0	0	0	0	0	0.278631	0.00623539	0	0.0081094	0	0	0	0	0	0	0	0	0	0	0	0	0	0	0	0	0	0	0	0.0198472	0.00846966	0	0.0221193	0	0	0	0	0	0	0
SRR7217527	0.130431	0.0064658	0	0.100713	0	0	0.221535	0	0	0	0	0	0	0	0	0	0.0330865	0	0	0	0	0	0	0	0	0	0	0	0	0	0	0	0	0	0	0	0	0	0.0855936	0.00765382	0	0	0	0	0	0	0	0	0
SRR7217532	0.0750705	0.0309755	0	0.148439	0	0	0.224279	0	0	0	0	0	0	0	0	0	0.0194942	0	0	0	0	0	0	0	0	0	0	0	0	0	0	0	0	0	0	0	0	0.0143605	0.0651947	0.031089	0	0	0	0	0	0	0	0	0
SRR7217512	0.264874	0.0283664	0	0	0	0	0	0	0	0	0	0	0	0	0.0152071	0	0.046884	0	0.0127784	0	0	0.100564	0	0.00760806	0	0	0	0	0	0	0	0	0.0347226	0	0	0	0	0	0	0.0959349	0.305105	0	0	0	0	0	0	0	0
SRR7217661	0.0197477	0	0	0	0.0108992	0	0.0636461	0	0	0	0	0	0	0	0.0142978	0.158132	0.0166156	0	0	0	0	0	0	0	0	0	0	0	0.21598	0	0	0	0.0262553	0	0	0	0	0	0.0100551	0.0583327	0.159886	0	0	0	0	0	0	0	0
SRR7217698	0	0.0781552	0	0	0	0	0.204978	0	0	0.057318	0	0	0	0	0	0	0.230405	0	0.0210591	0	0	0	0	0	0	0	0	0	0	0	0	0	0	0	0	0	0	0	0	0.0250986	0	0	0	0	0	0	0	0	0
SRR7217696	0	0.12835	0	0	0	0	0.335803	0	0	0.0222617	0	0	0	0	0	0	0.315785	0	0.0129408	0	0	0	0	0	0	0	0	0	0	0	0	0	0	0	0	0	0	0	0	0.0581601	0	0	0	0	0	0	0	0	0
SRR7217509	0.0139504	0	0	0	0.00730896	0.0240387	0	0.0702953	0	0	0	0.313486	0.0398189	0.0274466	0	0.0151915	0	0	0	0	0.00925572	0	0	0	0.008206	0.00774883	0.0327852	0	0.0611054	0.0200268	0	0.00931423	0	0.0105528	0	0	0	0	0.018178	0	0.0103088	0.0182656	0	0	0.0271651	0	0	0	0
SRR7217890	0.0186891	0	0	0	0.00987724	0.0310848	0	0.0599487	0	0	0	0.273094	0.0380209	0.0195985	0	0.0165767	0	0	0	0	0.00994073	0	0	0	0.00833541	0.00991861	0.0317214	0	0.106868	0.0235534	0	0.0108389	0	0.0082155	0	0	0	0	0.0215862	0	0.0125837	0.0198335	0	0	0.0292315	0	0	0	0
SRR7217913	0	0.0220074	0.540774	0	0	0	0.0960004	0	0	0	0	0	0	0	0	0	0.0167566	0	0.00528396	0	0	0	0	0	0	0	0	0	0	0	0	0	0	0	0	0	0	0	0.0250468	0.025899	0	0	0	0.0421403	0	0	0	0	0
SRR7217591	0	0.0479599	0.559375	0	0	0	0.0462394	0	0	0	0	0	0	0	0	0	0.0672248	0	0	0	0	0	0	0.0101452	0	0	0	0	0	0	0	0	0	0	0	0	0	0	0.0479825	0.0214553	0	0	0	0.0457383	0	0	0	0	0
SRR7217896	0.420129	0	0.123337	0.234448	0	0	0.0285507	0	0	0	0	0	0	0	0.0446757	0	0.00597058	0	0	0	0	0	0	0.024508	0	0	0	0	0	0	0	0	0.0774617	0	0	0	0	0	0	0	0	0	0	0	0	0	0	0	0
SRR7217887	0.519067	0	0.0839044	0	0	0	0.0691807	0	0	0	0	0	0	0	0.0480219	0	0.0363125	0	0	0	0	0	0	0.0104805	0	0	0	0	0	0	0	0	0.0832362	0	0	0	0	0	0	0.0205402	0	0	0	0	0	0	0	0	0
SRR7217814	0.189229	0.0536175	0	0	0	0	0.182538	0	0	0	0.348358	0	0	0	0.0096217	0	0.0173181	0	0	0	0	0	0	0	0	0	0	0.0150171	0	0	0	0	0.0160036	0	0	0	0	0	0	0	0	0	0	0	0	0	0	0	0
SRR7217701	0	0.0690569	0.0990397	0	0	0	0.169445	0	0	0	0	0	0	0	0.0563137	0	0.0256057	0	0	0	0	0	0	0	0	0	0	0.0271376	0	0	0	0	0.101978	0	0	0	0	0	0	0.0210538	0	0	0	0	0	0	0.021137	0.0131361	0
SRR7217788	0.0387104	0.0122919	0	0	0	0	0.0630452	0	0	0	0.0693185	0	0	0.0155061	0	0.180299	0.0425952	0	0.00752913	0	0	0	0	0	0.0210575	0	0	0	0.0569169	0.0589534	0	0	0	0.00899068	0	0	0	0	0.00886538	0.0155771	0.0979405	0	0	0	0.0329504	0	0	0	0.009636
SRR7217671	0.219501	0.0161055	0.178619	0	0	0	0.0267629	0.0178186	0	0.157172	0	0.103605	0	0	0.00916085	0.0560527	0.00996097	0	0.0128172	0	0	0	0.039682	0.0171003	0	0	0	0	0	0	0	0	0	0	0	0	0	0	0.00514988	0.014922	0	0	0	0	0	0	0	0	0
SRR7217582	0.306224	0.020838	0.184698	0	0	0	0.0249647	0	0	0.0623977	0	0	0	0	0	0	0.0154411	0	0	0	0	0	0	0.0177723	0	0	0	0	0	0	0	0	0	0	0	0	0	0	0.0307855	0.0575523	0	0.106718	0	0	0	0	0	0	0
SRR7217723	0.169433	0	0.442522	0	0.0274108	0	0.0139792	0	0	0	0	0	0.028605	0	0	0.0192252	0.0229624	0	0	0	0	0	0	0	0	0	0	0	0	0	0	0	0.0140683	0	0	0	0.0251018	0	0	0.0972642	0	0	0	0	0	0	0	0	0
SRR7217829	0.221447	0.00571509	0.576469	0	0.0104617	0	0.014191	0	0	0	0	0	0.00731627	0	0.0094648	0	0.00654306	0	0	0	0	0	0	0.0111528	0	0	0.02106	0	0	0	0	0	0.0202435	0	0	0	0.0111615	0	0	0.00794752	0	0	0	0	0	0	0	0	0.0242358
SRR7217762	0.421941	0	0.102759	0.218001	0	0	0	0	0	0.0378087	0	0	0	0	0	0	0	0	0.00832959	0	0	0	0	0.0161273	0	0	0	0.0272789	0	0	0	0	0	0	0	0	0	0	0.0278882	0.0198315	0	0	0	0.00897194	0	0	0	0.0110573	0
SRR7217795	0.196585	0.0404381	0	0.0695158	0	0.0484984	0.214752	0	0	0	0	0	0.0212288	0.11906	0	0	0.030933	0.018368	0.00600441	0.021708	0	0	0	0	0.0164773	0	0	0	0	0	0	0	0	0	0	0	0	0	0.00526738	0	0	0	0	0	0	0	0	0	0
SRR7217646	0	0.0341954	0.0249251	0	0	0	0.177567	0	0	0	0	0	0	0	0.0181826	0	0.0596362	0	0.0419283	0	0	0	0	0	0	0	0	0	0	0	0	0	0.038292	0	0	0	0	0	0.00887939	0.010671	0	0	0	0	0	0	0	0	0
SRR7217653	0	0.0646854	0.0299574	0	0	0	0.225186	0	0	0	0	0	0	0	0.0200861	0	0.0283662	0	0.0530095	0	0	0	0	0	0	0	0	0	0	0	0	0	0.0432726	0	0	0	0	0	0.00744814	0.0122596	0	0	0	0	0	0	0	0	0
SRR7217574	0.0988471	0	0.0164092	0	0.0644016	0.18554	0.0147419	0	0	0	0.0386598	0	0.0397641	0	0	0.033845	0.0130069	0	0	0.207785	0.00784498	0	0	0	0	0	0	0	0.0447307	0.0406741	0	0	0	0	0	0	0	0	0.00677043	0.00673248	0	0.0147913	0	0	0.0225499	0	0	0	0
SRR7217708	0.0805092	0	0.0263021	0.0295722	0.0471046	0.177269	0.0127147	0	0	0	0.0753621	0	0.0234754	0	0	0.0832069	0.014871	0	0.00813006	0.0521886	0.00544358	0	0	0	0	0	0	0	0.0990869	0.0582252	0	0	0	0	0	0	0	0	0.00678564	0	0	0.0234394	0	0	0.0320606	0	0	0	0
SRR7217476	0.402719	0	0.0701301	0.0668682	0	0	0.0762589	0	0	0	0	0	0	0	0	0.104978	0.0201112	0	0	0	0	0	0	0.0110468	0	0	0	0	0.0772357	0	0	0	0	0	0	0	0	0	0.0292874	0.0199009	0	0	0	0	0	0	0	0	0
SRR7217806	0.497899	0	0.0764892	0.085377	0	0	0.0587039	0	0	0.0178262	0	0	0	0	0	0	0.0146112	0	0.00765764	0	0	0	0	0.0173252	0	0	0	0	0	0	0	0	0	0	0	0	0	0	0.0205622	0.0255715	0	0	0	0	0	0	0	0	0
SRR7217654	0.311202	0.00812042	0.0201313	0.0778709	0	0	0.0293284	0	0	0	0.157749	0	0.0346474	0	0.00932979	0.0378006	0	0	0.0120086	0	0	0	0	0.0105243	0	0	0	0	0	0.0153426	0	0.0266925	0.0192509	0	0	0	0	0	0	0	0	0	0	0.100232	0.00698938	0	0	0	0.0184428
SRR7217541	0.210482	0.00898331	0.0355971	0.123964	0	0.011658	0.0479704	0	0	0	0.262573	0	0.0192309	0	0	0.0598369	0.00651146	0	0.0134483	0.0070944	0	0	0	0.0114099	0.00541851	0	0.0108304	0	0	0	0	0.0212766	0.0186965	0	0	0	0	0	0	0	0	0	0	0.0135273	0	0	0	0	0.0259984
SRR7217753	0.0809572	0.0600839	0	0	0	0	0.0702391	0	0	0.233362	0	0	0	0	0.0119859	0	0.00914575	0	0.0437904	0	0	0	0.00982879	0	0	0	0	0	0	0	0	0	0	0	0	0	0	0	0	0.156931	0	0	0	0	0	0	0	0	0
SRR7217745	0.0549738	0	0	0	0	0	0.0481399	0	0	0.0910554	0	0	0	0	0	0	0	0	0.0325542	0	0	0	0	0	0	0	0	0	0	0	0	0	0	0	0	0	0	0.0112773	0.00681283	0.0968588	0	0	0	0	0	0	0	0	0
SRR7217848	0.114019	0.035724	0.479814	0	0	0	0	0	0	0	0	0	0	0	0.0128539	0	0	0	0.0106893	0	0	0	0.0309668	0.00625456	0	0	0	0	0.145038	0.0070234	0	0	0	0	0	0	0	0	0	0.00752299	0	0	0	0	0	0	0	0	0
SRR7217853	0.226907	0.0839098	0.0979047	0	0	0	0	0	0	0.0456083	0.214249	0	0	0	0.00839517	0	0.0272083	0	0.0453282	0	0	0	0.0275255	0.00727331	0	0	0	0	0	0	0	0	0	0	0	0	0	0	0	0.00990201	0	0	0	0	0	0	0	0.00739706	0
SRR7217565	0	0.035164	0	0	0	0	0.305836	0	0	0	0	0	0	0	0.0187568	0	0.299119	0	0.0325335	0	0	0	0	0	0	0	0	0	0	0	0	0	0.038641	0	0	0	0	0	0.00979409	0.0100644	0	0	0	0	0	0	0	0	0
SRR7217521	0	0.0108718	0	0	0	0	0.03033	0	0	0	0	0	0	0	0	0	0.389151	0	0.00878234	0	0	0	0	0	0	0	0	0	0	0	0	0	0.0197712	0	0	0	0	0	0.00958408	0.0164965	0	0.0392689	0	0	0	0	0	0	0
SRR7217644	0	0	0	0	0	0.0982099	0.0142541	0	0.0107066	0	0	0	0.0468682	0	0	0.140137	0	0	0.0163419	0	0.0124738	0	0	0	0.0313714	0.0701821	0	0	0.0340885	0	0	0	0	0	0	0	0	0	0.0123607	0	0.0525676	0	0	0	0	0	0	0	0
SRR7217610	0	0.0493505	0.0520269	0	0	0.111713	0	0	0	0	0	0	0.00947204	0	0	0.283843	0.0644216	0	0	0.00547824	0.00831387	0	0	0	0.00831387	0.030649	0	0	0	0	0	0	0	0	0	0	0	0	0.00589009	0.046047	0	0	0	0	0	0	0	0	0
SRR7217769	0.109606	0.00793522	0	0.100998	0	0	0.144185	0	0	0	0.101481	0	0	0.0567814	0	0	0.0323237	0	0.00766054	0	0	0.0317064	0.0475412	0.00779932	0	0	0	0	0.0861715	0	0	0	0	0	0	0	0	0.0793615	0.011993	0	0	0	0	0	0	0	0	0	0
SRR7217486	0.0363128	0.0141415	0.33833	0.448329	0.0311657	0.0182408	0.00879811	0	0	0.0333755	0	0	0	0	0	0.00866919	0	0	0	0	0	0	0	0.0119446	0	0	0	0	0.00633167	0	0	0	0	0	0	0	0	0	0	0	0	0	0	0	0	0	0	0.0133888	0
SRR7217780	0.0958328	0.0431431	0.371562	0.203014	0.136065	0.0188076	0.0364318	0	0	0.019818	0	0	0	0	0	0.0429494	0	0	0	0	0	0	0	0.00736355	0	0	0	0	0	0	0	0	0	0	0	0	0	0	0	0	0	0	0	0	0	0	0	0	0
SRR7217787	0.0389119	0	0	0.0543884	0	0.048525	0.0104211	0	0.00870848	0	0.129039	0	0	0	0	0.0473034	0.00863125	0	0.0059887	0	0.00537114	0	0	0	0.0178121	0	0	0	0.238608	0.0497061	0	0	0	0	0	0	0.0184664	0	0.0389475	0	0	0	0	0	0.0293981	0	0	0	0.0115351
SRR7217860	0.0783007	0.00731366	0.00787601	0.17642	0	0.00758833	0.101219	0	0	0	0.296695	0	0	0	0	0.137431	0.00672319	0	0	0	0	0	0	0.00873133	0	0	0.0117369	0	0	0.0104043	0	0	0	0	0	0	0	0	0	0	0	0	0	0	0	0	0	0	0.0282603
SRR7217596	0.0632385	0	0.0370396	0	0	0.0252851	0.00921701	0.0905989	0.00927943	0	0.119243	0.0397037	0.233612	0.0284267	0	0.0121457	0	0	0.0096064	0	0.00984655	0.0199457	0	0	0	0	0	0	0.0528238	0	0	0.006824	0	0	0	0	0	0	0	0	0.0290418	0	0	0	0	0	0	0	0
SRR7217732	0.030071	0	0.106764	0.0455024	0	0.0927016	0.0357848	0.0501206	0.0573797	0	0.0924392	0	0.240018	0.0308207	0	0	0.00960898	0.0165663	0	0.00560197	0.00819423	0	0	0	0	0	0	0	0	0	0.0125255	0.0443828	0	0	0	0	0	0	0	0	0	0	0	0	0	0	0	0	0
SRR7217632	0.0589193	0	0.0126754	0.0332806	0	0	0.0233806	0.0945551	0	0.00987568	0.10832	0.417814	0.0746475	0.0323864	0	0.00626711	0	0	0	0	0.0122874	0	0.0134252	0	0	0	0	0	0	0.0269396	0.0341357	0	0	0	0	0	0	0	0.00876442	0	0	0	0	0	0.0115005	0	0	0	0
SRR7217600	0.0994636	0.0122169	0.025661	0.18539	0	0	0.0250165	0	0	0.164293	0.0975793	0	0	0.026489	0	0	0.0160935	0	0.00621493	0	0	0	0	0.0115223	0	0	0	0	0.0638718	0	0	0	0	0	0	0	0	0	0.0244644	0	0.134614	0	0	0	0	0	0	0	0
SRR7217668	0.157858	0.0123588	0.290345	0.0834621	0	0	0.0150999	0	0	0.176952	0.0893119	0	0	0	0	0	0.00956417	0.0707204	0	0	0	0	0	0.0208487	0	0	0	0	0	0	0	0	0	0	0	0	0	0	0	0	0	0	0	0	0	0	0	0	0
SRR7217744	0.163077	0.00985654	0.316654	0.289728	0	0	0.0342898	0	0	0.0363467	0.0405435	0	0	0	0	0	0.00902312	0.0173229	0	0	0	0	0	0.0202672	0	0	0	0	0	0	0	0	0	0	0	0	0	0	0	0.0290947	0	0	0	0	0	0	0	0	0
SRR7217798	0	0.0111341	0	0	0	0.276013	0.087733	0	0.00936925	0	0	0	0.161039	0	0	0	0.166507	0	0	0	0.00754547	0	0	0	0.0368188	0	0	0	0	0	0	0	0	0	0	0	0	0	0	0.00728486	0	0.013004	0	0	0	0	0	0	0
SRR7217686	0	0.111303	0	0	0	0.0283879	0.196351	0	0	0	0	0	0.0207616	0	0	0	0.199675	0	0.00783315	0	0	0	0	0	0.011153	0	0	0	0	0	0	0	0	0	0	0	0	0	0	0.0185268	0	0.0447916	0	0	0	0	0	0	0
SRR7217838	0	0	0	0	0	0.138001	0.208774	0	0	0	0	0	0.248336	0	0.0140008	0	0.138007	0	0.00993238	0	0	0	0	0	0	0	0	0	0.0113758	0	0	0	0.0228734	0	0	0	0	0	0.0173055	0	0	0	0	0	0	0	0	0	0
SRR7217843	0.204146	0	0.0462262	0.0724784	0	0.0121048	0.132812	0	0	0	0.184077	0	0.00980143	0.043193	0.0105772	0.0210713	0.0123221	0	0.00717557	0	0	0	0.00811699	0.00956676	0	0	0	0	0.0951294	0.0213199	0	0	0.0190155	0.00554808	0	0	0	0	0.00809327	0	0	0	0	0	0.0156258	0	0	0	0.0102855
SRR7217911	0.04415	0	0.165615	0.233824	0	0	0.129544	0	0	0.0414158	0	0	0	0	0	0	0	0	0.00535553	0	0	0	0	0.0112144	0	0	0	0	0	0	0	0	0	0	0	0	0	0	0.0314875	0.0115515	0	0	0	0	0	0	0.00950516	0	0.00816662
SRR7217543	0.322181	0.00716695	0.227214	0	0	0.00889212	0.0609909	0	0	0	0	0	0.00534951	0	0	0	0.00877093	0	0	0	0	0	0	0.00790517	0	0	0	0	0	0	0	0	0.0154149	0	0	0	0	0	0.0225912	0.0158433	0	0	0	0	0	0	0	0	0
SRR7217869	0.225482	0.00537053	0.175198	0	0	0.0613511	0.013398	0	0	0	0	0	0.115088	0	0.0347297	0	0.0134579	0	0.00509796	0	0	0	0	0	0	0	0	0	0	0	0	0	0.0704578	0	0	0	0	0	0	0.0317167	0.0742916	0	0	0	0	0	0	0	0
SRR9330498	0.377746	0.0672874	0.00993682	0.0155863	0	0	0	0	0	0.0311479	0	0	0	0	0.077457	0	0	0	0	0	0	0	0.0230803	0.00665128	0	0	0	0.0471654	0	0	0	0	0	0.0072022	0	0	0	0	0	0	0	0	0	0	0	0	0	0	0
SRR9330528	0.476507	0.103065	0.0279657	0.0573837	0.0128122	0	0	0	0	0	0	0	0	0	0.118299	0	0	0	0	0	0	0	0.0485857	0.0134722	0	0	0	0.0471415	0	0	0	0	0	0	0	0	0	0	0	0	0	0	0	0	0	0	0	0.0204184	0
SRR9330531	0	0.0264472	0	0	0.0125498	0	0	0.116245	0.0117981	0	0.0800743	0.401613	0	0.221391	0	0	0.0180944	0	0	0	0.0517959	0	0	0	0	0	0	0	0	0	0	0	0	0	0	0	0	0.0317296	0	0	0	0	0	0	0	0	0	0	0.0282613
SRR9330537	0	0.645841	0	0	0	0	0	0	0	0	0	0	0	0	0.0212161	0	0	0	0	0	0	0	0	0	0	0	0	0	0	0	0	0	0	0	0	0	0	0	0	0	0	0	0	0	0	0	0	0	0
SRR9330548	0.00791197	0.00793901	0	0	0	0.00964122	0.0242376	0	0	0	0	0	0.0172671	0	0	0	0	0	0.00754237	0	0.00924162	0	0	0	0	0	0	0.0692796	0	0	0	0	0	0	0	0	0	0	0	0.0721169	0	0.0199641	0	0	0	0	0	0.0374977	0
SRR9330555	0.0139391	0.1206	0.280042	0.0232372	0	0	0	0	0	0	0.216171	0	0	0	0	0	0	0.00668898	0	0	0	0.0119351	0	0.0761048	0	0	0.21774	0.0118586	0	0	0	0	0	0	0	0	0	0	0	0	0	0	0	0	0	0	0	0	0
SRR9330563	0.219494	0.0529431	0.0256412	0.0639866	0	0	0.00851135	0	0	0	0	0	0	0.0509023	0.0183128	0	0.00522462	0.166123	0	0	0.0141872	0	0.0125265	0.00722768	0	0	0.0183193	0.0594621	0	0	0	0	0	0	0	0	0	0	0	0	0	0	0	0	0	0.0228382	0	0.0260262	0.0121417
SRR9330565	0.0318232	0.00764696	0.701738	0.169096	0	0	0	0	0	0	0.0249866	0	0	0.0126672	0	0	0	0	0	0	0	0	0	0.00945701	0	0	0	0.0262881	0	0	0	0	0	0	0	0	0	0	0	0	0	0	0	0	0	0	0	0	0
SRR9330626	0.593537	0.0421608	0.0786821	0	0	0	0.0172601	0	0	0.0168652	0.0340916	0	0.0182656	0.0523405	0	0	0	0	0	0.0272527	0	0	0	0.0102527	0	0	0	0.0612251	0	0	0	0	0	0	0	0	0	0	0	0	0	0	0	0	0	0	0	0.0295959	0
SRR9330627	0.877265	0	0.0250276	0.07519	0	0	0	0	0	0	0	0	0	0	0	0	0	0	0	0	0	0	0	0.0150664	0	0	0	0	0	0	0	0	0	0	0	0	0	0	0	0	0	0	0	0	0	0	0	0	0
SRR9330639	0.0133037	0.0492799	0.269586	0.144684	0	0	0	0	0	0	0.0706145	0	0	0	0	0.0341238	0	0	0	0	0	0	0	0.0328662	0	0	0.0679279	0	0.0433396	0	0	0	0	0	0	0	0	0	0.0194044	0	0.0469489	0	0	0	0.00526087	0.0790871	0	0	0
SRR9330645	0.0768523	0	0	0.0425766	0	0	0.0773506	0	0	0	0.0879291	0	0	0.0770832	0	0.0279924	0	0	0	0	0	0	0	0	0	0	0	0.0116418	0	0	0	0	0	0.0246021	0	0	0	0.023044	0.047461	0	0	0	0	0	0	0	0	0.0957553	0.0112191
SRR9330646	0.231724	0.0264461	0	0	0.638512	0	0	0	0.00726884	0.0633709	0	0	0.00965089	0	0	0	0	0	0	0	0.0108882	0	0	0	0	0	0	0	0	0	0	0	0	0	0	0	0	0	0	0	0	0	0	0	0	0	0	0	0
SRR9330651	0.169072	0.0341064	0	0	0.00732352	0.0269126	0.00826737	0.0143013	0	0	0.414442	0.00861433	0	0.0985909	0	0	0	0	0	0	0	0	0	0.00744298	0	0	0.0141143	0.00873922	0.0150838	0	0	0	0	0	0	0	0	0	0.0123546	0	0	0	0	0	0	0	0	0	0.0107638
[truncated: 578 more columns]

## Sheet: Table_S5
Table S5: Prevalence heatmap of all 1109 samples analyzed
Max	Prevalence	Count	Reads Taxonomy	2-BE	6-BE	8-BE	9-BE	10-BE	11-BE	13-BE	14-BE	15-BE	16-BE	17-BE	ERR1449724	ERR2367169	ERR2367175	ERR2367181	ERR2367187	ERR2367192	ERR2367204	ERR2367210	ERR2367222	ERR2367228	ERR2367240	ERR2367246	ERR2367252	ERR2367270	ERR2367276	ERR2367282	ERR2367288	ERR2367294	ERR2367300	ERR2367306	ERR2367312	ERR2367318	ERR2367324	ERR2367330	ERR2367336	ERR2367342	ERR2367348	ERR2367353	ERR2367365	ERR2367370	ERR2367376	ERR2367382	ERR2367388	ERR2367400	ERR2367418
0.953416	0.7367	817	Bifidobacterium longum	1	1	1	1	1	1	1	0	0	0	1	0	1	1	1	1	1	1	1	1	1	1	1	1	1	1	1	1	1	1	1	1	1	1	1	1	1	1	1	1	1	1	1	1	1	1
0.990746	0.64202	712	Escherichia coli	1	1	1	1	1	1	1	1	1	1	1	1	1	1	1	1	1	1	1	1	0	1	0	1	1	1	1	1	0	1	1	1	1	1	0	1	1	0	1	1	1	1	1	1	1	1
0.903927	0.508566	564	Bifidobacterium breve	1	0	0	0	1	1	0	0	0	0	0	0	0	0	1	0	1	0	1	1	1	0	1	1	1	1	1	1	1	0	1	0	1	1	1	1	1	1	1	1	1	0	0	1	1	1
0.93016	0.437331	485	Bifidobacterium bifidum	1	0	1	0	1	1	0	0	0	0	1	0	1	0	1	0	1	1	1	1	1	1	1	1	1	1	1	1	1	0	1	1	1	1	1	0	1	1	1	1	1	0	1	0	1	0
0.374929	0.401262	445	Bifidobacterium unknown_species	1	0	0	0	1	0	0	0	0	0	0	0	0	0	0	0	1	1	1	1	1	1	1	0	0	1	1	1	1	0	1	0	1	1	1	1	1	1	1	1	1	1	0	1	1	1
0.585125	0.374211	415	Bacteroides unknown_species	0	1	1	1	1	0	1	1	0	1	1	0	1	1	1	1	1	0	0	1	1	1	0	0	1	0	0	1	0	1	1	0	1	1	0	0	0	1	1	0	1	0	1	0	1	0
0.595076	0.312894	347	Ruminococcus gnavus	0	0	1	0	0	0	0	0	0	0	0	0	0	0	0	0	0	0	0	0	0	0	0	0	0	0	0	0	0	0	0	0	0	1	0	0	0	0	0	0	0	0	0	0	0	0
0.781088	0.291253	323	Bacteroides uniformis	0	1	0	1	0	0	0	0	0	0	0	0	0	0	0	0	0	0	0	1	0	0	0	0	0	0	0	0	0	0	0	0	0	0	0	0	0	0	0	0	0	0	0	0	0	0
0.392326	0.285843	317	Collinsella aerofaciens	0	1	0	0	0	0	0	1	0	0	1	0	1	0	0	1	1	0	0	0	1	1	0	0	1	0	1	0	1	0	1	0	1	1	1	0	0	1	0	0	1	1	0	0	0	0
0.368793	0.282236	313	Veillonella unknown_species	1	0	1	0	1	0	0	0	0	1	0	1	0	1	1	1	1	1	1	0	0	1	1	1	1	1	1	1	1	1	0	1	1	0	1	0	1	0	0	1	0	1	1	1	1	1
0.820448	0.245266	272	Parabacteroides distasonis	0	1	1	0	0	0	1	1	0	0	0	0	0	1	0	0	0	0	0	1	1	0	0	0	0	0	0	0	0	0	0	0	0	0	0	0	0	0	1	0	0	0	0	0	0	0
0.734838	0.238052	264	Veillonella parvula	1	0	1	0	0	0	1	0	0	0	0	0	0	0	0	0	0	0	0	0	0	0	0	0	0	0	0	0	0	0	0	0	0	0	0	0	0	0	0	0	0	0	1	0	0	1
0.618942	0.232642	258	Flavonifractor plautii	0	0	0	0	0	0	0	0	0	0	1	0	0	0	1	1	0	0	0	0	0	0	0	1	0	0	0	0	0	0	0	0	0	1	0	0	0	0	0	0	0	0	0	0	0	0
0.657389	0.230839	256	Bifidobacterium pseudocatenulatum	1	0	0	0	0	0	0	0	0	0	0	0	0	0	0	0	0	0	0	1	1	0	1	0	0	0	0	0	0	0	1	0	1	0	0	0	0	1	0	1	0	1	0	0	1	0
0.757584	0.228133	253	Phocaeicola dorei	0	1	0	0	0	0	0	1	0	0	0	0	0	0	0	0	0	0	0	0	0	0	0	0	0	0	0	0	0	0	0	0	0	0	0	0	0	0	0	0	0	0	0	0	0	0
0.409222	0.227232	252	Phocaeicola vulgatus	0	1	0	0	0	0	0	1	0	0	1	0	0	0	0	0	0	0	0	0	0	0	0	0	0	0	0	0	0	0	0	0	0	0	0	0	0	0	0	0	0	0	0	0	0	0
0.880042	0.214608	238	Bacteroides fragilis	0	1	0	0	0	0	0	0	0	0	0	0	0	1	1	0	0	1	0	1	0	0	0	1	0	1	0	0	1	0	0	0	0	1	0	0	0	1	1	0	1	1	1	0	1	0
0.308644	0.203787	226	Blautia unknown_species	0	0	0	0	0	0	0	0	0	0	0	0	0	0	0	0	0	0	0	0	0	0	0	0	0	0	0	0	0	0	0	0	0	0	0	0	0	0	0	0	0	0	0	0	0	0
0.375242	0.201984	224	Streptococcus unknown_species	1	0	0	1	1	1	0	1	1	1	0	0	0	0	0	0	1	1	1	0	1	0	1	0	0	1	1	1	0	1	0	0	0	0	0	1	0	0	1	1	0	1	0	0	0	1
0.417512	0.198377	220	Blautia wexlerae	0	0	0	0	0	0	0	0	0	0	0	0	0	0	0	0	0	0	0	0	0	0	0	0	0	0	0	0	0	0	0	0	0	0	0	0	0	0	0	0	0	0	0	0	0	0
0.117956	0.192967	214	Clostridium unknown_species	0	0	0	1	0	0	0	0	1	0	0	0	0	0	0	0	0	0	0	0	0	0	0	0	0	0	0	0	0	1	0	0	0	0	0	0	0	0	0	0	0	1	0	0	0	0
0.540799	0.187556	208	Veillonella atypica	1	0	0	0	0	0	0	0	0	0	0	1	0	1	0	0	0	1	1	0	0	0	1	1	0	1	1	0	1	1	0	1	0	0	0	0	0	0	0	1	0	0	1	0	0	1
0.208766	0.160505	178	Ruminococcus unknown_species	0	0	0	0	0	0	0	0	0	0	0	0	0	0	0	0	0	0	0	0	0	0	0	0	0	0	0	0	0	0	0	0	0	0	0	0	0	0	0	0	0	0	0	0	0	0
0.101877	0.148783	165	Collinsella unknown_species	0	0	0	0	0	0	0	1	0	0	1	0	1	0	0	1	1	0	0	1	1	1	0	0	0	1	1	1	1	0	1	0	1	1	1	0	1	1	1	0	1	0	0	0	1	0
0.391474	0.146979	163	Bifidobacterium catenulatum	1	0	0	0	0	0	0	0	0	0	0	0	0	1	0	0	0	0	0	1	1	0	1	0	0	0	0	0	0	0	1	0	1	0	0	0	0	1	0	1	0	1	0	0	1	0
0.647014	0.146979	163	Erysipelatoclostridium ramosum	0	0	0	0	0	0	0	1	0	0	0	0	0	0	0	0	0	0	0	0	0	0	0	0	0	0	0	0	0	0	0	0	0	0	0	0	0	0	0	0	0	0	0	0	0	0
0.184325	0.145176	161	Clostridium innocuum	0	0	0	0	0	0	0	0	0	0	0	0	0	0	0	0	0	0	0	0	0	0	0	0	0	0	0	0	0	0	0	0	0	0	0	0	0	0	0	0	0	0	0	0	0	0
0.654643	0.143372	159	Prevotella unknown_species	0	0	0	1	1	0	0	1	0	0	0	0	1	1	0	1	1	0	0	1	1	1	0	0	1	0	1	1	1	1	1	0	1	0	0	0	0	1	1	0	1	1	0	0	0	1
0.423709	0.141569	157	Faecalibacterium unknown_species	0	0	0	0	0	0	0	1	0	0	0	0	0	0	0	0	1	0	0	0	0	0	0	0	0	0	0	0	0	0	0	0	0	0	0	0	0	0	0	0	0	1	0	0	1	0
0.422672	0.139766	155	Megasphaera unknown_species	0	0	1	0	0	0	0	0	0	0	0	0	1	1	0	0	0	0	0	1	1	1	0	0	1	1	1	0	1	0	0	1	1	0	1	0	1	1	1	0	1	1	0	0	0	0
0.738167	0.139766	155	Prevotella copri	0	0	0	1	1	0	0	1	0	0	0	0	1	1	0	1	1	0	0	1	1	1	0	0	1	0	1	1	1	1	1	0	1	0	0	0	1	1	1	1	1	1	0	0	0	1
0.802281	0.13165	146	Bifidobacterium adolescentis	0	0	0	0	0	0	0	0	0	0	0	0	0	0	0	0	0	0	0	0	0	0	0	0	0	0	0	0	0	0	0	0	0	0	0	0	0	0	0	0	0	0	0	0	0	0
0.409967	0.128945	143	Streptococcus salivarius	0	0	0	0	0	1	0	1	0	0	0	0	0	0	0	0	1	0	0	0	0	0	1	0	0	0	1	0	0	0	0	0	0	0	0	0	0	0	1	0	0	1	0	0	0	1
0.695489	0.127142	141	Bacteroides thetaiotaomicron	0	0	0	1	0	0	1	0	0	1	0	0	0	0	0	0	0	0	0	1	0	1	0	0	0	0	0	0	0	0	0	0	0	0	0	0	0	0	0	0	0	0	0	0	0	0
0.164728	0.124436	138	Faecalibacterium prausnitzii	0	0	0	0	0	0	0	1	0	0	0	0	0	0	0	0	0	0	0	0	0	0	0	0	0	0	0	0	0	0	0	0	0	0	0	0	0	0	0	0	0	0	0	0	0	0
0.320445	0.121731	135	Anaerostipes hadrus	0	0	0	0	0	0	0	0	0	0	0	0	0	0	0	0	0	0	0	0	0	0	0	0	0	0	0	0	0	0	0	0	0	0	0	0	0	0	0	0	0	0	0	0	0	0
0.349441	0.119928	133	Klebsiella pneumoniae	1	0	0	0	0	1	0	0	1	1	0	1	0	0	0	0	0	0	0	0	0	0	0	0	0	0	0	0	0	1	0	0	0	0	0	0	0	0	0	0	0	0	0	0	0	0
0.430975	0.119026	132	Bacteroides xylanisolvens	0	1	0	0	0	0	1	0	0	0	0	0	0	0	0	0	0	0	0	0	0	0	0	0	0	0	0	0	0	0	0	0	0	1	0	0	0	0	0	0	0	0	0	0	0	0
0.327758	0.108206	120	Bacteroides caccae	0	0	0	0	0	0	0	0	0	0	0	0	0	0	0	0	0	0	0	0	0	0	0	0	0	0	0	0	0	0	0	0	0	1	0	0	0	0	0	0	0	0	0	0	0	0
0.251588	0.108206	120	Enterocloster bolteae	0	0	0	0	0	0	0	0	0	0	0	0	0	0	0	0	0	0	0	0	0	0	0	0	0	0	0	0	0	0	0	0	0	0	0	0	0	0	0	0	0	0	0	0	0	0
0.516959	0.103697	115	Sutterella wadsworthensis	0	0	0	0	0	0	1	0	0	0	0	0	1	1	0	0	1	0	0	1	1	0	0	0	0	0	0	0	0	0	1	0	0	1	0	0	0	1	1	0	0	0	0	0	0	0
0.208675	0.0991885	110	Bacteroides ovatus	0	1	0	0	0	0	0	0	0	0	0	0	0	0	0	0	0	0	0	0	0	0	0	0	0	0	0	0	0	0	0	0	0	0	0	0	0	0	0	0	0	0	0	0	0	0
0.403728	0.097385	108	Enterococcus faecalis	0	0	0	0	0	0	1	0	0	0	0	1	0	0	0	0	0	0	0	0	0	0	0	0	0	0	0	0	0	0	0	0	0	0	0	0	0	0	0	0	0	0	0	0	0	0
0.367881	0.097385	108	Veillonella ratti	0	0	0	0	0	0	0	0	0	0	0	0	0	0	1	1	1	0	0	0	0	1	0	0	0	0	0	1	1	0	1	1	1	0	1	0	0	0	0	0	0	0	0	0	0	0
0.113275	0.0964833	107	Methanosarcina mazei	0	0	0	0	0	0	0	0	0	0	0	0	0	0	0	0	0	0	0	0	0	0	0	0	0	0	0	0	0	0	0	0	0	0	0	0	0	0	0	0	0	0	0	0	0	0
0.309936	0.0964833	107	Phocaeicola unknown_species	0	1	0	1	1	0	0	0	0	0	1	0	0	1	0	1	0	0	0	0	0	0	0	0	0	0	0	0	0	0	0	0	0	0	0	0	0	0	0	0	0	0	0	0	0	0
0.45005	0.0955816	106	Parabacteroides merdae	0	0	0	0	0	0	0	1	0	0	0	0	0	0	0	0	0	0	0	0	1	0	0	0	0	0	0	0	0	0	0	0	0	0	0	0	0	0	0	0	0	0	0	0	0	0
0.232113	0.0856628	95	Akkermansia muciniphila	0	0	1	0	0	0	0	0	0	0	0	0	0	0	0	0	0	0	0	0	0	0	0	0	0	0	0	0	0	0	0	0	0	1	0	0	0	0	0	0	0	0	0	0	0	0
0.0841971	0.084761	94	Enterocloster unknown_species	0	0	0	0	0	0	0	0	0	0	0	0	0	0	0	0	0	0	0	0	0	0	0	1	0	0	0	0	0	0	0	0	0	0	0	0	0	0	0	0	0	0	0	0	0	0
0.182455	0.084761	94	Lactobacillus ruminis	1	0	0	0	0	0	0	0	0	0	0	0	1	0	0	0	0	0	0	0	1	0	1	1	1	0	0	1	0	1	1	0	0	1	0	0	1	1	0	1	0	1	0	0	1	1
0.268599	0.0829576	92	Coprococcus phoceensis	0	0	0	0	0	0	0	0	0	0	0	0	0	0	0	0	0	0	0	0	0	0	0	0	0	0	0	0	0	0	0	0	0	0	0	0	0	0	0	0	0	0	0	0	0	0
0.361885	0.0820559	91	Eubacterium rectale	0	0	0	0	0	0	0	0	0	0	0	0	0	0	0	0	0	0	0	0	0	0	0	0	0	0	0	0	0	0	0	0	0	0	0	0	0	0	0	0	0	0	0	0	0	0
0.0664033	0.0811542	90	Eubacterium unknown_species	0	0	0	0	0	0	0	0	0	0	0	0	0	0	0	0	0	0	0	0	0	0	0	0	0	0	0	0	0	0	0	0	0	0	0	0	0	0	0	0	0	0	0	0	0	0
0.122068	0.0802525	89	Veillonella dispar	1	0	0	0	0	0	0	0	0	0	0	0	0	0	0	0	0	0	0	0	0	0	1	0	0	0	1	0	0	0	0	0	0	0	0	0	0	0	0	0	0	0	1	0	0	1
0.0764476	0.0784491	87	Libanicoccus unknown_species	0	0	0	0	0	0	0	0	0	0	0	0	0	0	0	0	0	0	0	1	1	1	1	0	0	0	1	1	1	0	0	0	1	1	1	0	1	1	1	0	1	0	0	0	1	0
0.130282	0.0766456	85	Olsenella unknown_species	0	0	0	0	0	0	0	0	0	0	0	0	0	0	0	0	0	0	0	1	1	1	0	0	0	0	1	1	1	0	0	0	1	1	1	0	1	1	1	0	1	0	0	0	1	0
0.0345424	0.0757439	84	Eggerthella lenta	0	0	0	0	0	0	0	0	0	0	0	0	0	0	0	0	0	0	0	0	0	0	0	0	0	0	0	0	0	0	0	0	0	0	0	0	0	0	0	0	0	0	0	0	0	0
0.0357587	0.0739405	82	Roseburia unknown_species	0	0	0	0	0	0	0	0	0	0	0	0	0	0	0	0	0	0	0	0	0	0	0	0	0	0	0	0	0	0	0	0	0	0	0	0	0	0	0	0	0	0	0	0	0	0
0.0680726	0.0730388	81	Parolsenella unknown_species	0	0	0	0	0	0	0	0	0	0	0	0	0	0	0	0	0	0	0	1	1	1	0	0	0	0	1	1	1	0	0	0	1	1	1	0	0	1	1	0	1	0	0	0	1	0
0.624923	0.0730388	81	Ruminococcus faecis	0	0	0	0	0	0	0	0	0	0	0	0	0	0	0	0	0	0	0	0	0	0	0	0	0	0	0	0	0	1	0	0	0	0	0	0	0	0	0	0	0	0	0	0	0	0
0.321992	0.0721371	80	Roseburia intestinalis	0	0	0	0	0	0	0	0	0	0	0	0	0	0	0	0	0	0	0	0	0	0	0	0	0	0	0	0	0	0	0	0	0	0	0	0	0	0	0	0	0	0	0	0	0	0
0.365735	0.0676285	75	Blautia massiliensis	0	0	0	0	0	0	0	0	0	0	0	0	0	0	0	0	0	0	0	0	0	0	0	0	0	0	0	0	0	0	0	0	0	0	0	0	0	0	0	0	0	0	0	0	0	0
0.266943	0.0649234	72	Haemophilus parainfluenzae	0	0	0	0	0	0	0	0	0	0	0	0	0	0	0	0	0	1	0	0	0	0	0	1	0	0	0	0	0	0	0	0	0	0	0	0	0	0	0	0	0	0	0	0	0	0
0.189832	0.0640216	71	Bacteroides stercoris	0	0	0	0	0	0	0	1	0	0	1	0	0	0	0	0	0	0	0	0	0	0	0	0	0	0	0	0	0	0	0	0	0	0	0	0	0	0	0	0	0	0	0	0	0	0
0.279188	0.0631199	70	Klebsiella michiganensis	0	0	0	0	0	0	0	0	0	0	0	0	0	0	0	0	0	0	0	0	0	0	0	0	0	0	0	0	0	0	0	0	0	0	0	0	0	0	0	0	0	0	0	0	0	0
0.463372	0.0622182	69	Alistipes onderdonkii	0	0	0	0	0	0	0	0	0	0	0	0	0	0	0	0	0	0	0	0	0	0	0	0	0	0	0	0	0	0	0	0	0	0	0	0	0	0	0	0	0	0	0	0	0	0
0.467919	0.0622182	69	Lactobacillus rhamnosus	0	0	0	0	0	0	0	0	0	0	0	0	0	0	0	0	0	0	0	0	0	0	0	0	0	0	0	0	0	0	0	0	0	0	0	0	0	0	0	0	0	0	0	0	0	0
0.122892	0.0622182	69	Veillonella infantium	1	0	0	0	0	0	0	0	0	0	0	0	0	0	0	0	0	0	0	0	0	0	0	0	0	0	1	0	0	0	0	0	0	0	0	0	0	0	0	0	0	0	0	0	0	0
0.217336	0.0586114	65	Akkermansia unknown_species	0	0	1	0	0	0	0	0	0	0	0	0	0	0	0	0	0	0	0	0	0	0	0	0	0	0	0	0	0	0	0	0	0	0	0	0	0	0	0	0	0	0	0	0	0	0
0.442745	0.0577096	64	Haemophilus haemolyticus	0	0	0	0	0	0	0	0	0	0	0	0	0	0	0	0	1	0	0	0	0	0	1	0	0	0	0	0	0	0	0	0	0	0	0	0	0	0	0	0	0	0	0	0	0	0
0.285035	0.0577096	64	Ruthenibacterium lactatiformans	0	0	0	0	0	0	0	0	0	0	0	0	0	0	0	0	0	0	0	0	0	0	0	0	0	0	0	0	0	0	0	0	0	0	0	0	0	0	0	0	0	0	0	0	0	0
0.183986	0.0550045	61	Enterobacter hormaechei	0	0	0	0	0	0	0	0	0	0	0	0	0	0	0	0	0	0	0	0	0	0	0	0	0	0	0	0	0	0	0	0	0	0	0	0	0	0	0	0	0	0	0	0	0	0
0.300531	0.0532011	59	Hungatella effluvii	0	0	0	0	0	0	0	0	0	0	0	0	0	0	0	0	0	0	0	0	0	0	0	0	0	0	0	0	0	0	0	0	0	0	0	0	0	0	0	0	0	0	0	0	0	0
0.263214	0.0513977	57	Sellimonas intestinalis	0	0	0	0	0	0	0	0	0	0	0	0	0	0	0	0	0	0	0	0	0	0	0	0	0	0	0	0	0	0	0	0	0	0	0	0	0	0	0	0	0	0	0	0	0	0
0.27486	0.0495942	55	Escherichia unknown_species	0	0	0	1	0	0	0	0	0	0	0	1	0	1	0	0	0	0	0	0	0	0	0	0	0	0	0	0	0	0	0	0	0	0	0	0	0	0	0	0	0	1	0	0	0	1
0.316257	0.0468891	52	Campylobacter unknown_species	0	0	0	0	0	0	0	0	0	0	0	0	0	0	0	0	0	0	0	0	0	0	1	0	0	1	0	0	0	1	0	0	0	0	0	0	0	0	0	0	0	0	0	0	1	0
0.279996	0.0468891	52	Parabacteroides unknown_species	0	0	1	0	0	0	1	0	0	0	0	0	0	0	0	0	0	0	0	0	0	0	0	0	0	0	0	0	0	0	0	0	0	0	0	0	0	0	0	0	0	0	0	0	0	0
0.168686	0.0459874	51	Alistipes finegoldii	0	0	0	0	0	0	0	0	0	0	0	0	0	0	0	0	0	0	0	0	0	0	0	0	0	0	0	0	0	0	0	0	0	0	0	0	0	0	0	0	0	0	0	0	0	0
0.207654	0.0459874	51	Anaerobutyricum hallii	0	0	0	0	0	0	0	0	0	0	0	0	0	0	0	0	0	0	0	0	0	0	0	0	0	0	0	0	0	0	0	0	0	0	0	0	0	0	0	0	0	0	0	0	0	0
0.0439146	0.0459874	51	Dialister unknown_species	0	0	0	0	0	0	0	0	0	0	0	0	0	0	0	0	0	0	0	0	0	0	0	0	0	0	0	0	0	0	1	0	1	0	0	0	0	1	1	0	0	0	0	0	0	0
0.428656	0.0459874	51	Enterobacter roggenkampii	0	0	0	0	0	1	0	0	0	0	0	0	0	0	0	0	0	0	0	0	0	0	0	0	0	0	0	0	0	0	0	0	0	0	0	0	0	0	0	0	0	0	0	0	0	0
0.246056	0.0459874	51	Roseburia inulinivorans	0	0	0	0	0	0	0	0	0	0	0	0	0	0	0	0	0	0	0	0	0	0	0	0	0	0	0	0	0	0	0	0	0	0	0	0	0	0	0	0	0	0	0	0	0	0
0.0331717	0.0450857	50	Enorma unknown_species	0	0	0	0	0	0	0	0	0	0	0	0	1	0	0	0	0	0	0	0	1	1	0	0	0	0	1	0	1	0	0	0	1	0	1	0	0	1	0	0	1	0	0	0	0	0
0.586577	0.0450857	50	Klebsiella variicola	1	0	0	0	0	0	0	0	1	0	0	0	0	0	0	0	0	0	0	0	0	0	0	0	0	0	0	0	0	0	0	0	0	0	0	0	0	0	0	0	0	0	0	0	0	0
0.144199	0.0450857	50	Ruminococcus bromii	0	0	0	0	0	0	0	0	0	0	0	0	0	0	0	0	0	0	0	0	0	0	0	0	0	0	0	0	0	0	0	0	0	0	0	0	0	0	0	0	0	0	0	0	0	0
0.290923	0.0450857	50	Streptococcus lutetiensis	0	0	0	0	0	0	0	0	0	0	0	0	0	0	0	0	1	0	0	0	0	0	0	1	0	0	0	0	0	0	0	0	0	0	0	0	0	0	0	1	0	0	0	0	0	1
0.196246	0.0441839	49	Bifidobacterium dentium	0	0	0	0	0	0	0	1	0	0	0	1	0	0	0	0	0	0	0	0	0	0	0	0	0	0	0	0	0	0	0	0	0	0	0	0	0	0	0	0	0	0	0	0	0	0
0.464945	0.0441839	49	Clostridium paraputrificum	0	0	0	0	0	0	0	0	1	0	0	0	0	0	0	0	0	0	0	0	0	0	0	0	0	0	0	0	0	0	0	0	0	0	0	0	0	0	0	0	0	0	0	0	0	0
0.241154	0.0432822	48	Bacteroides faecis	0	0	0	0	0	0	0	0	0	0	0	0	0	0	0	0	0	0	0	0	0	0	0	0	0	0	0	0	0	0	0	0	0	0	0	0	0	0	0	0	0	0	0	0	0	0
0.203847	0.0432822	48	Megasphaera elsdenii	0	0	0	0	0	0	0	0	0	0	0	0	0	0	0	0	0	0	0	0	0	0	1	0	0	0	0	0	0	0	0	0	0	0	0	0	0	0	0	0	0	0	0	0	0	0
0.170691	0.0432822	48	Megasphaera massiliensis	0	0	0	0	0	0	0	0	0	0	0	0	0	0	0	0	1	0	0	0	0	0	0	0	0	0	0	0	0	0	0	0	0	1	1	0	0	0	1	0	0	0	0	0	0	0
0.121213	0.0432822	48	Photobacterium phosphoreum	0	0	0	0	0	0	0	0	0	0	0	0	0	0	0	0	0	0	0	0	0	0	0	0	0	0	0	0	0	0	0	0	0	0	0	0	0	0	0	0	0	0	0	0	0	0
0.134074	0.0423805	47	Anaerostipes caccae	0	0	0	0	0	0	0	0	0	0	0	0	0	0	0	0	0	0	0	0	0	0	0	0	0	0	0	0	0	0	0	0	0	0	0	0	0	0	0	0	0	0	0	0	0	0
0.0943913	0.0423805	47	Faecalimonas umbilicata	0	0	0	0	0	0	0	0	0	0	0	0	0	0	0	0	0	0	0	0	0	0	0	0	0	0	0	0	0	0	0	0	0	0	0	0	0	0	0	0	0	0	0	0	0	0
0.12868	0.0414788	46	Alistipes putredinis	0	0	0	0	0	0	0	0	0	0	0	0	0	0	0	0	0	0	0	0	0	0	0	0	0	0	0	0	0	0	0	0	0	0	0	0	0	0	0	0	0	0	0	0	0	0
0.231745	0.0405771	45	Klebsiella quasipneumoniae	0	0	0	0	0	1	0	0	1	0	0	0	0	0	0	0	0	0	0	0	0	0	0	0	0	0	0	0	0	0	0	0	0	0	0	0	0	0	0	0	0	0	0	0	0	0
0.126329	0.0396754	44	Lachnospira eligens	0	0	0	0	0	0	0	0	0	0	0	0	0	0	0	0	0	0	0	0	0	0	0	0	0	0	0	0	0	0	0	0	0	0	0	0	0	0	0	0	0	0	0	0	0	0
0.0452399	0.0387737	43	Clostridioides difficile	0	0	0	0	0	0	0	0	0	0	0	0	0	0	0	0	0	0	0	0	0	0	0	0	0	0	0	0	0	0	0	0	0	0	0	0	0	0	0	0	0	0	0	0	0	0
0.0307844	0.037872	42	Shigella boydii	0	0	0	0	0	0	0	0	0	0	0	1	0	0	0	0	0	0	0	0	0	0	0	0	0	0	0	0	0	0	0	0	0	0	0	0	0	0	0	0	0	0	0	0	0	0
0.124682	0.0369702	41	Clostridium neonatale	0	0	0	0	0	0	0	0	1	0	0	0	0	0	0	0	0	1	0	0	0	0	0	0	0	0	0	0	0	0	0	0	0	0	0	0	0	0	0	0	0	0	0	0	0	0
0.174192	0.0369702	41	Clostridium perfringens	0	0	0	0	0	0	0	0	0	0	0	0	0	0	0	0	0	0	0	0	0	0	0	0	0	0	0	0	0	0	0	0	0	0	0	0	0	0	0	0	0	0	0	0	0	0
0.0836888	0.0369702	41	Lachnospira unknown_species	0	0	0	0	0	0	0	0	0	0	0	0	0	0	0	0	0	0	0	0	0	0	0	0	0	0	0	0	0	0	0	0	0	0	0	0	0	0	0	0	0	0	0	0	0	0
0.505291	0.0360685	40	Hungatella hathewayi	0	0	1	0	0	0	0	0	0	0	0	0	0	0	0	0	0	0	0	0	0	0	0	0	0	0	0	0	0	0	0	0	0	0	0	0	0	0	0	0	0	0	0	0	0	0
0.12123	0.0360685	40	Lactobacillus unknown_species	0	0	0	0	0	0	0	0	0	0	0	0	0	0	0	0	0	0	0	0	0	0	0	0	0	0	0	0	1	0	0	0	0	0	0	1	0	0	0	1	0	1	0	0	0	0
0.104686	0.0360685	40	Mycobacterium avium	0	0	0	0	0	0	0	0	0	0	0	0	0	0	0	0	0	0	0	0	0	0	0	0	0	0	0	0	0	0	0	0	0	0	0	0	0	0	0	0	0	0	0	0	0	0
0.417216	0.0360685	40	Veillonella seminalis	0	1	0	0	1	0	0	1	0	1	0	0	0	0	0	0	0	0	0	0	0	0	0	0	0	0	0	0	0	0	0	1	0	0	0	0	0	0	0	0	0	0	0	0	0	0
0.0533932	0.0351668	39	Coprococcus unknown_species	0	0	0	0	0	0	0	0	0	0	0	0	0	0	0	0	0	0	0	0	0	0	0	0	0	0	0	0	0	0	0	0	0	0	0	0	0	0	0	0	0	0	0	0	0	0
0.0337501	0.0342651	38	Bilophila wadsworthia	0	0	0	0	0	0	0	0	0	0	0	0	0	0	0	0	0	0	0	1	0	0	0	0	0	0	0	0	0	0	0	0	0	0	0	0	0	0	0	0	0	0	0	0	0	0
0.0467703	0.0342651	38	Dorea unknown_species	0	0	0	0	0	0	0	0	0	0	0	0	0	0	0	0	1	0	0	0	0	0	0	0	0	0	0	0	0	1	0	0	0	0	0	0	0	0	0	0	0	0	0	0	0	0
0.481143	0.0342651	38	Enterobacter asburiae	0	0	0	0	0	0	0	0	0	0	0	0	0	0	0	0	0	0	0	0	0	0	0	0	0	0	0	0	0	0	0	0	0	0	0	0	0	0	0	0	0	0	0	0	0	0
0.105527	0.0342651	38	Intestinibacter bartlettii	0	0	0	0	0	0	0	0	0	0	0	0	0	0	0	0	0	0	0	0	0	0	0	0	0	0	0	0	0	0	0	0	0	0	0	0	0	0	0	0	0	0	0	0	0	0
0.0481326	0.0333634	37	Dorea longicatena	0	0	0	0	0	0	0	0	0	0	0	0	0	0	0	0	1	0	0	0	0	0	0	0	0	0	0	0	0	0	0	0	0	0	0	0	0	0	0	0	0	0	0	0	1	0
0.191563	0.0324617	36	Lactobacillus mucosae	0	0	0	0	0	0	0	0	0	0	0	0	0	0	0	0	0	1	0	0	0	0	1	0	0	0	0	1	1	0	0	0	0	1	0	0	0	0	0	0	0	0	0	0	1	0
0.102873	0.03156	35	Gemmiger formicilis	0	0	0	0	0	0	0	0	0	0	0	0	0	0	0	0	0	0	0	0	0	0	0	0	0	0	0	0	0	0	0	0	0	0	0	0	0	0	0	0	0	0	0	0	0	0
0.227688	0.0306583	34	Lactobacillus paracasei	0	0	0	0	0	0	0	0	0	0	0	0	0	0	0	0	0	0	0	0	0	0	0	0	0	0	0	0	0	0	0	0	0	0	0	0	0	0	0	0	0	0	0	0	0	0
0.173341	0.0297565	33	Campylobacter jejuni	0	0	0	0	0	0	0	0	0	0	0	0	0	0	0	1	1	0	0	0	0	0	0	0	1	0	0	1	1	0	0	0	0	0	1	0	0	0	0	0	1	0	0	0	0	0
0.362041	0.0297565	33	Streptococcus thermophilus	0	0	0	0	0	0	0	0	0	0	0	0	0	0	0	0	0	0	0	0	0	0	0	0	0	0	0	0	0	0	0	0	0	0	0	0	0	0	0	0	0	0	0	0	0	0
0.602694	0.0288548	32	Bifidobacterium scardovii	0	0	0	0	0	0	0	0	0	0	0	0	0	0	0	0	0	0	0	0	0	0	0	0	0	0	0	0	0	0	0	0	0	0	0	0	0	0	0	0	0	0	0	0	0	0
0.0433217	0.0288548	32	Dysosmobacter welbionis	0	0	0	0	0	0	0	0	0	0	0	0	0	0	0	0	0	0	0	0	0	0	0	0	0	0	0	0	0	0	0	0	0	0	0	0	0	0	0	0	0	0	0	0	0	0
0.213112	0.0288548	32	Phocaeicola massiliensis	0	0	0	0	0	0	0	0	0	0	0	0	0	0	0	0	0	0	0	0	0	0	0	0	0	0	0	0	0	0	0	0	0	0	0	0	0	0	0	0	0	0	0	0	0	0
0.221253	0.0279531	31	Bacteroides cellulosilyticus	0	0	0	0	0	0	0	0	0	0	0	0	0	0	0	0	0	0	0	0	0	0	0	0	0	0	0	0	0	0	0	0	0	0	0	0	0	0	0	0	0	0	0	0	0	0
0.154917	0.0270514	30	Enterococcus gallinarum	0	0	0	0	0	0	0	0	1	0	0	0	0	0	0	0	0	0	0	0	0	0	0	0	0	0	0	0	0	0	0	0	0	0	0	0	0	0	0	0	0	0	0	0	0	0
0.12355	0.0270514	30	Escherichia albertii	0	0	0	0	0	0	0	0	0	0	0	0	0	0	0	0	0	0	0	0	0	0	0	0	0	0	0	0	0	0	0	0	0	0	0	0	0	0	0	0	0	0	0	0	0	0
0.259654	0.0270514	30	Halococcus sediminicola	0	0	0	0	0	0	0	0	0	0	0	0	0	0	0	0	0	0	0	0	0	0	0	0	0	0	0	0	0	0	0	0	0	0	0	0	0	0	0	0	0	0	0	0	0	0
0.639804	0.0270514	30	Mycoplasma hyopneumoniae	0	0	0	0	0	0	0	0	0	0	0	0	0	0	0	0	0	0	0	0	0	0	0	0	0	0	0	0	0	0	0	0	0	0	0	0	0	0	0	0	0	0	0	0	0	0
0.0856245	0.0270514	30	Phascolarctobacterium faecium	0	0	0	0	0	0	0	0	0	0	1	0	0	0	0	0	0	0	0	0	0	0	0	0	0	0	0	0	0	0	0	0	0	0	0	0	0	0	0	0	0	0	0	0	0	0
0.107432	0.0261497	29	Burkholderia unknown_species	0	0	0	0	0	0	0	0	0	0	0	0	0	0	0	0	0	0	0	0	0	0	0	0	0	0	0	0	0	0	0	0	0	0	0	0	0	0	0	0	0	0	0	0	0	0
0.122806	0.0261497	29	Citrobacter freundii	0	0	0	0	0	0	0	0	0	0	0	0	0	0	0	0	0	0	0	0	0	0	0	0	0	0	0	0	0	0	0	0	0	0	0	0	0	0	0	0	0	0	0	0	0	0
0.176936	0.0261497	29	Coprococcus comes	0	0	0	0	0	0	0	0	0	0	0	0	0	0	0	0	0	0	0	0	0	0	0	0	0	0	0	0	0	0	0	0	0	0	0	0	0	0	0	0	0	0	0	0	0	0
0.179729	0.0261497	29	Enterococcus casseliflavus	0	0	0	0	0	0	0	0	0	0	0	0	0	0	0	0	0	0	0	0	0	0	0	0	0	0	0	0	0	0	0	0	0	0	0	0	0	0	0	0	0	0	0	0	0	0
0.464049	0.0261497	29	Helicobacter felis	0	0	0	0	0	0	0	0	0	0	0	0	0	0	0	0	0	0	0	0	0	0	0	0	0	0	0	0	0	0	0	0	0	0	0	0	0	0	0	0	0	0	0	0	0	0
0.0626709	0.0261497	29	Parasutterella excrementihominis	0	0	0	0	0	0	0	0	0	0	0	0	0	0	0	0	0	0	0	0	0	0	0	0	0	0	0	0	0	0	0	0	0	0	0	0	0	0	0	0	0	0	0	0	0	0
0.0632054	0.025248	28	Barnesiella intestinihominis	0	0	0	0	0	0	0	0	0	0	0	0	0	0	0	0	0	0	0	0	0	0	0	0	0	0	0	0	0	0	0	0	0	0	0	0	0	0	0	0	0	0	0	0	0	0
0.3599	0.025248	28	Dialister invisus	0	0	0	0	0	0	0	0	0	0	0	0	0	0	0	0	0	0	0	0	0	0	0	0	0	0	0	0	0	0	0	0	0	0	0	0	0	0	0	0	0	0	0	0	0	0
0.617277	0.025248	28	Faecalimonas unknown_species	0	0	0	0	0	0	0	0	0	0	0	0	0	0	0	0	0	0	0	0	0	0	0	0	0	0	0	0	0	0	0	0	0	0	0	0	0	0	0	0	0	0	0	0	0	0
0.0354282	0.025248	28	Lachnoclostridium unknown_species	0	0	0	0	0	0	0	0	0	0	0	0	0	0	0	0	0	0	0	0	0	0	0	0	0	0	0	0	0	0	0	0	0	0	0	0	0	0	0	0	0	0	0	0	0	0
0.196179	0.025248	28	Ruminococcus bicirculans	0	0	0	0	0	0	0	0	0	0	0	0	0	0	0	0	0	0	0	0	0	0	0	0	0	0	0	0	0	0	0	0	0	0	0	0	0	0	0	0	0	0	0	0	0	0
0.201727	0.0243463	27	Megamonas unknown_species	0	0	0	0	0	0	0	0	0	0	0	0	0	1	0	0	0	0	0	1	0	0	0	0	0	0	1	0	1	0	0	0	1	0	0	0	0	0	0	0	1	0	0	0	0	0
0.0636639	0.0234445	26	Blautia obeum	0	0	0	0	0	0	0	0	0	0	0	0	0	0	0	0	0	0	0	0	0	0	0	0	0	0	0	0	0	0	0	0	0	0	0	0	0	0	0	0	0	0	0	0	0	0
0.0511537	0.0225428	25	Alistipes shahii	0	0	0	0	0	0	0	0	0	0	0	0	0	0	0	0	0	0	0	0	0	0	0	0	0	0	0	0	0	0	0	0	0	0	0	0	0	0	0	0	0	0	0	0	0	0
0.373379	0.0216411	24	Aeromonas media	0	0	0	0	0	0	0	0	0	0	0	0	0	0	0	0	0	0	0	0	0	0	0	0	0	0	0	0	0	0	0	0	0	0	0	0	0	0	0	0	0	0	0	0	0	0
0.168635	0.0216411	24	Flavonifractor unknown_species	0	0	0	0	0	0	0	0	0	0	1	0	0	0	0	0	0	0	0	0	0	0	0	0	0	0	0	0	0	0	0	0	0	0	0	0	0	0	0	0	0	0	0	0	0	0
0.155665	0.0216411	24	Hungatella unknown_species	0	0	0	0	0	0	0	0	0	0	0	0	0	0	0	0	0	0	0	0	0	0	0	0	0	0	0	0	0	0	0	0	0	0	0	0	0	0	0	0	0	0	0	0	0	0
0.419665	0.0216411	24	Proteus mirabilis	0	0	0	0	0	1	0	0	0	0	0	0	0	0	0	0	0	0	0	0	0	0	0	0	0	0	0	0	0	0	0	0	0	0	0	0	0	0	0	0	0	0	0	0	0	0
0.184944	0.0216411	24	Roseburia hominis	0	0	0	0	0	0	0	0	0	0	0	0	0	0	0	0	0	0	0	0	0	0	0	0	0	0	0	0	0	0	0	0	0	0	0	0	0	0	0	0	0	0	0	0	0	0
0.0515514	0.0216411	24	Streptococcus vestibularis	0	0	0	0	0	0	0	0	0	0	0	0	0	0	0	0	0	0	0	0	0	0	0	0	0	0	0	0	0	0	0	0	0	0	0	0	0	0	0	0	0	0	0	0	0	0
0.238227	0.0207394	23	Enterococcus avium	0	0	0	0	0	1	0	0	0	0	0	0	0	0	0	0	0	0	0	0	0	0	0	0	0	0	0	0	0	0	0	0	0	0	0	0	0	0	0	0	0	0	0	0	0	0
0.0911108	0.0207394	23	Lactococcus lactis	0	0	0	0	0	0	0	0	0	0	0	0	0	0	0	0	0	0	0	0	0	0	0	0	0	0	0	0	0	0	0	0	0	0	0	0	0	0	0	0	0	0	0	0	0	0
0.0357811	0.0198377	22	Dorea formicigenerans	0	0	0	0	0	0	0	0	0	0	0	0	0	0	0	0	0	0	0	0	0	0	0	0	0	0	0	0	0	0	0	0	0	0	0	0	0	0	0	0	0	0	0	0	1	0
0.082602	0.0198377	22	Eisenbergiella tayi	0	0	0	0	0	0	0	0	0	0	0	0	0	0	0	0	0	0	0	0	0	0	0	0	0	0	0	0	0	0	0	0	0	0	0	0	0	0	0	0	0	0	0	0	0	0
0.0319647	0.0198377	22	Enterocloster clostridioformis	0	0	0	0	0	0	0	0	0	0	0	0	0	0	0	0	0	0	0	0	0	0	0	0	0	0	0	0	0	0	0	0	0	0	0	0	0	0	0	0	0	0	0	0	0	0
0.0579228	0.0198377	22	Streptococcus parasanguinis	0	0	0	0	0	0	0	0	0	0	0	0	0	0	0	0	0	0	0	0	0	0	0	0	0	0	0	0	0	0	0	0	0	0	0	0	0	0	0	0	0	0	0	0	0	0
0.233221	0.018936	21	Acinetobacter nosocomialis	0	0	0	0	0	0	0	0	0	0	0	1	0	0	0	0	0	0	0	0	0	0	0	0	0	0	0	0	0	0	0	0	0	0	0	0	0	0	0	0	0	0	0	0	0	0
0.0797132	0.018936	21	Gemmiger unknown_species	0	0	0	0	0	0	0	0	0	0	0	0	0	0	0	0	0	0	0	0	0	0	0	0	0	0	0	0	0	0	0	0	0	0	0	0	0	0	0	0	0	0	0	0	0	0
0.110739	0.0180343	20	Acinetobacter lwoffii	0	0	0	0	0	0	0	0	0	0	0	0	0	0	0	0	0	0	0	0	0	0	0	0	0	0	0	0	0	0	0	0	0	0	0	0	0	0	0	0	0	0	0	0	0	0
0.0990594	0.0180343	20	Legionella sainthelensi	0	0	0	0	0	0	0	0	0	0	0	0	0	0	0	0	0	0	0	0	0	0	0	0	0	0	0	0	0	0	0	0	0	0	0	0	0	0	0	0	0	0	0	0	0	0
0.359903	0.0180343	20	Luteococcus japonicus	0	0	0	0	0	0	0	0	0	0	0	0	0	0	0	0	0	0	0	0	0	0	0	0	0	0	0	0	0	0	0	0	0	0	0	0	0	0	0	0	0	0	0	0	0	0
0.026785	0.0180343	20	Nocardia aobensis	0	0	0	0	0	0	0	0	0	0	0	0	0	0	0	0	0	0	0	0	0	0	0	0	0	0	0	0	0	0	0	0	0	0	0	0	0	0	0	0	0	0	0	0	0	0
0.357229	0.0180343	20	Ruminococcus lactaris	0	0	0	0	0	0	0	0	0	0	0	0	0	0	0	0	0	0	0	0	0	0	0	0	0	0	0	0	0	0	0	0	0	0	0	0	0	0	0	0	0	0	0	0	0	0
0.0350753	0.0171326	19	Anaerostipes unknown_species	0	0	0	0	0	0	0	0	0	0	0	0	0	0	0	0	0	0	0	0	0	0	0	0	0	0	0	0	0	0	0	0	0	0	0	0	0	0	0	0	0	0	0	0	0	0
0.075888	0.0171326	19	Escherichia fergusonii	0	0	0	0	0	0	0	0	0	0	0	0	0	0	0	0	0	0	0	0	0	0	0	0	0	0	0	0	0	0	0	0	0	0	0	0	0	0	0	0	0	0	0	0	0	0
0.0536908	0.0171326	19	Mycolicibacterium fortuitum	0	0	0	0	0	0	0	0	0	0	0	0	0	0	0	0	0	0	0	0	0	0	0	0	0	0	0	0	0	0	0	0	0	0	0	0	0	0	0	0	0	0	0	0	0	0
0.168712	0.0171326	19	Parabacteroides goldsteinii	0	0	0	0	0	0	0	0	0	0	0	0	0	0	0	0	0	0	0	1	0	0	0	0	0	0	0	0	0	0	0	0	0	0	0	0	0	0	0	0	0	0	0	0	0	0
0.281092	0.0171326	19	Phocaeicola sartorii	0	0	0	0	0	0	0	0	0	0	0	0	0	0	0	0	0	0	0	0	0	0	0	0	0	0	0	0	0	0	0	0	0	0	0	0	0	0	0	0	0	0	0	0	0	0
0.0305042	0.0171326	19	Rothia unknown_species	1	0	0	0	0	1	0	1	0	0	0	0	0	0	0	0	0	0	0	0	0	0	0	0	0	0	0	0	0	0	0	0	0	0	0	0	0	0	0	0	0	0	0	0	0	0
0.0580855	0.0171326	19	Serratia fonticola	0	0	0	0	0	0	0	0	0	0	0	0	0	0	0	0	0	0	0	0	0	0	0	0	0	0	0	0	0	0	0	0	0	0	0	0	0	0	0	0	0	0	0	0	0	0
0.0711215	0.0171326	19	Veillonella rogosae	0	0	0	0	0	0	0	0	0	0	0	0	0	0	0	0	0	0	0	0	0	0	0	0	0	0	0	0	0	0	0	0	0	0	0	0	0	0	0	0	0	0	0	0	0	0
0.0390779	0.0171326	19	Veillonella tobetsuensis	0	0	0	0	0	0	0	0	0	0	0	0	0	0	0	0	0	0	0	0	0	0	1	0	0	0	0	0	0	0	0	0	0	0	0	0	0	0	0	0	0	0	0	0	0	0
0.201269	0.0162308	18	Acidipropionibacterium timonense	0	0	0	0	0	0	0	0	0	0	0	0	0	0	0	0	0	0	0	0	0	0	0	0	0	0	0	0	0	0	0	0	0	0	0	0	0	0	0	0	0	0	0	0	0	0
0.0482261	0.0162308	18	Anaerobutyricum unknown_species	0	0	0	0	0	0	0	0	0	0	0	0	0	0	0	0	0	0	0	0	0	0	0	0	0	0	0	0	0	0	0	0	0	0	0	0	0	0	0	0	0	0	0	0	0	0
0.0617393	0.0162308	18	Klebsiella oxytoca	0	0	0	0	0	0	0	0	1	0	0	0	0	0	0	0	0	0	0	0	0	0	0	0	0	0	0	0	0	0	0	0	0	0	0	0	0	0	0	0	0	0	0	0	0	0
0.229069	0.0162308	18	Limosilactobacillus fermentum	0	0	0	0	0	0	0	0	0	0	0	0	0	0	0	0	0	0	0	0	0	0	0	0	0	0	0	0	0	1	0	0	0	0	0	0	0	0	0	0	0	0	0	0	1	0
0.395239	0.0162308	18	Micrococcus lylae	0	0	0	0	0	0	0	0	0	0	0	0	0	0	0	0	0	0	0	0	0	0	0	0	0	0	0	0	0	0	0	0	0	0	0	0	0	0	0	0	0	0	0	0	0	0
0.108598	0.0162308	18	Mycobacterium lehmannii	0	0	0	0	0	0	0	0	0	0	0	0	0	0	0	0	0	0	0	0	0	0	0	0	0	0	0	0	0	0	0	0	0	0	0	0	0	0	0	0	0	0	0	0	0	0
0.088035	0.0162308	18	Nocardia cyriacigeorgica	0	0	0	0	0	0	0	0	0	0	0	0	0	0	0	0	0	0	0	0	0	0	0	0	0	0	0	0	0	0	0	0	0	0	0	0	0	0	0	0	0	0	0	0	0	0
0.264397	0.0162308	18	Streptococcus gallolyticus	0	0	0	0	0	0	0	0	0	0	0	0	0	0	0	0	0	0	0	0	0	0	0	0	0	0	0	0	0	0	0	0	0	0	1	0	0	0	0	0	0	0	0	0	0	0
0.0963711	0.0153291	17	Acinetobacter proteolyticus	0	0	0	0	0	0	0	0	0	0	0	0	0	0	0	0	0	0	0	0	0	0	0	0	0	0	0	0	0	0	0	0	0	0	0	0	0	0	0	0	0	0	0	0	0	0
0.023244	0.0153291	17	Agathobaculum butyriciproducens	0	0	0	0	0	0	0	0	0	0	0	0	0	0	0	0	0	0	0	0	0	0	0	0	0	0	0	0	0	0	0	0	0	0	0	0	0	1	0	0	0	0	0	0	0	0
0.0398313	0.0153291	17	Bacteroides koreensis	0	0	0	0	0	0	0	0	0	0	0	0	0	0	0	0	0	0	0	0	0	0	0	0	0	0	0	0	0	0	0	0	0	0	0	0	0	0	0	0	0	0	0	0	0	0
0.30138	0.0153291	17	Clostridium butyricum	0	0	0	0	0	0	0	0	1	0	0	0	0	0	0	0	0	0	0	0	0	0	0	0	0	0	0	0	0	0	0	0	0	0	0	0	0	0	0	0	0	0	0	0	0	0
0.098482	0.0153291	17	Eisenbergiella massiliensis	0	0	0	0	0	0	0	0	0	0	0	0	0	0	0	0	0	0	0	0	0	0	0	0	0	0	0	0	0	0	0	0	0	0	0	0	0	0	0	0	0	0	0	0	0	0
0.379109	0.0144274	16	Acidaminococcus intestini	0	0	0	0	0	0	0	0	0	0	0	0	0	0	0	0	0	0	0	0	0	0	0	0	0	0	0	0	0	0	0	0	0	0	0	0	0	0	0	0	0	0	0	0	0	0
0.0900958	0.0144274	16	Duodenibacillus massiliensis	0	0	0	0	0	0	0	0	0	0	0	0	0	0	0	0	0	0	0	0	0	0	0	0	0	0	0	0	0	0	0	0	0	0	1	0	0	0	0	0	1	0	0	0	0	0
0.310223	0.0144274	16	Enterococcus faecium	0	0	0	0	0	0	0	0	0	0	0	0	0	0	0	0	0	0	0	0	0	0	0	0	0	0	0	0	0	0	0	0	0	0	0	0	0	0	0	0	0	0	0	0	0	0
0.0331279	0.0144274	16	Haemophilus unknown_species	0	0	0	0	0	0	0	0	0	0	0	0	0	0	0	0	0	0	0	0	0	0	0	1	0	0	0	0	0	0	0	0	0	0	0	0	0	0	0	0	0	0	0	0	0	0
0.224564	0.0144274	16	Kocuria rhizophila	0	0	0	0	0	0	0	0	0	0	0	0	0	0	0	0	0	0	0	0	0	0	0	0	0	0	0	0	0	0	0	0	0	0	0	0	0	0	0	0	0	0	0	0	0	0
0.333149	0.0144274	16	Megamonas funiformis	0	0	0	0	0	0	0	0	0	0	0	0	0	0	0	0	1	0	0	0	0	0	0	0	1	0	0	0	0	0	0	0	0	0	0	0	0	0	0	0	0	0	0	0	0	0
0.0683806	0.0144274	16	Sutterella unknown_species	0	0	0	0	0	0	0	0	0	0	1	0	0	0	0	0	0	0	0	0	0	0	0	0	0	0	0	0	0	0	0	0	0	0	0	0	0	0	0	0	0	0	0	0	0	0
0.390043	0.0135257	15	Alistipes unknown_species	0	0	0	0	0	0	0	0	0	0	0	0	0	0	0	0	0	0	0	0	0	0	0	0	0	0	0	0	0	0	0	0	0	0	0	0	0	0	0	0	0	0	0	0	0	0
0.272794	0.0135257	15	Bacteroides eggerthii	0	0	0	0	0	0	0	0	0	0	0	0	0	0	0	0	0	0	0	0	0	0	0	0	0	0	0	0	0	0	0	0	0	0	0	0	0	0	0	0	0	0	0	0	0	0
0.0802295	0.0135257	15	Burkholderia multivorans	0	0	0	0	0	0	0	0	0	0	0	0	0	0	0	0	0	0	0	0	0	0	0	0	0	0	0	0	0	0	0	0	0	0	0	0	0	0	0	0	0	0	0	0	0	0
0.075983	0.0135257	15	Burkholderia seminalis	0	0	0	0	0	0	0	0	0	0	0	0	0	0	0	0	0	0	0	0	0	0	0	0	0	0	0	0	0	0	0	0	0	0	0	0	0	0	0	0	0	0	0	0	0	0
0.115787	0.0135257	15	Campylobacter upsaliensis	0	0	0	0	0	0	0	0	0	0	0	0	0	0	1	0	0	0	0	0	0	0	1	0	0	1	0	0	0	0	0	0	0	0	0	0	0	0	0	0	0	0	0	0	1	0
0.0179658	0.0135257	15	Coprobacillus cateniformis	0	0	0	0	0	0	0	0	0	0	0	0	0	0	0	0	0	0	0	0	0	0	0	0	0	0	0	0	0	0	0	0	0	0	0	0	0	0	0	0	0	0	0	0	0	0
0.206027	0.0135257	15	Corallococcus aberystwythensis	0	0	0	0	0	0	0	0	0	0	0	0	0	0	0	0	0	0	0	0	0	0	0	0	0	0	0	0	0	0	0	0	0	0	0	0	0	0	0	0	0	0	0	0	0	0
0.0789676	0.0135257	15	Cutibacterium avidum	0	0	0	0	0	0	0	0	0	0	0	0	0	0	0	0	0	0	0	0	0	0	0	0	0	0	0	0	0	0	0	0	0	0	0	0	0	0	0	0	0	0	0	0	0	0
0.0486821	0.0135257	15	Enterococcus unknown_species	0	0	0	0	0	0	0	0	0	0	0	0	0	0	0	0	0	0	0	0	0	0	0	0	0	0	0	0	0	0	0	0	0	0	0	0	0	0	0	0	0	0	0	0	0	0
0.121406	0.0135257	15	Eubacterium callanderi	0	0	0	0	0	0	0	0	0	0	0	0	0	0	0	0	0	0	0	0	0	0	0	0	0	0	0	0	0	0	0	0	0	0	0	0	0	0	0	0	0	0	0	0	0	0
0.119995	0.0135257	15	Helicobacter unknown_species	0	0	0	0	0	0	0	0	0	0	0	0	0	0	0	0	0	0	0	0	0	0	0	0	1	0	1	0	0	0	0	0	0	0	0	0	0	0	0	0	0	0	0	0	0	0
0.196886	0.0135257	15	Herpetosiphon llansteffanensis	0	0	0	0	0	0	0	0	0	0	0	0	0	0	0	0	0	0	0	0	0	0	0	0	0	0	0	0	0	0	0	0	0	0	0	0	0	0	0	0	0	0	0	0	0	0
0.194534	0.012624	14	Bacteroides nordii	0	0	0	0	0	0	0	0	0	1	0	0	0	0	0	0	0	0	0	0	0	0	0	0	0	0	0	0	0	0	0	0	0	0	0	0	0	0	0	0	0	0	0	0	0	0
0.0511003	0.012624	14	Colibacter unknown_species	0	0	1	0	0	0	0	0	0	0	0	0	0	0	0	0	0	0	0	0	0	0	0	0	0	0	0	0	0	0	0	0	0	0	0	0	0	0	0	0	0	0	0	0	0	0
0.357247	0.012624	14	Dakarella massiliensis	0	0	0	0	0	0	0	0	0	0	0	0	0	0	0	0	0	0	0	0	0	0	0	0	0	0	0	0	0	0	0	0	0	0	0	0	0	0	0	0	0	0	0	0	0	0
0.0652675	0.012624	14	Dysosmobacter unknown_species	0	0	0	0	0	0	0	0	0	0	0	0	0	0	0	0	0	0	0	0	0	0	0	0	0	0	0	0	0	0	0	0	0	0	0	0	0	0	0	0	0	0	0	0	0	0
0.12975	0.012624	14	Eisenbergiella unknown_species	0	0	0	0	0	0	0	0	0	0	0	0	0	0	0	0	0	0	0	0	0	0	0	0	0	0	0	0	0	0	0	0	0	0	0	0	0	0	0	0	0	0	0	0	0	0
0.0780614	0.012624	14	Nocardia nova	0	0	0	0	0	0	0	0	0	0	0	0	0	0	0	0	0	0	0	0	0	0	0	0	0	0	0	0	0	0	0	0	0	0	0	0	0	0	0	0	0	0	0	0	0	0
0.0872338	0.012624	14	Paraprevotella clara	0	0	0	0	0	0	0	0	0	0	0	0	0	0	0	0	0	0	0	0	0	0	0	0	0	0	0	0	0	0	0	0	0	0	0	0	0	0	0	0	0	0	0	0	0	0
0.145507	0.0117223	13	Actinomyces urogenitalis	0	0	0	0	0	0	0	0	0	0	0	0	0	0	0	0	0	0	0	0	0	0	0	0	0	0	0	0	0	0	0	0	0	0	0	0	0	0	0	0	0	0	0	0	0	0
0.254539	0.0117223	13	Bacteroides finegoldii	0	0	0	0	0	0	0	0	0	0	0	0	0	0	0	0	0	0	0	0	0	0	0	0	0	0	0	0	0	0	0	0	0	0	0	0	0	0	0	0	0	0	0	0	0	0
0.0889407	0.0117223	13	Enterocloster asparagiformis	0	0	0	0	0	0	0	0	0	0	0	0	0	0	0	0	0	0	0	0	0	0	0	0	0	0	0	0	0	0	0	0	0	0	0	0	0	0	0	0	0	0	0	0	0	0
0.012474	0.0117223	13	Klebsiella unknown_species	0	0	0	0	0	0	0	0	1	0	0	0	0	0	0	0	0	0	0	0	0	0	0	0	0	0	0	0	0	0	0	0	0	0	0	0	0	0	0	0	0	0	0	0	0	0
0.449795	0.0117223	13	Lactobacillus salivarius	0	0	0	0	0	0	0	0	0	0	0	0	0	0	0	0	0	0	0	0	0	0	0	0	0	0	0	0	0	1	0	0	0	0	0	0	0	0	0	0	0	0	0	0	0	1
0.0499803	0.0117223	13	Streptomyces novaecaesareae	0	0	0	0	0	0	0	0	0	0	0	0	0	0	0	0	0	0	0	0	0	0	0	0	0	0	0	0	0	0	0	0	0	0	0	0	0	0	0	0	0	0	0	0	0	0
0.0653314	0.0108206	12	Bacteroides salyersiae	0	0	0	0	0	0	0	0	0	0	0	0	0	0	0	0	0	0	0	0	0	0	0	0	0	0	0	0	0	0	0	0	0	0	0	0	0	0	0	0	0	0	0	0	0	0
0.256471	0.0108206	12	Campylobacter coli	0	0	0	0	0	0	0	0	0	0	0	0	0	0	0	0	0	0	0	0	0	0	0	0	0	0	0	0	0	0	0	0	0	0	0	0	0	0	0	0	0	0	0	0	0	0
0.02668	0.0108206	12	Enterobacter bugandensis	0	0	0	0	0	0	0	0	0	0	0	0	0	0	0	0	0	0	0	0	0	0	0	0	0	0	0	0	0	0	0	0	0	0	0	0	0	0	0	0	0	0	0	0	0	0
0.135927	0.0108206	12	Enterobacter kobei	0	0	0	0	0	0	0	0	0	0	0	0	0	0	0	0	0	0	0	0	0	0	0	0	0	0	0	0	0	0	0	0	0	0	0	0	0	0	0	0	0	0	0	0	0	0
0.220164	0.0108206	12	Intestinimonas unknown_species	0	0	0	0	0	0	0	0	0	0	0	0	0	0	0	0	0	0	0	0	0	0	0	0	0	0	0	0	0	0	0	0	0	0	0	0	0	0	0	0	0	0	0	0	0	0
0.34283	0.0108206	12	Lactobacillus gasseri	0	0	0	0	0	0	0	0	0	0	0	0	0	0	0	0	0	0	0	0	0	0	0	0	0	0	0	0	0	0	0	0	0	0	0	0	0	0	0	0	0	0	0	0	0	0
0.0178391	0.0108206	12	Nonomuraea zeae	0	0	0	0	0	0	0	0	0	0	0	0	0	0	0	0	0	0	0	0	0	0	0	0	0	0	0	0	0	0	0	0	0	0	0	0	0	0	0	0	0	0	0	0	0	0
0.421575	0.0108206	12	Phocaeicola plebeius	0	0	0	0	0	0	0	0	0	0	0	0	0	0	0	0	0	0	0	0	0	0	0	0	0	0	0	0	0	0	0	0	0	0	0	0	0	0	0	0	0	0	0	0	0	0
0.114093	0.0108206	12	Rubneribacter badeniensis	0	0	0	0	0	0	0	0	0	0	0	0	0	0	0	0	0	0	0	0	0	0	0	0	0	0	0	0	0	0	0	0	0	0	0	0	0	0	0	0	0	0	0	0	0	0
0.0340971	0.0108206	12	Schaalia unknown_species	0	0	0	0	0	0	0	0	0	0	0	0	0	0	0	0	0	0	0	0	0	0	0	0	0	0	0	0	0	0	0	0	0	0	0	0	0	0	0	0	0	0	0	0	0	0
0.0404787	0.0108206	12	Streptomyces chryseus	0	0	0	0	0	0	0	0	0	0	0	0	0	0	0	0	0	0	0	0	0	0	0	0	0	0	0	0	0	0	0	0	0	0	0	0	0	0	0	0	0	0	0	0	0	0
0.0691807	0.00991885	11	Anaerotruncus colihominis	0	0	0	0	0	0	0	0	0	0	0	0	0	0	0	0	0	0	0	0	0	0	0	0	0	0	0	0	0	0	0	0	0	0	0	0	0	0	0	0	0	0	0	0	0	0
0.494451	0.00991885	11	Bifidobacterium animalis	0	0	0	0	0	0	0	0	0	0	0	0	0	0	0	0	0	0	0	0	0	0	0	0	0	0	0	0	0	0	0	0	0	0	0	0	0	0	0	0	0	0	0	0	0	0
0.315642	0.00991885	11	Erwinia mediterraneensis	0	0	0	0	0	0	0	0	0	0	0	0	0	0	0	0	0	0	0	0	0	0	0	0	0	0	0	0	0	0	0	0	0	0	0	0	0	0	0	0	0	0	0	0	0	0
0.0668878	0.00991885	11	Holdemanella biformis	0	0	0	0	0	0	0	0	0	0	0	0	0	0	0	0	0	0	0	0	0	0	0	0	0	0	0	0	0	0	0	0	0	0	0	0	0	0	0	0	0	0	0	0	0	0
0.488599	0.00991885	11	Klebsiella aerogenes	0	0	0	0	0	0	0	0	0	0	0	1	0	0	0	0	0	0	0	0	0	0	0	0	0	0	0	0	0	0	0	0	0	0	0	0	0	0	0	0	0	0	0	0	0	0
0.0287898	0.00991885	11	Lachnoclostridium pacaense	0	0	0	0	0	0	0	0	0	0	0	0	0	0	0	0	0	0	0	0	0	0	0	0	0	0	0	0	0	0	0	0	0	0	0	0	0	0	0	0	0	0	0	0	0	0
0.0283961	0.00991885	11	Mitsuokella multacida	0	0	0	0	0	0	0	0	0	0	0	0	0	0	0	0	0	0	0	0	0	0	0	0	0	0	0	0	0	0	0	0	0	0	0	0	0	0	0	0	0	0	0	0	0	0
0.205261	0.00991885	11	Phocaeicola coprophilus	0	0	0	0	0	0	0	0	0	0	1	0	0	0	0	0	0	0	0	0	0	0	0	0	0	0	0	0	0	0	0	0	0	0	0	0	0	0	0	0	0	0	0	0	0	0
0.129179	0.00991885	11	Prevotellamassilia timonensis	0	0	0	0	0	0	0	0	0	0	0	0	0	0	0	0	0	0	0	0	0	0	0	0	0	0	0	0	0	0	0	0	0	0	0	0	0	0	0	0	0	0	0	0	0	0
0.527326	0.00991885	11	Vibrio harveyi	0	0	0	0	0	0	0	0	0	0	0	0	0	0	0	0	0	0	0	0	0	0	0	0	0	0	0	0	0	0	0	0	0	0	0	0	0	0	0	0	0	0	0	0	0	0
0.439297	0.00901713	10	Aeromonas caviae	0	0	0	0	0	0	0	0	0	0	0	0	0	0	0	0	0	0	0	0	0	0	0	0	0	0	0	0	0	0	0	0	0	0	0	0	0	0	0	0	0	0	0	0	0	0
0.0728643	0.00901713	10	Bacteroides intestinalis	0	0	0	0	0	0	0	0	0	0	0	0	0	0	0	0	0	0	0	0	0	0	0	0	0	0	0	0	0	0	0	0	0	0	0	0	0	0	0	0	0	0	0	0	0	0
0.0111828	0.00901713	10	Bacteroides rodentium	0	0	0	0	0	0	0	0	0	0	0	0	0	0	0	0	0	0	0	0	0	0	0	0	0	0	0	0	0	0	0	0	0	0	0	0	0	0	0	0	0	0	0	0	0	0
0.0324829	0.00901713	10	Faecalibacillus intestinalis	0	0	0	0	0	0	0	0	0	0	0	0	0	0	0	0	0	0	0	0	0	0	0	0	0	0	0	0	0	0	0	0	0	0	0	0	0	0	0	0	0	0	0	0	0	0
0.0369382	0.00901713	10	Holdemanella unknown_species	0	0	0	0	0	0	0	0	0	0	0	0	0	0	0	0	0	0	0	0	0	0	0	0	0	0	0	0	0	0	0	0	0	0	0	0	0	0	0	0	0	0	0	0	0	0
0.0415049	0.00901713	10	Intestinimonas butyriciproducens	0	0	0	0	0	0	0	0	0	0	0	0	0	0	0	0	0	0	0	0	0	0	0	0	0	0	0	0	0	0	0	0	0	0	0	0	0	0	0	0	0	0	0	0	0	0
0.025257	0.00901713	10	Kitasatospora niigatensis	0	0	0	0	0	0	0	0	0	0	0	0	0	0	0	0	0	0	0	0	0	0	0	0	0	0	0	0	0	0	0	0	0	0	0	0	0	0	0	0	0	0	0	0	0	0
0.0175886	0.00901713	10	Lacrimispora unknown_species	0	0	0	0	0	0	0	0	0	0	0	0	0	0	0	0	0	0	0	0	0	0	0	0	0	0	0	0	0	0	0	0	0	0	0	0	0	0	0	0	0	0	0	0	0	0
0.0945764	0.00901713	10	Paraburkholderia ribeironis	0	0	0	0	0	0	0	0	0	0	0	0	0	0	0	0	0	0	0	0	0	0	0	0	0	0	0	0	0	0	0	0	0	0	0	0	0	0	0	0	0	0	0	0	0	0
0.0191084	0.00901713	10	Prevotellamassilia unknown_species	0	0	0	0	0	0	0	0	0	0	0	0	0	0	0	0	0	0	0	0	0	0	0	0	0	0	0	0	0	0	0	0	0	0	0	0	0	0	0	0	0	0	0	0	0	0
0.0230233	0.00901713	10	Streptomyces catenulae	0	0	0	0	0	0	0	0	0	0	0	0	0	0	0	0	0	0	0	0	0	0	0	0	0	0	0	0	0	0	0	0	0	0	0	0	0	0	0	0	0	0	0	0	0	0
0.0218379	0.00811542	9	Citrobacter braakii	0	0	0	0	0	0	0	0	0	0	0	0	0	0	0	0	0	0	0	0	0	0	0	0	0	0	0	0	0	0	0	0	0	0	0	0	0	0	0	0	0	0	0	0	0	0
0.0176931	0.00811542	9	Clostridium jeddahense	0	0	0	0	0	0	0	0	0	0	0	0	0	0	0	0	0	0	0	0	0	0	0	0	0	0	0	0	0	0	0	0	0	0	0	0	0	0	0	0	1	0	0	0	0	0
0.0379107	0.00811542	9	Corallococcus exercitus	0	0	0	0	0	0	0	0	0	0	0	0	0	0	0	0	0	0	0	0	0	0	0	0	0	0	0	0	0	0	0	0	0	0	0	0	0	0	0	0	0	0	0	0	0	0
0.0929684	0.00811542	9	Elizabethkingia anophelis	0	0	0	0	0	0	0	0	0	0	0	0	0	0	0	0	0	0	0	0	0	0	0	0	0	0	0	0	0	0	0	0	0	0	0	0	0	0	0	0	0	0	0	0	0	0
0.0224466	0.00811542	9	Enterobacter unknown_species	0	0	0	0	0	0	0	0	0	0	0	0	0	0	0	0	0	0	0	0	0	0	0	0	0	0	0	0	0	0	0	0	0	0	0	0	0	0	0	0	0	0	0	0	0	0
0.0833851	0.00811542	9	Eubacterium siraeum	0	0	0	0	0	0	0	0	0	0	0	0	0	0	0	0	0	0	0	0	0	0	0	0	0	0	0	0	0	0	0	0	0	0	0	0	0	0	0	0	0	0	0	0	0	0
0.0367309	0.00811542	9	Kluyvera ascorbata	0	0	0	0	0	0	0	0	0	0	0	0	0	0	0	0	0	0	0	0	0	0	0	0	0	0	0	0	0	0	0	0	0	0	0	0	0	0	0	0	0	0	0	0	0	0
0.346443	0.00811542	9	Parabacteroides johnsonii	0	0	0	0	0	0	0	0	0	0	0	0	0	0	0	0	0	0	0	0	0	0	0	0	0	0	0	0	0	0	0	0	0	0	0	0	0	0	0	0	0	0	0	0	0	0
0.119651	0.00811542	9	Pectobacterium brasiliense	0	0	0	0	0	0	0	0	0	0	0	0	0	0	0	0	0	0	0	0	0	0	0	0	0	0	0	0	0	0	0	0	0	0	0	0	0	0	0	0	0	0	0	0	0	0
0.426492	0.00811542	9	Prevotella buccae	0	0	0	0	0	0	0	0	0	0	0	0	0	0	0	0	0	0	0	0	0	0	0	0	0	0	0	0	0	0	0	0	0	0	0	0	0	0	0	0	0	0	0	0	0	0
0.224946	0.00811542	9	Streptomyces alkaliphilus	0	0	0	0	0	0	0	0	0	0	0	0	0	0	0	0	0	0	0	0	0	0	0	0	0	0	0	0	0	0	0	0	0	0	0	0	0	0	0	0	0	0	0	0	0	0
0.043512	0.00811542	9	Varibaculum unknown_species	0	0	0	0	0	0	0	0	0	0	0	0	0	0	0	0	0	0	0	0	0	0	0	0	0	0	0	0	0	0	0	0	0	0	0	0	0	0	0	0	0	0	0	0	0	0
0.0878742	0.00811542	9	Xanthomonas hortorum	0	0	0	0	0	0	0	0	0	0	0	0	0	0	0	0	0	0	0	0	0	0	0	0	0	0	0	0	0	0	0	0	0	0	0	0	0	0	0	0	0	0	0	0	0	0
0.0403246	0.00721371	8	Alistipes communis	0	0	0	0	0	0	0	0	0	0	0	0	0	0	0	0	0	0	0	0	0	0	0	0	0	0	0	0	0	0	0	0	0	0	0	0	0	0	0	0	0	0	0	0	0	0
0.0312836	0.00721371	8	Asaccharobacter celatus	0	0	0	0	0	0	0	0	0	0	0	0	0	0	0	0	0	0	0	0	0	0	0	0	0	0	0	0	0	0	0	0	0	0	0	0	0	0	0	0	0	0	0	0	0	0
0.375465	0.00721371	8	Citrobacter amalonaticus	0	0	0	0	0	0	0	0	0	0	0	0	0	0	0	0	0	0	0	0	0	0	0	0	0	0	0	0	0	0	0	0	0	0	0	0	0	0	0	0	0	0	0	0	0	0
0.115151	0.00721371	8	Micrococcus luteus	0	0	0	0	0	0	0	0	0	0	0	0	0	0	0	0	0	0	0	0	0	0	0	0	0	0	0	0	0	0	0	0	0	0	0	0	0	0	0	0	0	0	0	0	0	0
0.179257	0.00721371	8	Micromonospora maritima	0	0	0	0	0	0	0	0	0	0	0	0	0	0	0	0	0	0	0	0	0	0	0	0	0	0	0	0	0	0	0	0	0	0	0	0	0	0	0	0	0	0	0	0	0	0
0.0354274	0.00721371	8	Micromonospora orduensis	0	0	0	0	0	0	0	0	0	0	0	0	0	0	0	0	0	0	0	0	0	0	0	0	0	0	0	0	0	0	0	0	0	0	0	0	0	0	0	0	0	0	0	0	0	0
0.0241456	0.00721371	8	Mycolicibacterium elephantis	0	0	0	0	0	0	0	0	0	0	0	0	0	0	0	0	0	0	0	0	0	0	0	0	0	0	0	0	0	0	0	0	0	0	0	0	0	0	0	0	0	0	0	0	0	0
0.222559	0.00721371	8	Mycolicibacterium setense	0	0	0	0	0	0	0	0	0	0	0	0	0	0	0	0	0	0	0	0	0	0	0	0	0	0	0	0	0	0	0	0	0	0	0	0	0	0	0	0	0	0	0	0	0	0
0.0414611	0.00721371	8	Neobittarella massiliensis	0	0	0	0	0	0	0	0	0	0	0	0	0	0	0	0	0	0	0	0	0	0	0	0	0	0	0	0	0	0	0	0	0	0	0	0	0	0	0	0	0	0	0	0	0	0
0.0437174	0.00721371	8	Niameybacter unknown_species	0	0	0	0	0	0	0	0	0	0	0	0	0	0	0	0	0	0	0	0	0	0	0	0	0	0	0	0	0	0	0	0	0	0	0	0	0	0	0	0	0	0	0	0	0	0
0.108964	0.00721371	8	Pseudomonas unknown_species	0	0	0	0	0	0	0	0	0	0	0	0	0	0	0	0	0	0	0	0	0	0	0	0	0	0	0	0	0	0	0	0	0	0	0	0	0	0	0	0	0	0	0	0	0	0
0.0301281	0.00721371	8	Ruminococcus callidus	0	0	0	0	0	0	0	0	0	0	0	0	0	0	0	0	0	0	0	0	0	0	0	0	0	0	0	0	0	0	0	0	0	0	0	0	0	0	0	0	0	0	0	0	0	0
0.027185	0.00721371	8	Slackia isoflavoniconvertens	0	0	0	0	0	0	0	0	0	0	0	0	0	0	0	0	0	0	0	0	0	0	0	0	0	0	0	0	0	0	0	0	0	0	0	0	0	0	0	0	0	0	0	0	0	0
0.0230153	0.00721371	8	Staphylococcus aureus	0	0	0	0	0	0	0	0	0	0	0	0	0	0	0	0	0	0	0	0	0	0	0	0	0	0	0	0	0	0	0	0	0	0	0	0	0	0	0	0	0	0	0	0	0	0
0.0318661	0.00721371	8	Streptococcus mitis	0	0	0	0	0	0	0	0	0	0	0	0	0	0	0	0	0	0	0	0	0	0	0	0	0	0	0	0	0	0	0	0	0	0	0	0	0	0	0	0	0	0	0	0	0	0
0.0727801	0.00721371	8	Streptomyces ochraceiscleroticus	0	0	0	0	0	0	0	0	0	0	0	0	0	0	0	0	0	0	0	0	0	0	0	0	0	0	0	0	0	0	0	0	0	0	0	0	0	0	0	0	0	0	0	0	0	0
0.0140014	0.00721371	8	Streptomyces phaeogriseichromatogenes	0	0	0	0	0	0	0	0	0	0	0	0	0	0	0	0	0	0	0	0	0	0	0	0	0	0	0	0	0	0	0	0	0	0	0	0	0	0	0	0	0	0	0	0	0	0
0.0201826	0.00631199	7	Acidaminococcus massiliensis	0	1	0	0	0	0	0	0	0	0	0	0	0	0	0	0	0	0	0	0	0	0	0	0	0	0	0	0	0	0	0	0	0	0	0	0	0	0	0	0	0	0	0	0	0	0
0.0157008	0.00631199	7	Actinomyces unknown_species	0	0	0	0	0	0	0	0	0	0	0	0	0	0	0	0	0	0	0	0	0	0	0	0	0	0	0	0	0	0	0	0	0	0	0	0	0	0	0	0	0	0	0	0	0	0
0.0208051	0.00631199	7	Alistipes ihumii	0	0	0	0	0	0	0	0	0	0	0	0	0	0	0	0	0	0	0	0	0	0	0	0	0	0	0	0	0	0	0	0	0	0	0	0	0	0	0	0	0	0	0	0	0	0
0.211496	0.00631199	7	Bacteroides clarus	0	0	0	0	0	0	0	0	0	0	0	0	0	0	0	0	0	0	0	0	0	0	0	0	0	0	0	0	0	0	0	0	0	0	0	0	0	0	0	0	0	0	0	0	0	0
0.0182342	0.00631199	7	Butyrivibrio unknown_species	0	0	0	0	0	0	0	0	0	0	0	0	0	0	0	0	0	0	0	0	0	0	0	0	0	0	0	0	0	0	0	0	0	0	0	0	0	0	0	0	0	0	0	0	0	0
0.145611	0.00631199	7	Citrobacter koseri	0	0	0	0	0	0	0	0	0	0	0	1	0	0	0	0	0	0	0	0	0	0	0	0	0	0	0	0	0	0	0	0	0	0	0	0	0	0	0	0	0	0	0	0	0	0
0.0523573	0.00631199	7	Clostridium saudiense	0	0	0	0	0	0	0	0	0	0	0	0	0	0	0	0	0	0	0	0	0	0	0	0	0	0	0	0	0	0	0	0	0	0	0	0	0	0	0	0	0	0	0	0	0	0
0.527698	0.00631199	7	Colibacter massiliensis	0	0	0	0	0	0	0	0	0	0	0	0	0	0	0	0	0	0	0	0	0	0	0	0	0	0	0	0	0	0	0	0	0	0	0	0	0	0	0	0	0	0	0	0	0	0
0.0394556	0.00631199	7	Coprococcus eutactus	0	0	0	0	0	0	0	0	0	0	0	0	0	0	0	0	0	0	0	0	0	0	0	0	0	0	0	0	0	0	0	0	0	0	0	0	0	0	0	0	0	0	0	0	0	0
0.405256	0.00631199	7	Enterobacter cloacae	0	0	0	0	0	0	0	0	0	0	0	0	0	0	0	0	0	0	0	0	0	0	0	0	0	0	0	0	0	0	0	0	0	0	0	0	0	0	0	0	0	0	0	0	0	0
0.0635652	0.00631199	7	Enterococcus hirae	0	0	0	0	0	0	0	0	0	0	0	0	0	0	0	0	0	0	0	0	0	0	0	0	0	0	0	0	0	0	0	0	0	0	0	0	0	0	0	0	0	0	0	0	0	0
0.0103554	0.00631199	7	Erysipelatoclostridium unknown_species	0	0	0	0	0	0	0	0	0	0	0	0	0	0	0	0	0	0	0	0	0	0	0	0	0	0	0	0	0	0	0	0	0	0	0	0	0	0	0	0	0	0	0	0	0	0
0.0548086	0.00631199	7	Halomonas massiliensis	0	0	0	0	0	0	0	0	0	0	0	0	0	0	0	0	0	0	0	0	0	0	0	0	0	0	0	0	0	0	0	0	0	0	0	0	0	0	0	0	0	0	0	0	0	0
0.0142624	0.00631199	7	Micromonospora echinaurantiaca	0	0	0	0	0	0	0	0	0	0	0	0	0	0	0	0	0	0	0	0	0	0	0	0	0	0	0	0	0	0	0	0	0	0	0	0	0	0	0	0	0	0	0	0	0	0
0.0711258	0.00631199	7	Morganella morganii	0	0	0	0	0	0	0	0	1	0	0	0	0	0	0	0	0	0	0	0	0	0	0	0	0	0	0	0	0	0	0	0	0	0	0	0	0	0	0	0	0	0	0	0	0	0
0.049934	0.00631199	7	Olsenella provencensis	0	0	0	0	0	0	0	0	0	0	0	0	0	0	0	0	0	0	0	0	0	0	0	0	0	0	0	0	0	0	0	0	0	0	0	0	0	0	0	0	0	0	0	0	0	0
0.079176	0.00631199	7	Phocaeicola coprocola	0	0	0	0	0	0	0	0	0	0	0	0	0	0	0	0	0	0	0	0	0	0	0	0	0	0	0	0	0	0	0	0	0	0	0	0	0	0	0	0	0	0	0	0	0	0
0.0198435	0.00631199	7	Senegalimassilia anaerobia	0	0	0	0	0	0	0	0	0	0	0	0	0	0	0	0	0	0	0	0	0	0	0	0	0	0	0	0	0	0	0	0	0	0	0	0	0	0	0	0	0	0	0	0	0	0
0.0258624	0.00631199	7	Streptomyces albidoflavus	0	0	0	0	0	0	0	0	0	0	0	0	0	0	0	0	0	0	0	0	0	0	0	0	0	0	0	0	0	0	0	0	0	0	0	0	0	0	0	0	0	0	0	0	0	0
0.0134729	0.00631199	7	Streptomyces niger	0	0	0	0	0	0	0	0	0	0	0	0	0	0	0	0	0	0	0	0	0	0	0	0	0	0	0	0	0	0	0	0	0	0	0	0	0	0	0	0	0	0	0	0	0	0
0.105797	0.00541028	6	Acinetobacter johnsonii	0	0	0	0	0	0	0	0	0	0	0	0	0	0	0	0	0	0	0	0	0	0	0	0	0	0	0	0	0	0	0	0	0	0	0	0	0	0	0	0	0	0	0	0	0	0
0.114104	0.00541028	6	Bifidobacterium angulatum	0	0	0	0	0	0	0	0	0	0	0	0	0	0	0	0	0	0	0	0	0	0	0	0	0	0	0	0	0	0	0	0	0	0	0	0	0	0	0	0	0	0	0	0	0	0
0.0489503	0.00541028	6	Brachybacterium nesterenkovii	0	0	0	0	0	0	0	0	0	0	0	0	0	0	0	0	0	0	0	0	0	0	0	0	0	0	0	0	0	0	0	0	0	0	0	0	0	0	0	0	0	0	0	0	0	0
0.263401	0.00541028	6	Burkholderia cenocepacia	0	0	0	0	0	0	0	0	0	0	0	0	0	0	0	0	0	0	0	0	0	0	0	0	0	0	0	0	0	0	0	0	0	0	0	0	0	0	0	0	0	0	0	0	0	0
0.05221	0.00541028	6	Burkholderia lata	0	0	0	0	0	0	0	0	0	0	0	0	0	0	0	0	0	0	0	0	0	0	0	0	0	0	0	0	0	0	0	0	0	0	0	0	0	0	0	0	0	0	0	0	0	0
0.0436462	0.00541028	6	Butyricimonas paravirosa	0	0	0	0	0	0	0	0	0	0	0	0	0	0	0	0	0	0	0	0	0	0	0	0	0	0	0	0	0	0	0	0	0	0	0	0	0	0	0	0	0	0	0	0	0	0
0.0329972	0.00541028	6	Citrobacter unknown_species	0	0	0	0	0	0	0	0	0	0	0	0	0	0	0	0	0	0	0	0	0	0	0	0	0	0	0	0	0	0	0	0	0	0	0	0	0	0	0	0	0	0	0	0	0	0
0.0838026	0.00541028	6	Citrobacter youngae	0	0	0	0	0	0	0	0	0	0	0	0	0	0	0	0	0	0	0	0	0	0	0	0	0	0	0	0	0	0	0	0	0	0	0	0	0	0	0	0	0	0	0	0	0	1
0.111886	0.00541028	6	Collinsella intestinalis	0	0	0	0	0	0	0	0	0	0	0	0	0	0	0	0	0	0	0	0	0	0	0	0	0	0	0	0	0	0	0	0	0	0	0	0	0	0	0	0	0	0	0	0	0	0
0.0667334	0.00541028	6	Coprobacter fastidiosus	0	0	0	0	0	0	0	0	0	0	0	0	0	0	0	0	0	0	0	0	0	0	0	0	0	0	0	0	0	0	0	0	0	0	0	0	0	0	0	0	0	0	0	0	0	0
0.086912	0.00541028	6	Cuneatibacter caecimuris	0	0	0	0	0	0	0	0	0	0	0	0	0	0	0	0	0	0	0	0	0	0	0	0	0	0	0	0	0	0	0	0	0	0	0	0	0	0	0	0	0	0	0	0	0	0
0.130494	0.00541028	6	Dysgonomonas mossii	0	0	0	0	0	0	0	0	0	0	0	0	0	0	0	0	0	0	0	0	0	0	0	0	0	0	0	0	0	0	0	0	0	0	0	0	0	0	0	0	0	0	0	0	0	0
0.0148381	0.00541028	6	Eubacterium ramulus	0	0	0	0	0	0	0	0	0	0	0	0	0	0	0	0	0	0	0	0	0	0	0	0	0	0	0	0	0	0	0	0	0	0	0	0	0	0	0	0	0	0	0	0	0	0
0.0382566	0.00541028	6	Faecalibacillus faecis	0	0	0	0	0	0	0	0	0	0	0	0	0	0	0	0	0	0	0	0	0	0	0	0	0	0	0	0	0	0	0	0	0	0	0	0	0	0	0	0	0	0	0	0	0	0
0.07666	0.00541028	6	Helicobacter bizzozeronii	0	0	0	0	0	0	0	0	0	0	0	0	0	0	0	0	0	0	0	0	0	0	0	0	0	0	0	0	0	0	0	0	0	0	0	0	0	0	0	0	0	0	0	0	0	0
0.0181855	0.00541028	6	Kitasatospora phosalacinea	0	0	0	0	0	0	0	0	0	0	0	0	0	0	0	0	0	0	0	0	0	0	0	0	0	0	0	0	0	0	0	0	0	0	0	0	0	0	0	0	0	0	0	0	0	0
0.0623305	0.00541028	6	Lactobacillus kalixensis	0	0	0	0	0	0	0	0	0	0	0	0	0	0	0	0	0	0	0	0	0	0	0	0	0	0	0	0	0	0	0	0	0	0	0	0	0	0	0	0	0	0	0	0	0	0
0.040266	0.00541028	6	Lactobacillus oris	0	0	0	0	0	0	0	0	0	0	0	0	0	0	0	0	0	0	0	0	0	0	0	0	0	0	0	0	0	0	0	0	0	0	0	0	0	0	0	0	0	0	0	0	0	0
0.0593304	0.00541028	6	Mesosutterella multiformis	0	0	1	0	0	0	0	0	0	0	0	0	0	0	0	0	0	0	0	0	0	0	0	0	0	0	0	0	0	0	0	0	0	0	0	0	0	0	0	0	0	0	0	0	0	0
0.0180324	0.00541028	6	Rothia mucilaginosa	0	0	0	0	0	0	0	0	0	0	0	0	0	0	0	0	0	0	0	0	0	0	0	0	0	0	0	0	0	0	0	0	0	0	0	0	0	0	0	0	0	0	0	0	0	0
0.0182716	0.00541028	6	Ruthenibacterium unknown_species	0	0	0	0	0	0	0	0	0	0	0	0	0	0	0	0	0	0	0	0	0	0	0	0	0	0	0	0	0	0	0	0	0	0	0	0	0	0	0	0	0	0	0	0	0	0
0.0198455	0.00541028	6	Salmonella enterica	0	0	0	0	0	0	0	0	0	0	0	0	0	0	0	0	0	0	0	0	0	0	0	0	0	0	0	0	0	0	0	0	0	0	0	0	0	0	0	0	0	0	0	0	0	0
0.0611754	0.00541028	6	Streptococcus infantarius	0	0	0	0	0	0	0	0	0	0	0	0	0	0	0	0	0	0	0	0	0	0	1	0	0	0	0	0	0	1	0	0	0	0	0	0	0	0	0	0	0	0	0	0	0	0
0.0319001	0.00450857	5	Acidaminococcus unknown_species	0	0	0	0	0	0	0	0	0	0	0	0	0	0	0	0	0	0	0	0	0	0	0	0	0	0	0	0	0	0	0	0	0	0	0	0	0	0	0	0	0	0	0	0	0	0
0.0350932	0.00450857	5	Actinomadura roseirufa	0	0	0	0	0	0	0	0	0	0	0	0	0	0	0	0	0	0	0	0	0	0	0	0	0	0	0	0	0	0	0	0	0	0	0	0	0	0	0	0	0	0	0	0	0	0
0.0572194	0.00450857	5	Aquabacterium pictum	0	0	0	0	0	0	0	0	0	0	0	0	0	0	0	0	0	0	0	0	0	0	0	0	0	0	0	0	0	0	0	0	0	0	0	0	0	0	0	0	0	0	0	0	0	0
0.0476819	0.00450857	5	Blautia faecicola	0	0	0	0	0	0	0	0	0	0	0	0	0	0	0	0	0	0	0	0	0	0	0	0	0	0	0	0	0	0	0	0	0	0	0	0	0	0	0	0	0	0	0	0	0	0
0.0741433	0.00450857	5	Blautia hansenii	0	0	0	0	0	0	0	0	0	0	0	0	0	0	0	0	0	0	0	0	0	0	0	0	0	0	0	0	0	0	0	0	0	0	0	0	0	0	0	0	0	0	0	0	0	0
0.056724	0.00450857	5	Citrobacter portucalensis	0	0	0	0	0	0	0	0	0	0	0	1	0	0	0	0	0	0	0	0	0	0	0	0	0	0	0	0	0	0	0	0	0	0	0	0	0	0	0	0	0	0	0	0	0	0
0.0548077	0.00450857	5	Collinsella ihuae	0	0	0	0	0	0	0	0	0	0	0	0	0	0	0	0	0	0	0	0	0	0	0	0	0	0	0	0	0	0	0	0	0	0	0	0	0	0	0	0	0	0	0	0	0	0
0.0342978	0.00450857	5	Corynebacterium bouchesdurhonense	0	0	0	0	0	0	0	0	0	0	0	0	0	0	0	0	0	0	0	0	0	0	0	0	0	0	0	0	0	0	0	0	0	0	0	0	0	0	0	0	0	0	0	0	0	0
0.0552067	0.00450857	5	Dysgonomonas unknown_species	0	0	0	0	0	0	0	0	0	0	0	0	0	0	0	0	0	0	0	0	0	0	0	0	0	0	0	0	0	0	0	0	0	0	0	0	0	0	0	0	0	0	0	0	0	0
0.0788235	0.00450857	5	Fusobacterium unknown_species	0	0	0	0	0	0	0	0	0	0	0	0	0	0	0	0	0	0	0	0	0	0	0	0	0	0	0	0	0	0	0	0	0	0	0	0	0	0	0	0	0	0	0	0	0	0
0.0798344	0.00450857	5	Janibacter massiliensis	0	0	0	0	0	0	0	0	0	0	0	0	0	0	0	0	0	0	0	0	0	0	0	0	0	0	0	0	0	0	0	0	0	0	0	0	0	0	0	0	0	0	0	0	0	0
0.158288	0.00450857	5	Klebsiella quasivariicola	0	0	0	0	0	0	0	0	1	0	0	0	0	0	0	0	0	0	0	0	0	0	0	0	0	0	0	0	0	0	0	0	0	0	0	0	0	0	0	0	0	0	0	0	0	0
0.0357556	0.00450857	5	Kosakonia unknown_species	0	0	0	0	0	0	0	0	0	0	0	0	0	0	0	0	0	0	0	0	0	0	0	0	0	0	0	0	0	0	0	0	0	0	0	0	0	0	0	0	0	0	0	0	0	0
0.0598017	0.00450857	5	Lancefieldella unknown_species	1	0	0	0	0	0	0	0	0	0	0	0	0	0	0	0	0	0	0	0	0	0	0	0	0	0	0	0	0	0	0	0	0	0	0	0	0	0	0	0	0	0	0	0	0	0
0.0293831	0.00450857	5	Pandoraea cepalis	0	0	0	0	0	0	0	0	0	0	0	0	0	0	0	0	0	0	0	0	0	0	0	0	0	0	0	0	0	0	0	0	0	0	0	0	0	0	0	0	0	0	0	0	0	0
0.0158724	0.00450857	5	Paraprevotella unknown_species	0	0	0	0	0	0	0	0	0	0	0	0	0	0	0	0	0	0	0	0	0	0	0	0	0	0	0	0	0	0	0	0	0	0	0	0	0	0	0	0	0	0	0	0	0	0
0.0175088	0.00450857	5	Paraprevotella xylaniphila	0	0	0	0	0	0	0	0	0	0	0	0	0	0	0	0	0	0	0	0	0	0	0	0	0	0	0	0	0	0	0	0	0	0	0	0	0	0	0	0	0	0	0	0	0	0
0.0358761	0.00450857	5	Parasutterella unknown_species	0	0	0	0	0	0	0	0	0	0	0	0	0	0	0	0	0	0	0	0	0	0	0	0	0	0	0	0	0	0	0	0	0	0	0	0	0	0	0	0	0	0	0	0	0	0
0.0265629	0.00450857	5	Phascolarctobacterium succinatutens	0	0	0	0	0	0	0	1	0	0	0	0	0	0	0	0	0	0	0	0	0	0	0	0	0	0	0	0	0	0	0	0	0	0	0	0	0	0	0	0	0	0	0	0	0	0
0.04624	0.00450857	5	Prevotella stercorea	0	0	0	0	0	0	0	0	0	0	0	0	0	0	0	0	0	0	0	0	0	0	0	0	0	0	0	0	0	0	0	0	1	0	0	0	0	0	0	0	0	0	0	0	0	0
0.0384741	0.00450857	5	Pseudoruminococcus massiliensis	0	0	0	0	0	0	0	0	0	0	0	0	0	0	0	0	0	0	0	0	0	0	0	0	0	0	0	0	0	0	0	0	0	0	0	0	0	0	0	0	0	0	0	0	0	0
0.0750768	0.00450857	5	Raoultella ornithinolytica	0	0	0	0	0	0	0	0	0	0	0	0	0	0	0	0	0	0	0	0	0	0	0	0	0	0	0	0	0	0	0	0	0	0	0	0	0	0	0	0	0	0	0	0	0	0
0.132012	0.00450857	5	Rhodoplanes piscinae	0	0	0	0	0	0	0	0	0	0	0	0	0	0	0	0	0	0	0	0	0	0	0	0	0	0	0	0	0	0	0	0	0	0	0	0	0	0	0	0	0	0	0	0	0	0
0.0765528	0.00450857	5	Streptomyces palmae	0	0	0	0	0	0	0	0	0	0	0	0	0	0	0	0	0	0	0	0	0	0	0	0	0	0	0	0	0	0	0	0	0	0	0	0	0	0	0	0	0	0	0	0	0	0
0.0239259	0.00450857	5	Streptomyces varsoviensis	0	0	0	0	0	0	0	0	0	0	0	0	0	0	0	0	0	0	0	0	0	0	0	0	0	0	0	0	0	0	0	0	0	0	0	0	0	0	0	0	0	0	0	0	0	0
0.0195274	0.00450857	5	Streptomyces violaceorubidus	0	0	0	0	0	0	0	0	0	0	0	0	0	0	0	0	0	0	0	0	0	0	0	0	0	0	0	0	0	0	0	0	0	0	0	0	0	0	0	0	0	0	0	0	0	0
0.0066439	0.00450857	5	Vibrio owensii	0	0	0	0	0	0	0	0	0	0	0	0	0	0	0	0	0	0	0	0	0	0	0	0	0	0	0	0	0	0	0	0	0	0	0	0	0	0	0	0	0	0	0	0	0	0
0.0209978	0.00450857	5	Victivallis vadensis	0	0	0	0	0	0	0	0	0	0	0	0	0	0	0	0	0	0	0	1	0	0	0	0	0	0	0	0	0	0	0	0	0	1	0	0	0	0	1	0	0	0	0	0	0	0
0.0245885	0.00360685	4	Actinospica acidiphila	0	0	0	0	0	0	0	0	0	0	0	0	0	0	0	0	0	0	0	0	0	0	0	0	0	0	0	0	0	0	0	0	0	0	0	0	0	0	0	0	0	0	0	0	0	0
0.0100546	0.00360685	4	Azoarcus communis	0	0	0	0	0	0	0	0	0	0	0	0	0	0	0	0	0	0	0	0	0	0	0	0	0	0	0	0	0	0	0	0	0	0	0	0	0	0	0	0	0	0	0	0	0	0
0.0149536	0.00360685	4	Bacteroides fluxus	0	0	0	0	0	0	0	0	0	0	0	0	0	0	0	0	0	0	0	0	0	0	0	0	0	0	0	0	0	0	0	0	0	0	0	0	0	0	0	0	0	0	0	0	0	0
0.0263494	0.00360685	4	Butyricimonas faecihominis	0	0	0	0	0	0	0	0	0	0	0	0	0	0	0	0	0	0	0	0	0	0	0	0	0	0	0	0	0	0	0	0	0	0	0	0	0	0	0	0	0	0	0	0	0	0
0.0448953	0.00360685	4	Catenibacterium mitsuokai	0	0	0	0	0	0	0	0	0	0	0	0	0	0	0	0	0	0	0	0	0	0	0	0	0	0	0	0	0	0	0	0	0	0	0	0	0	0	0	0	0	0	0	0	0	0
0.154023	0.00360685	4	Collinsella bouchesdurhonensis	0	0	0	0	0	0	0	0	0	0	0	0	0	0	0	0	0	0	0	0	0	0	0	0	0	0	0	0	0	0	0	0	0	0	0	0	0	0	0	0	0	0	0	0	0	0
0.0376883	0.00360685	4	Enterobacter ludwigii	0	0	0	0	0	0	0	0	0	0	0	0	0	0	0	0	0	0	0	0	0	0	0	0	0	0	0	0	0	0	0	0	0	0	0	0	0	0	0	0	0	0	0	0	0	0
0.164182	0.00360685	4	Enterobacter sichuanensis	0	0	0	0	0	0	0	0	0	0	0	0	0	0	0	0	0	0	0	0	0	0	0	0	0	0	0	0	0	0	0	0	0	0	0	0	0	0	0	0	0	0	0	0	0	0
0.0520571	0.00360685	4	Eubacterium limosum	0	0	0	0	0	0	0	0	0	0	0	0	0	0	0	0	0	0	0	0	0	0	0	0	0	0	0	0	0	0	0	0	0	0	0	0	0	0	0	0	0	0	0	0	0	0
0.0181151	0.00360685	4	Halomonas unknown_species	0	0	0	0	0	0	0	0	0	0	0	0	0	0	0	0	0	0	0	0	0	0	0	0	0	0	0	0	0	0	0	0	0	0	0	0	0	0	0	0	0	0	0	0	0	0
0.0857358	0.00360685	4	Helicobacter cinaedi	0	0	0	0	0	0	0	0	0	0	0	0	0	0	0	0	0	0	0	0	0	0	0	0	0	0	0	0	0	0	0	0	0	0	0	0	0	0	0	0	0	0	0	0	0	0
0.0170233	0.00360685	4	Hydrogenophaga intermedia	0	0	0	0	0	0	0	0	0	0	0	0	0	0	0	0	0	0	0	0	0	0	0	0	0	0	0	0	0	0	0	0	0	0	0	0	0	0	0	0	0	0	0	0	0	0
0.036693	0.00360685	4	Kitasatospora aureofaciens	0	0	0	0	0	0	0	0	0	0	0	0	0	0	0	0	0	0	0	0	0	0	0	0	0	0	0	0	0	0	0	0	0	0	0	0	0	0	0	0	0	0	0	0	0	0
0.0247613	0.00360685	4	Lactobacillus gastricus	0	0	0	0	0	0	0	0	0	0	0	0	0	0	0	0	0	0	0	0	0	0	0	0	0	0	0	0	0	0	0	0	0	0	0	1	0	0	0	0	0	0	0	0	0	0
0.0436614	0.00360685	4	Lactobacillus paragasseri	0	0	0	0	0	0	0	0	0	0	0	0	0	0	0	0	0	0	0	0	0	0	0	0	0	0	0	0	0	0	0	0	0	0	0	0	0	0	0	0	0	0	0	0	0	0
0.137196	0.00360685	4	Massilimaliae timonensis	0	0	0	0	0	0	0	0	0	0	0	0	0	0	0	0	0	0	0	0	0	0	0	0	0	0	0	0	0	0	0	0	0	0	0	0	0	0	0	0	0	0	0	0	0	0
0.0217918	0.00360685	4	Mediterraneibacter unknown_species	0	0	0	0	0	0	0	0	0	0	0	0	0	0	0	0	0	0	0	0	0	0	0	0	0	0	0	0	0	0	0	0	0	0	0	0	0	0	0	0	0	0	0	0	0	0
0.0195345	0.00360685	4	Megasphaera stantonii	0	0	0	0	0	0	0	0	0	0	0	0	0	0	0	0	0	0	0	0	0	0	0	0	0	0	0	0	0	0	0	0	0	0	0	0	0	0	0	0	0	0	0	0	0	0
0.035065	0.00360685	4	Methanobrevibacter smithii	0	0	0	0	0	0	0	0	0	0	0	0	0	0	0	0	0	0	0	0	0	0	0	0	0	0	0	0	0	0	0	0	0	0	0	0	0	0	0	0	0	0	0	0	0	0
0.0208074	0.00360685	4	Micromonospora chalcea	0	0	0	0	0	0	0	0	0	0	0	0	0	0	0	0	0	0	0	0	0	0	0	0	0	0	0	0	0	0	0	0	0	0	0	0	0	0	0	0	0	0	0	0	0	0
0.0642625	0.00360685	4	Monoglobus pectinilyticus	0	0	0	0	0	0	0	0	0	0	0	0	0	0	0	0	0	0	0	0	0	0	0	0	0	0	0	0	0	0	0	0	0	0	0	0	0	0	0	0	0	0	0	0	0	0
0.0392074	0.00360685	4	Mycoplasma unknown_species	0	0	0	0	0	0	0	0	0	0	0	0	0	0	0	0	0	0	0	0	0	0	0	0	0	0	0	0	0	0	0	0	0	0	0	0	0	0	0	0	0	0	0	0	0	0
0.0222931	0.00360685	4	Neobittarella unknown_species	0	0	0	0	0	0	0	0	0	0	0	0	0	0	0	0	0	0	0	0	0	0	0	0	0	0	0	0	0	0	0	0	0	0	0	0	0	0	0	0	0	0	0	0	0	0
0.0277203	0.00360685	4	Oscillibacter unknown_species	0	0	0	0	0	0	0	0	0	0	0	0	0	0	0	0	0	0	0	0	0	0	0	0	0	0	0	0	0	0	0	0	0	0	0	0	0	0	0	0	0	0	0	0	0	0
0.280486	0.00360685	4	Phascolarctobacterium unknown_species	0	0	0	0	0	0	0	1	0	0	0	0	0	0	0	0	0	0	0	0	0	0	0	0	0	0	0	0	0	0	0	0	0	0	0	0	0	0	0	0	0	0	0	0	0	0
0.132628	0.00360685	4	Serratia liquefaciens	0	0	0	0	0	0	0	0	0	0	0	0	0	0	0	0	0	0	0	0	0	0	0	0	0	0	0	0	0	0	0	0	0	0	0	0	0	0	0	0	0	0	0	0	0	0
0.0616357	0.00360685	4	Stenotrophomonas maltophilia	0	0	0	0	0	0	0	0	0	0	0	0	0	0	0	0	0	0	0	0	0	0	0	0	0	0	0	0	0	0	0	0	0	0	0	0	0	0	0	0	0	0	0	0	0	0
0.0530907	0.00360685	4	Sutterella faecalis	0	0	0	0	0	0	0	0	0	0	0	0	0	0	0	0	0	0	0	0	0	0	0	0	0	0	0	0	0	0	0	0	0	0	0	0	0	0	0	0	0	0	0	0	0	0
0.0110064	0.00360685	4	Varibaculum cambriense	0	0	0	0	0	0	0	0	0	0	0	0	0	0	0	0	0	0	0	0	0	0	0	0	0	0	0	0	0	0	0	0	0	0	0	0	0	0	0	0	0	0	0	0	0	0
0.318157	0.00270514	3	Acinetobacter baumannii	0	0	0	0	0	0	0	0	0	0	0	1	0	0	0	0	0	0	0	0	0	0	0	0	0	0	0	0	0	0	0	0	0	0	0	0	0	0	0	0	0	0	0	0	0	0
0.0160756	0.00270514	3	Acinetobacter unknown_species	0	0	0	0	0	0	0	0	0	0	0	1	0	0	0	0	0	0	0	0	0	0	0	0	0	0	0	0	0	0	0	0	0	0	0	0	0	0	0	0	0	0	0	0	0	0
0.0150238	0.00270514	3	Alistipes senegalensis	0	0	0	0	0	0	0	0	0	0	0	0	0	0	0	0	0	0	0	0	0	0	0	0	0	0	0	0	0	0	0	0	0	0	0	0	0	0	0	0	0	0	0	0	0	0
0.0189771	0.00270514	3	Allisonella histaminiformans	0	0	0	0	0	0	0	0	0	0	0	0	0	0	0	0	0	0	0	0	0	0	0	0	0	0	0	0	0	0	0	0	0	0	0	0	0	0	0	0	0	0	0	0	0	0
0.0137994	0.00270514	3	Anaeromassilibacillus unknown_species	0	0	0	0	0	0	0	0	0	0	0	0	0	0	0	0	0	0	0	0	0	0	0	0	0	0	0	0	0	0	0	0	0	0	0	0	0	0	0	0	0	0	0	0	0	0
0.0624875	0.00270514	3	Atlantibacter hermannii	0	0	0	0	0	0	0	0	0	0	0	0	0	0	0	0	0	0	0	0	0	0	0	0	0	0	0	0	0	0	0	0	0	0	0	0	0	0	0	0	0	0	0	0	0	0
0.0198762	0.00270514	3	Bacteroides acidifaciens	0	0	0	0	0	0	0	0	0	0	0	0	0	0	0	0	0	0	0	0	0	0	0	0	0	0	0	0	0	0	0	0	0	0	0	0	0	0	0	0	0	0	0	0	0	0
0.56575	0.00270514	3	Bacteroides congonensis	0	0	0	0	0	0	0	0	0	0	0	0	0	0	0	0	0	0	0	0	0	0	0	0	0	0	0	0	0	0	0	0	0	0	0	0	0	0	0	0	0	0	0	0	0	0
0.00995986	0.00270514	3	Bacteroides timonensis	0	0	0	0	0	0	0	0	0	0	0	0	0	0	0	0	0	0	0	0	0	0	0	0	0	0	0	0	0	0	0	0	0	0	0	0	0	0	0	0	0	0	0	0	0	0
0.0489141	0.00270514	3	Blautia marasmi	0	0	0	0	0	0	0	0	0	0	0	0	0	0	0	0	0	0	0	0	0	0	0	0	0	0	0	0	0	0	0	0	0	0	0	0	0	0	0	0	0	0	0	0	0	0
0.0392876	0.00270514	3	Blautia producta	0	0	0	0	0	0	0	0	0	0	0	0	0	0	0	0	0	0	0	0	0	0	0	0	0	0	0	0	0	0	0	0	0	0	0	0	0	0	0	0	0	0	0	0	0	0
0.00773564	0.00270514	3	Butyricimonas unknown_species	0	0	0	0	0	0	0	0	0	0	0	0	0	0	0	0	0	0	0	0	0	0	0	0	0	0	0	0	0	0	0	0	0	0	0	0	0	0	0	0	0	0	0	0	0	0
0.0153015	0.00270514	3	Butyricimonas virosa	0	0	0	0	0	0	0	0	0	0	0	0	0	0	0	0	0	0	0	0	0	0	0	0	0	0	0	0	0	0	0	0	0	0	0	0	0	0	0	0	0	0	0	0	0	0
0.00862146	0.00270514	3	Cellulosilyticum unknown_species	0	0	0	0	0	0	0	0	0	0	0	0	0	0	0	0	0	0	0	0	0	0	0	0	0	0	0	0	0	0	0	0	0	0	0	0	0	0	0	0	0	0	0	0	0	0
0.017139	0.00270514	3	Citrobacter cronae	0	0	0	0	0	0	0	0	0	0	0	0	0	0	0	0	0	0	0	0	0	0	0	0	0	0	0	0	0	0	0	0	0	0	0	0	0	0	0	0	0	0	0	0	0	0
0.0112006	0.00270514	3	Clostridium transplantifaecale	0	0	0	0	0	0	0	0	0	0	0	0	0	0	0	0	0	0	0	0	0	0	0	0	0	0	0	0	0	0	0	0	0	0	0	0	0	0	0	0	0	0	0	0	0	0
0.128353	0.00270514	3	Collinsella tanakaei	0	0	0	0	0	0	0	0	0	0	0	0	0	0	0	0	0	0	0	0	0	0	0	0	0	0	0	0	0	0	0	0	0	0	0	0	0	0	0	0	0	0	0	0	0	0
0.0578276	0.00270514	3	Corynebacterium senegalense	0	0	0	0	0	0	0	0	0	0	0	0	0	0	0	0	0	0	0	0	0	0	0	0	0	0	0	0	0	0	0	0	0	0	0	0	0	0	0	0	0	0	0	0	0	0
0.262978	0.00270514	3	Dysgonomonas capnocytophagoides	0	0	0	0	0	0	0	0	0	0	0	0	0	0	0	0	0	0	0	0	0	0	0	0	0	0	0	0	0	0	0	0	0	0	0	0	0	0	0	0	0	0	0	0	0	0
0.0152994	0.00270514	3	Enterococcus raffinosus	0	0	0	0	0	0	0	0	0	0	0	1	0	0	0	0	0	0	0	0	0	0	0	0	0	0	0	0	0	0	0	0	0	0	0	0	0	0	0	0	0	0	0	0	0	0
0.341264	0.00270514	3	Escherichia marmotae	0	0	0	0	0	0	0	0	0	0	0	0	0	0	0	0	0	0	0	0	0	0	0	0	0	0	0	0	0	0	0	0	0	0	0	0	0	0	0	0	0	0	0	0	0	0
0.0250495	0.00270514	3	Eubacterium ventriosum	0	0	0	0	0	0	0	0	0	0	0	0	0	0	0	0	0	0	0	0	0	0	0	0	0	0	0	0	0	0	0	0	0	0	0	0	0	0	0	0	0	0	0	0	0	0
0.0936012	0.00270514	3	Gramella unknown_species	0	0	0	0	0	0	0	0	0	0	0	0	0	0	0	0	0	0	0	0	0	0	0	0	0	0	0	0	0	0	0	0	0	0	0	0	0	0	0	0	0	0	0	0	0	0
0.0186003	0.00270514	3	Intestinimonas timonensis	0	0	0	0	0	0	0	0	0	0	0	0	0	0	0	0	0	0	0	0	0	0	0	0	0	0	0	0	0	0	0	0	0	0	0	0	0	0	0	0	0	0	0	0	0	0
0.00901181	0.00270514	3	Kineothrix unknown_species	0	0	0	0	0	0	0	0	0	0	0	0	0	0	0	0	0	0	0	0	0	0	0	0	0	0	0	0	0	0	0	0	0	0	0	0	0	0	0	0	0	0	0	0	0	0
0.135873	0.00270514	3	Kluyvera cryocrescens	0	0	0	0	0	0	0	0	0	0	0	0	0	0	0	0	0	0	0	0	0	0	0	0	0	0	0	0	0	0	0	0	0	0	0	0	0	0	0	0	0	0	0	0	0	0
0.0372172	0.00270514	3	Kluyvera unknown_species	0	0	0	0	0	0	0	0	0	0	0	0	0	0	0	0	0	0	0	0	0	0	0	0	0	0	0	0	0	0	0	0	0	0	0	0	0	0	0	0	0	0	0	0	0	0
0.0220544	0.00270514	3	Kocuria unknown_species	0	0	0	0	0	0	0	0	0	0	0	0	0	0	0	0	0	0	0	0	0	0	0	0	0	0	0	0	0	0	0	0	0	0	0	0	0	0	0	0	0	0	0	0	0	0
0.0255103	0.00270514	3	Lachnoclostridium edouardi	0	0	0	0	0	0	0	0	0	0	0	0	0	0	0	0	0	0	0	0	0	0	0	0	0	0	0	0	0	0	0	0	0	0	0	0	0	0	0	0	0	0	0	0	0	0
0.0173233	0.00270514	3	Lactobacillus vaginalis	0	0	0	0	0	0	0	0	0	0	0	0	0	0	0	0	0	0	0	0	0	0	0	0	0	0	0	0	0	0	0	0	0	0	0	0	0	0	0	0	0	0	0	0	0	0
0.0264101	0.00270514	3	Leclercia adecarboxylata	0	0	0	0	0	0	0	0	0	0	0	0	0	0	0	0	0	0	0	0	0	0	0	0	0	0	0	0	0	0	0	0	0	0	0	0	0	0	0	0	0	0	0	0	0	0
0.0253175	0.00270514	3	Leuconostoc lactis	0	0	0	0	0	0	0	0	0	0	0	0	0	0	0	0	0	0	0	0	0	0	0	0	0	0	0	0	0	0	0	0	0	0	0	0	0	0	0	0	0	0	0	0	0	0
0.0736866	0.00270514	3	Longicatena caecimuris	0	0	0	0	0	0	0	0	0	0	0	0	0	0	0	0	0	0	0	0	0	0	0	0	0	0	0	0	0	0	0	0	0	0	0	0	0	0	0	0	0	0	0	0	0	0
0.0337601	0.00270514	3	Mediterraneibacter massiliensis	0	0	0	0	0	0	0	0	0	0	0	0	0	0	0	0	0	0	0	0	0	0	0	0	0	0	0	0	0	0	0	0	0	0	0	0	0	0	0	0	0	0	0	0	0	0
0.0219795	0.00270514	3	Pseudomonas canadensis	0	0	0	0	0	0	0	0	0	0	0	0	0	0	0	0	0	0	0	0	0	0	0	0	0	0	0	0	0	0	0	0	0	0	0	0	0	0	0	0	0	0	0	0	0	0
0.0365863	0.00270514	3	Salmonella unknown_species	0	0	0	0	0	0	0	0	0	0	0	0	0	0	0	0	0	0	0	0	0	0	0	0	0	0	0	0	0	0	0	0	0	0	0	0	0	0	0	0	0	0	0	0	0	0
0.0250676	0.00270514	3	Schaalia odontolytica	0	0	0	0	0	0	0	0	0	0	0	0	0	0	0	0	0	0	0	0	0	0	0	0	0	0	0	0	0	0	0	0	0	0	0	0	0	0	0	0	0	0	0	0	0	0
0.0652918	0.00270514	3	Sharpea unknown_species	0	0	0	0	0	0	0	0	0	0	0	0	0	0	0	0	0	0	0	0	0	0	0	0	0	0	0	0	0	0	0	0	0	0	0	0	0	0	0	0	0	0	0	0	0	0
0.0514817	0.00270514	3	Streptococcus anginosus	0	0	0	0	0	0	0	0	0	0	0	0	0	0	0	0	0	0	0	0	0	0	0	0	0	0	0	0	0	0	0	0	0	0	0	0	0	0	0	0	0	0	0	0	0	0
0.0221152	0.00270514	3	Streptococcus equinus	0	0	0	0	0	0	0	0	0	0	0	0	0	0	0	0	0	0	0	0	0	0	0	0	0	0	0	0	0	0	0	0	0	0	0	0	0	0	0	0	0	0	0	0	0	0
0.0117169	0.00270514	3	Streptomyces cyaneofuscatus	0	0	0	0	0	0	0	0	0	0	0	0	0	0	0	0	0	0	0	0	0	0	0	0	0	0	0	0	0	0	0	0	0	0	0	0	0	0	0	0	0	0	0	0	0	0
[truncated: 211 more rows]
[truncated: 1,063 more columns]

## Sheet: Table_S6
Table S6: Average 20 Cluster HLC compositions
[truncated: 630 more rows]

## Sheet: Table_S7
Table S7: Statistical report
[truncated: 1,249 more rows]

## Sheet: Table_S8
Table_S8: Correlation matrix of species > 10 Prevalence count
[truncated: 247 more rows]
[truncated: 196 more columns]

[truncated: 1 more sheets: Table_S9]
